# Supplementary material for: Staying below the Radar: Unraveling a New Family of Ubiquitous “Cryptic” Non-Tailed Temperate Vibriophages and Implications for Their Bacterial Hosts
Source: Int J Mol Sci. 2023 Feb 15;24(4):3937. doi: 10.3390/ijms24043937 (PMC9966536; doi:10.3390/ijms24043937)
Supplement: Supplementary file 1 [file ijms-24-03937-s001.zip]

Archive with 3 entries (3 files):
- ijms-2111652-supplementary.pdf
- Supplementary Table 3.xlsx
- Supplementary table 4.xlsx
