# Supplementary material for: Staying below the Radar: Unraveling a New Family of Ubiquitous “Cryptic” Non-Tailed Temperate Vibriophages and Implications for Their Bacterial Hosts
Source: Int J Mol Sci. 2023 Feb 15;24(4):3937. doi: 10.3390/ijms24043937 (PMC9966536; doi:10.3390/ijms24043937)
Supplement: Supplementary file 1 [file ijms-24-03937-s001.zip › Supplementary Table 3.xlsx]

## Sheet: BLASTn
Select for downloading or viewing reports	Description	Max score	Total score	Query cover	E value	Ident	Accession
Select seq gb|CP021981.1|	Vibrio anguillarum strain 87-9-116 chromosome 2, complete sequence	12597	18283	0.98	0	0.99	CP021981.1
Select seq emb|LK021129.1|	Vibrio anguillarum chromosome 2, strain NB10, complete sequence	12597	18283	0.98	0	0.99	LK021129.1
Select seq gb|CP011437.1|	Vibrio anguillarum strain VIB 18 chromosome II sequence	10037	10037	0.52	0	0.99	CP011437.1
Select seq gb|CP016384.1|	Vibrio mimicus strain SCCF01 chromosome 2, complete sequence	767	2536	0.66	0	0.68	CP016384.1
Select seq gb|CP009264.2|	Vibrio coralliilyticus strain OCN014 chromosome 1, complete sequence	634	2459	0.61	2e-176	0.68	CP009264.2
Select seq gb|CP018308.1|	Vibro shilonii strain QT6D1 chromosome 1, complete sequence	315	866	0.12	2e-80	0.73	CP018308.1
Select seq gb|AE016796.2|	Vibrio vulnificus CMCP6 chromosome II, complete sequence	197	502	0.09	5e-45	0.71	AE016796.2
Select seq gb|CP015513.1|	Vibrio vulnificus strain FORC_036 chromosome 2, complete sequence	192	506	0.09	2e-43	0.7	CP015513.1
Select seq gb|CP014637.1|	Vibrio vulnificus strain CECT 4999 chromosome II, complete sequence	168	168	0.03	2e-36	0.7	CP014637.1
Select seq gb|CP012740.1|	Vibrio vulnificus strain FORC_017 chromosome 2, complete sequence	168	168	0.03	2e-36	0.7	CP012740.1
Select seq gb|CP013826.1|	Vibrio parahaemolyticus strain FORC_018 chromosome I, complete sequence	149	479	0.13	2e-30	0.69	CP013826.1
Select seq gb|CP009982.1|	Vibrio parahaemolyticus strain FORC_008 chromosome 1, complete sequence	149	479	0.13	2e-30	0.69	CP009982.1
Select seq gb|CP022473.1|	Vibrio parahaemolyticus strain MAVP-Q chromosome 1, complete sequence	136	536	0.12	1e-26	0.7	CP022473.1
Select seq gb|CP013249.1|	Vibrio parahaemolyticus strain FORC_022 chromosome 2, complete sequence	136	533	0.13	1e-26	0.72	CP013249.1
Select seq gb|CP011884.1|	Vibrio parahaemolyticus strain MAVP-Q chromosome 1, complete sequence	136	536	0.12	1e-26	0.7	CP011884.1
Select seq gb|CP023248.1|	Vibrio parahaemolyticus strain MAVP-26 chromosome 1, complete sequence	134	134	0.02	5e-26	0.74	CP023248.1
Select seq gb|CP013248.1|	Vibrio parahaemolyticus strain FORC_022 chromosome 1, complete sequence	131	545	0.12	6e-25	0.71	CP013248.1
Select seq gb|CP009847.1|	Vibrio parahaemolyticus strain FORC_004 chromosome 1, complete sequence	131	332	0.05	6e-25	0.73	CP009847.1
Select seq gb|CP022552.1|	Vibrio parahaemolyticus strain MAVP-R chromosome 1, complete sequence	125	319	0.05	2e-23	0.71	CP022552.1
Select seq gb|CP020427.1|	Vibrio parahaemolyticus strain FDAARGOS_191 chromosome 1, complete sequence	125	317	0.05	2e-23	0.71	CP020427.1
Select seq gb|CP011406.1|	Vibrio parahaemolyticus strain FORC_014 chromosome 1, complete sequence	125	305	0.05	2e-23	0.71	CP011406.1
Select seq dbj|BA000031.2|	Vibrio parahaemolyticus RIMD 2210633 DNA, chromosome 1, complete sequence	125	317	0.05	2e-23	0.71	BA000031.2
Select seq gb|CP022472.1|	Vibrio parahaemolyticus strain MAVP-Q chromosome 2, complete sequence	120	413	0.13	1e-21	0.71	CP022472.1
Select seq gb|CP019960.1|	Vibrio owensii strain XSBZ03 chromosome 2, complete sequence	120	482	0.17	1e-21	0.66	CP019960.1
Select seq gb|CP011885.1|	Vibrio parahaemolyticus strain ST631 chromosome 2, complete sequence	120	413	0.13	1e-21	0.71	CP011885.1
Select seq gb|CP003241.1|	Vibrio sp. EJY3 chromosome 1, complete sequence	120	442	0.11	1e-21	0.66	CP003241.1
Select seq emb|CR378678.1|	Photobacterium profundum SS9 chromosome 2; segment 4/7	118	182	0.04	4e-21	0.68	CR378678.1
Select seq gb|KP795500.1|	Vibrio tasmaniensis strain FF_59 clone m163-contig1, complete sequence	114	274	0.06	4e-20	0.67	KP795500.1
Select seq gb|CP014046.1|	Vibrio parahaemolyticus strain ATCC 17802 chromosome 1, complete sequence	113	113	0.01	1e-19	0.78	CP014046.1
Select seq gb|CP022555.1|	Vibrio parahaemolyticus strain MAVP-R plasmid p2, complete sequence	109	274	0.06	2e-18	0.78	CP022555.1
Select seq gb|CP020077.1|	Vibrio campbellii strain 20130629003S01 chromosome II, complete sequence	102	102	0.01	3e-16	0.76	CP020077.1
Select seq gb|CP019294.1|	Vibrio campbellii strain LMB29 chromosome 2, complete sequence	102	102	0.01	3e-16	0.76	CP019294.1
Select seq gb|KP795667.1|	Vibrio splendidus strain 5S_242 m116-contig1 genomic sequence	102	102	0.01	3e-16	0.72	KP795667.1
Select seq gb|KP795550.1|	Vibrio sp. FF_482 m068-contig1 genomic sequence	102	152	0.02	3e-16	0.72	KP795550.1
Select seq gb|KP795537.1|	Enterovibrio norvegicus strain FF_472 clone m061-contig1, complete sequence	102	152	0.02	3e-16	0.72	KP795537.1
Select seq gb|CP006718.1|	Vibrio alginolyticus NBRC 15630 = ATCC 17749 chromosome 1, complete sequence	100	161	0.03	9e-16	0.67	CP006718.1
Select seq gb|CP002378.1|	Vibrio furnissii NCTC 11218 chromosome 2, complete sequence	100	100	0.02	9e-16	0.71	CP002378.1
Select seq gb|CP011407.1|	Vibrio parahaemolyticus strain FORC_014 chromosome 2, complete sequence	98.7	265	0.06	3e-15	0.66	CP011407.1
Select seq gb|CP019635.1|	Vibrio campbellii strain 1114GL chromosome II sequence	91.5	91.5	0.02	5e-13	0.7	CP019635.1
Select seq gb|CP021146.1|	Vibrio campbellii strain LA16-V1 chromosome II, complete sequence	89.7	89.7	0.01	2e-12	0.75	CP021146.1
Select seq gb|CP020428.1|	Vibrio parahaemolyticus strain FDAARGOS_191 chromosome 2, complete sequence	89.7	245	0.03	2e-12	0.82	CP020428.1
Select seq gb|CP009467.2|	Vibrio harveyi strain ATCC 33843 (392 [MAV]) chromosome 1, complete sequence	89.7	89.7	0	2e-12	0.86	CP009467.2
Select seq dbj|BA000032.2|	Vibrio parahaemolyticus RIMD 2210633 DNA, chromosome 2, complete sequence	89.7	164	0.04	2e-12	0.66	BA000032.2
Select seq gb|KP795588.1|	Vibrio splendidus strain 5S_214 m045-contig1 genomic sequence	84.2	84.2	0	7e-11	0.86	KP795588.1
Select seq gb|CP005974.1|	Photobacterium gaetbulicola Gung47 chromosome 2, complete sequence	84.2	139	0.01	7e-11	0.76	CP005974.1
Select seq gb|CP014039.1|	Vibrio harveyi strain ATCC 43516 chromosome 2, complete sequence	82.4	82.4	0.02	3e-10	0.69	CP014039.1
Select seq gb|CP000020.2|	Vibrio fischeri ES114 chromosome I, complete sequence	77	77	0.03	1e-08	0.66	CP000020.2
Select seq gb|CP009355.1|	Vibrio tubiashii ATCC 19109 chromosome 2, complete sequence	68	68	0.01	6e-06	0.7	CP009355.1
Select seq gb|CP009356.1|	Vibrio tubiashii ATCC 19109 plasmid p251, complete sequence	66.2	66.2	0.01	2e-05	0.71	CP009356.1
Select seq dbj|AB009311.1|	Alteromonas sp. plasmid pAS28 orf1 gene, complete cds	66.2	66.2	0	2e-05	0.92	AB009311.1
Select seq gb|CP009617.1|	Vibrio coralliilyticus strain RE98 chromosome 1, complete sequence	60.8	60.8	0.03	0.0008	0.65	CP009617.1
Select seq gb|CP016556.1|	Vibrio coralliilyticus strain 58 chromosome I, complete sequence	55.4	55.4	0.01	0.035	0.69	CP016556.1
Select seq emb|FO203526.1|	Vibrio nigripulchritudo str. SFn1 chromosome, complete genome	53.6	53.6	0	0.12	0.9	FO203526.1
Select seq emb|FN649414.1|	Escherichia coli ETEC H10407, complete genome	53.6	53.6	0.01	0.12	0.69	FN649414.1
Select seq gb|CP018680.2|	Vibrio harveyi isolate QT520 chromosome 1, complete sequence	51.8	51.8	0	0.43	0.86	CP018680.2
Select seq emb|LT594583.1|	Plasmodium ovale genome assembly, chromosome: 2	51.8	51.8	0	0.43	0.97	LT594583.1
Select seq gb|CP016228.1|	Vibrio crassostreae 9CS106 chromosome 1, complete sequence	51.8	51.8	0.01	0.43	0.71	CP016228.1
Select seq gb|CP011507.1|	Pseudomonas trivialis strain IHBB745, complete genome	51.8	51.8	0.01	0.43	0.71	CP011507.1
Select seq gb|CP009618.1|	Vibrio coralliilyticus strain RE98 chromosome 2, complete sequence	51.8	51.8	0.01	0.43	0.7	CP009618.1
Select seq gb|CP006606.1|	Vibrio campbellii ATCC BAA-1116 chromosome II, complete sequence	51.8	51.8	0.01	0.43	0.7	CP006606.1
Select seq gb|CP000790.1|	Vibrio campbellii ATCC BAA-1116 chromosome II, complete sequence	51.8	51.8	0.01	0.43	0.7	CP000790.1
Select seq gb|CP020683.1|	Oryzias latipes strain Hd-rR chromosome 19 sequence	50	50	0	1.5	0.94	CP020683.1
Select seq emb|LT670850.1|	Polaribacter sp. KT 15 genome assembly, chromosome: I	50	50	0	1.5	0.87	LT670850.1
Select seq emb|LT629752.1|	Polaribacter sp. KT25b genome assembly, chromosome: I	50	50	0	1.5	0.87	LT629752.1
Select seq tpe|HF933225.1|	TPA: Oryzias latipes strain Hd-rR, complete genome assembly, chromosome 19	50	50	0	1.5	0.94	HF933225.1
Select seq dbj|AP015044.1|	Vigna angularis var. angularis DNA, chromosome 11, almost complete sequence, cultivar: Shumari	50	50	0	1.5	0.88	AP015044.1
Select seq gb|CP000821.1|	Shewanella sediminis HAW-EB3, complete genome	50	50	0	1.5	0.86	CP000821.1
Select seq ref|XM_022386309.1|	PREDICTED: Limulus polyphemus rho guanine nucleotide exchange factor 17-like (LOC106459769), partial mRNA	48.2	48.2	0	5.2	0.87	XM_022386309.1
Select seq ref|XM_021894399.1|	PREDICTED: Chenopodium quinoa eukaryotic translation initiation factor-like (LOC110715786), mRNA	48.2	48.2	0	5.2	0.8	XM_021894399.1
Select seq ref|XM_021901083.1|	PREDICTED: Chenopodium quinoa eukaryotic translation initiation factor-like (LOC110721866), mRNA	48.2	48.2	0	5.2	0.8	XM_021901083.1
Select seq gb|CP020369.1|	Pseudomonas tolaasii strain 2192T genome	48.2	48.2	0	5.2	0.76	CP020369.1
Select seq ref|XM_019908682.1|	PREDICTED: Dendroctonus ponderosae lipase 3-like (LOC109540332), mRNA	48.2	48.2	0	5.2	0.94	XM_019908682.1
Select seq gb|CP012152.1|	Anoxybacillus gonensis strain G2, complete genome	48.2	48.2	0	5.2	0.94	CP012152.1
Select seq ref|XM_012999670.1|	PREDICTED: Erythranthe guttatus putative receptor-like protein kinase At5g39000 (LOC105974556), mRNA	48.2	48.2	0	5.2	0.91	XM_012999670.1
Select seq emb|LK941129.1|	Angiostrongylus costaricensis genome assembly A_costaricensis_Costa_Rica, scaffold ACOC_contig0000674	48.2	48.2	0	5.2	0.8	LK941129.1
Select seq emb|HG975513.1|	Solanum lycopersicum chromosome ch01, complete genome	48.2	48.2	0	5.2	0.86	HG975513.1
Select seq emb|HG975443.1|	Solanum pennellii chromosome ch04, complete genome	48.2	48.2	0	5.2	0.94	HG975443.1
Select seq gb|BT128052.1|	Dendroctonus ponderosae clone DPO1018_C09 unknown mRNA	48.2	48.2	0	5.2	0.94	BT128052.1
Select seq ref|XM_001401679.2|	Aspergillus niger CBS 513.88 GPI-anchored cell surface glycoprotein, mRNA	48.2	48.2	0	5.2	0.8	XM_001401679.2
Select seq gb|CP000922.1|	Anoxybacillus flavithermus WK1, complete genome	48.2	48.2	0	5.2	0.94	CP000922.1
Select seq emb|AM270075.1|	Aspergillus niger contig An04c0140, genomic contig	48.2	48.2	0	5.2	0.8	AM270075.1

## Sheet: Phyre2
				PDB	PDB	PDB
locus_tag	Starting (bp)	Ending (bp)	Length (bp)	Header/Fold	Molecule/Superfamily	Title/Family	Confidence (%)	Coverage (%)	Translation (aa)
fNo16_0002	238	414	177	splicing/rna	tha8 rna binding protein	crystal structure of tha8 in complex with zm1a-6 rna	31.6	31	MSVKSEKLLKEAEQVAAGTKVNSFGRLMLALAREILKEMREMREFVNSPDIDDLNRRV
fNo16_0003	386	2287	1902	hydrolase	mobilization protein a	crystal structure of the minimal relaxase domain of moba2 from plasmid r1162	78	2	MKHLYEPHPECEIPNQLSPQDVGYIVGAKQNFEITKKRLAAIDSGFFSAQNSDYIESENQKLRISEQLHHVRTKNTLTPERAARIEDAKRLGLSKGAKVRHRKNSMTERFATRNRRLSVSHGTITELGVNHDDDYQAPRKMQSGWVFNPDLSARRLEYVPSNQTRAYLMCREWSNQIKMQLVYHPAPQDAPPTNNGDRYTEKLSARAVRKIFESGAYVAATKGGFTTFLTLTFDDIQRSKLFATNSNIHLTSQGCEFTPITEDLRPYSPLQITLGNEVSRFLDSAKRVYQRGFSYKLSELKGQGNLTLGGDDISVDGHYKPAPLKSKDGLFELVGPARVAADFDYIWVAECPENEHGQPNPHVHVLLNWEVEENHFQAWADRLASIWGHGFANLKRIKT…
fNo16_0004	2287	2634	348	metal binding protein	lipopolysaccharide assembly protein b	structure of the lapb cytoplasmic domain at 2 angstroms	62.2	27	MIRNVQFDTYGNGLSTGTIRVGFELCYVGFFVFDECRYMGGDTTMFLMGGKVTFVGDASLFNLYSQFRKQDEAPEMGADSSLKLCDGCKNTFASNQEECPDCKQYANVAPIRGVK
fNo16_0005	2631	2858	228	Four-helical up-and-down bundle	RecG, N-terminal domain	RecG, N-terminal domain	25.1	19	MNRQIFDPIHLPCPDMAGCVNPDPTLTQKSLEMVATLRAKFAAQFSKKQKAEISAQYRQRCTVDGAKALGHEVEL
fNo16_0006	3005	3274	270	dna binding protein	putative transposon-related dna-binding protein	the structure of a possible transposon-related dna-binding protein2 from clostridium difficile 630.	99.6	97	MTMNYTNALLDRVKAKFELTSEYQLAKKLEIGDGRLRHWRKGYCSMDWDMAFLICDLLEEHDQNVVLGLIDDKYSNPRLINAFHEIAER
fNo16_0007	3558	3989	432	toxin	antitoxin iga-2	crystal structure of the higba2 toxin-antitoxin complex	98	38	MTFESFSVLFWREFDSVRQGAEYFHVKPVTVRRWLRGESDINPMAEKLLIIKSIGYLPNDSRWTGFRVNEERGVLITPSGREFNPIELESWAYRKDEYHELVKRFGHVEYAPKVTAVAHQKPFRGGRRCAAAPWIPSKQKARN
fNo16_0008	4131	4271	141	ribosome	60s ribosomal protein l12 (l11p)	localization of the large subunit ribosomal proteins into a 5.5 a2 cryo-em map of triticum aestivum translating 80s ribosome	14.7	65	MIPTNFGVDVKTPDPIQVKIDVSERTMITIGFVVLVSALLIKKLKR
fNo16_0009	4362	4568	207	metal binding protein/protein transport	ubiquitin-like modifier-activating enzyme atg7	crystal structure of atg7ctd-atg8 complex	18	78	MSKYLKLLKQRSTWQGLAVLGLTVGQVLGDAATGGAVSGAIAAVGVIGGAVGLIDDDKANDRATPISN
fNo16_0010	4565	4951	387	virus	protein p6	x-ray structure of the entire lipid-containing2 bacteriophage pm2	77.2	75	MQVSQPLNARLVDLGFVVLGGVIIWMLTQTISSKIDTVTKQATKGAGQALSDFFAAYHGWEPVTLKPLMIRDFYLTADKRLTPDAEKTLWKIDQYRPMLIELFGVQGGALKPQYHDLTNVEITRSNLK
fNo16_0011	4929	5312	384	hydrolase	peptidoglycan hydrolase flgj	structure of the glycoside hydrolase domain from salmonella2 typhimurium flgj	88.8	48	MTRGIRNNNPANIEDNGTPWRGRMGNDGRFIIFDSPVNGIRALARILNTYKVKHGLNTIEGIINRFAPPVENDTNSYIAHAEKVVGVPRNMPLTPDKYPSLIKVIIKHENGVQPYSDEVINAGIAAA
fNo16_0012	5326	5520	195	phage tail proteins	phage tail proteins	gpFII-like	33	19	MKYANQEKSAVITTDKNGNIWTVPRGHRFWVEFGIDKAEQEGRIDEPETLAIDGGDNGSGSAVN
fNo16_0013	5522	6229	708	toxin	larvicidal toxin 51 kda protein	de novo structure of the binary mosquito binab at ph7	48.8	23	MAVLSGFPQNVTYQSVTVAQGGGSENLLINPRGKINQANESAGVLAAGQYFCDGWKAGGSGAEVYIDADGFRLVSGSILQLVPNNLESGRSIRGNMDAIMGNPVISINGGSDNELSDSAQYIQFEISGNNSKFTRIVLAESVSAPIYQQLSDELKHCKRFLFVSESNQELYSALSAYSFVSYQFDEMHIPPAVTVGQLYQGSQIFQVSKNKVMFLKSGSSSTAGFTGGIKLDARP
fNo16_0014	6229	6771	543	sugar binding protein	bh0236 protein	crystal structure of br derivative bhcbm56	22	29	MSVTTVTAKPVPAVIATSGRNFQLLSGGEVTVKFYGVNGDWEEEVELSVGDSLEFEQRFARFTVQTQYETRVSFYSGFAKMRRSKQDLVVTGTTSIKTSQKQVTKVESMLIEPNRNRRNVVVFPLNDTIYVGGLGTSQNDKLPVPVGGSITLDTQAAIYVTQDQSSANDFADVRILEEFN
fNo16_0015	6771	7220	450	oxidoreductase,transferase	bifunctional 3-dehydroquinate dehydratase/shikimate	crystal structure of the a. thaliana dhq-dehydroshikimate-sdh-2 shikimate-nadp(h)	10.5	43	MGGKSSSSNQTNNTTITENTQLSNAFNADMNGVLLSGIEGSTVNVTDGGAAKAALAAMTGASDAAIKGMVSANANNNDLSKYVVGQNTSLAELLGTKALVNAQSATTDAMDIMKTLSTQSDAGTAQQLTKYFMIGAVALGVAMAFKGRF
fNo16_0016	7223	7609	378	transferase	paia acetyltransferase	crystal structure of paia acetyltransferase (ta0374) from thermoplasma acidophilum	41	38	MCTQKPNIQPVTWKEAKPQLVAALADYVEAAGVEIASGQAFPFKIGEAYTLFRAEGSEFVVVGYQGEHTLKDNAHCIVEIAKRVGAKTIRVHTQRRGELRFLNQLGLNFYLHEKRPDEFVLKCRV
fNo16_0017	7581	7787	207	cell adhesion	integrin alpha-iib	platelet integrin alfaiib-beta3 transmembrane-cytoplasmic2 heterocomplex	30.7	29	MFGAMTSLTGGGGLQGGSAGPSTAKSTSSTTNNSGFGGGSINFGSNNGMPTWAIVALALGAFYVYTKA
fNo16_0018	7799	8047	249	virus	protein p3	x-ray structure of the entire lipid-containing2 bacteriophage pm2	49.1	45	MFDDFLGDFQLKDAVGAWLANEQIKRVDDATGQSQSEVYNTPNKTQQVNGTVTTNATGGLSMPVLMGAGAVGLVLLVLLIRK
fNo16_0019	8061	8858	798	virus	major capsid protein p2	x-ray structure of the entire lipid-containing2 bacteriophage pm2	100	97	MARITRKMPSFSNVAAGSTATLEFPLGLSYHFLHLYFTGVTLAQMKNIRIEVDGKPIKKWADGVRLNAENKHYGRGAATADCLPIWFVRKELTELAQQRLFALGTSNVQTMSLLIDIDEAAASPVLKATSKRGPQDVMGYITRIHEFKHSSAVSGEIEIDNIPLRTGAAIAAIHIYSADVTDCALEIDGAIVWEMSKAGSAKEQVDHGRDPQTASKLTLDFLLEGDFFQGVALDGIQDFRLKPTLSAAGNMDIVVEYTETYNPKA
fNo16_0020	8887	9054	168	dna-binding protein	terminas small subunit	crystal structure of a small terminase oligomerizatiiion2 core domain from a spp1-like bacteriophages	34.3	25	MFFAIGTRFTAAIVTSVTSTRGRYFLIILITYVSASRREQINSRASPDVPQLIEP
fNo16_0021	9162	9836	675	membrane protein	dna translocase ftsk	p. aeruginosa ftsk motor domain, hexamer	100	88	MSKRIDVMRKCEHKAVFGCSGSGKSYYVKSLVKKWNRALIWDPDDEYGDVPNIRTCTKASQVIELMSAGDVRIRYVPQAMDTKTLEKCFEFLALAAFIWTSCLFVGEELADVTSPSKASNGWGTVLRRGRKRGVEVVGVSQRPAESDKTIFTQAKTIRCGRLDGEGDIARIASNMRVPAQMVSQLGDLQYLELDRPTGVLRAGYKNKSVVIRNGWNEPLKQTTL
fNo16_0022	9820	10317	498	hydrolase	n-acetylmuramoyl-l-alanine amidase	the crystal structure of a domain from n-acetylmuramoyl-l-alanine2 amidase of bartonella henselae str. houston-1	27.6	35	MIEQGIENETIESVEVDSGELGDGADSAREMAQLLAIAKEIDGAQVVPLTEDEQARIDESERVAAIDNAAADAFEAQYEQAVAIGIDALWTAAAPNWKLEEAELTPMAKLTKMVIDKHFPNAAEKMGPEVMLGMIALTAISSRVAAGIPPRGEIKAKGGEDEQTH
fNo16_0023	10310	10588	279	restriction endonuclease-like	restriction endoluclease-like	restriction endonuclease NaeI	34.8	17	MPNMPNPKIGTIKCPIIGDVAEVRKDKNDKLYYVGLAGIISPKSAAGQARLKELTTFDEKPITTDISETEPEREPNATAKTWVDELLGGWGGSDDPKIGTIKCPIIGDVAEVRKDKNDKLYYVGLAGIISPKSAAGQARLKELTTFDEKPITTDISETEPEREPNATAKTWVDELLGGWGGSDD
fNo16_0001	10570	176	201	protein transport	preprotein translocase subunit sece	lateral opening of a translocon upon entry of protein suggests the2 mechanism of insertion into membranes	17.6	20	MKITSKDEALDVLNQVKQGQARAKVAISPFTKAAEAEKAVPLLINIIEYLITSGDAKECTGCQIQK
gene a									MIIRDVKFTEIKVQGFTSSCAIIRCGMTQDNLQLVGSFWFDDCYISEVSGGAIFTNKGVMTFSSDAS LYDLYLQFRKQDEAPEMGADSSLKLCVRCKNTLVKDNEQCPECKWYANGEPL
gene b									MNHVARLKNEACDVVEKSERLKAFIYADGNSIFKSLDDTEKSLLEIQLSCMEAYARILNLRIKNAQC AQWKRV
gene c

## Sheet: Jackhammer DJR MCP
Target	Description	Species	E-value
A0A3G1SVL0_9VIRU	Double jelly roll capsid protein	Vibrio phage fNo16	1.7e-173
A0A241NLR0_VIBAN	P2_N domain-containing protein	Vibrio anguillarum	1.6e-171
A0A3N9TAC4_9VIBR	P2_N domain-containing protein	Vibrio sp. LJC006	3.6e-125
A0A128EZL8_9GAMM	P2_N domain-containing protein	Grimontia marina	2.5e-93
A0A2T5DTZ5_VIBSP	P2_N domain-containing protein	Vibrio splendidus	2.8e-65
A0A2I2A2B5_9GAMM	P2_N domain-containing protein	Hydrogenovibrio sp. SC-1	6.3e-65
A0A3S0KLI7_9GAMM	P2_N domain-containing protein	Shewanella atlantica	3.3e-57
A0A165KCB5_9GAMM	P2_N domain-containing protein	Shewanella baltica	2.8e-56
A0A4R2F7A1_9GAMM	P2_N domain-containing protein	Shewanella fodinae	2.1e-48
A0A1Q8TCJ4_9GAMM	P2_N domain-containing protein	Chromohalobacter japonicus	2.5e-42
A8FVD3_SHESH	P2_N domain-containing protein	Shewanella sediminis (strain HAW-EB3)	1.8e-37
A0A2G2IPI3_9PLAN	P2_N domain-containing protein	Blastopirellula sp.	1.8e-37
A0A2D8A7Z1_9GAMM	P2_N domain-containing protein	Oleibacter sp.	3.2e-37
A0A2E8ZS05_9GAMM	P2_N domain-containing protein	Oceanospirillaceae bacterium	3.6e-37
D4ZKG0_SHEVD	P2_N domain-containing protein	Shewanella violacea (strain JCM 10179 / CIP 106290 / LMG 19151 / DSS12)	5.8e-36
A0A0M8KLX7_9GAMM	Outer membrane receptor protein	Pseudoalteromonas sp. SW0106-04	8.5e-35
CAPSD_BPPM2	Major capsid protein P2	Pseudoalteromonas phage PM2	1.5e-34
A0A2D4TER3_9GAMM	P2_N domain-containing protein	Haliea sp.	2.1e-34
A0A2P1CLD7_9VIRU	Major capsid protein	Pseudoalteromonas phage Cr39582	3.2e-34
A0A1E5IP76_SHECO	P2_N domain-containing protein	Shewanella colwelliana	3.4e-34
A0A2E9SYS3_9GAMM	Capsid protein	Pseudoalteromonadaceae bacterium	6.9e-33
Q1H2P8_METFK	P2_N domain-containing protein	Methylobacillus flagellatus (strain KT / ATCC 51484 / DSM 6875)	2.3e-32
B3T4S3_9ZZZZ	P2_N domain-containing protein	unclassified	2.3e-32
B3T3J6_9ZZZZ	P2_N domain-containing protein	unclassified	2.3e-32
A0A1E7IL99_9DELT	P2_N domain-containing protein	Desulfuromonadales bacterium C00003093	2.8e-32
A0A2N5LN93_9GAMM	Capsid protein	Pseudoalteromonas sp. MelDa3	3.5e-32
A0A4Q6J788_9GAMM	Capsid protein	Pseudoalteromonas sp. MEBiC 03485	1.8e-31
A0A2C6EDR1_9GAMM	Capsid protein	Pseudoalteromonas sp. GCY	9.2e-31
A0A2C6CJE3_9GAMM	Capsid protein	Pseudoalteromonas sp. GCY	1.7e-30
A0A481W3T3_9VIRU	P2_N domain-containing protein	Pseudoalteromonas phage GXT1010	3.0e-30
A0A0P7E5X5_9GAMM	Capsid protein	Pseudoalteromonas lipolytica	3.2e-30
A0A2G2LKL2_9GAMM	P2_N domain-containing protein	Methylophaga sp.	1.2e-29
A0A142BCZ8_9GAMM	Uncharacterized protein	Endozoicomonas montiporae CL-33	3.9e-27
A0A2W5BXS3_9PROT	P2_N domain-containing protein	Micavibrio aeruginosavorus	4.2e-26
A0A2I7RXD1_9VIRU	Double jelly roll capsid protein	Vibrio phage 1.249.A._10N.261.55.B9	2.7e-25
A0A2I7RXG1_9VIRU	Double jelly roll capsid protein	Vibrio phage 1.249.B._10N.261.55.B9	2.7e-25
A0A1F6LUX8_9BACT	P2_N domain-containing protein	Candidatus Lindowbacteria bacterium RIFCSPLOWO2_12_FULL_62_27	6.6e-25
A0A1G3UBD6_9HELI	P2_N domain-containing protein	Sulfurimonas sp. RIFOXYD2_FULL_34_21	1.5e-22
C5BSN7_TERTT	P2_N domain-containing protein	Teredinibacter turnerae (strain ATCC 39867 / T7901)	3.9e-22
A0A0H2MKM9_9PROT	P2_N domain-containing protein	Kiloniella spongiae	4.3e-22
A0A081NB43_9GAMM	Uncharacterized protein	Endozoicomonas montiporae	5.7e-22
A0A2H0G6L9_9FLAO	Uncharacterized protein (Fragment)	Flavobacteriales bacterium CG18_big_fil_WC_8_21_14_2_50_32_9	1.8e-20
A0A411PCI9_9GAMM	P2_N domain-containing protein	Shewanella sp. D4-2	2.4e-20
A0A3C0FHQ8_9PROT	P2_N domain-containing protein	Thalassospira sp.	2.5e-20
A0A2I7QSZ3_9VIRU	Double jelly roll capsid protein	Vibrio phage 1.057.O._10N.261.46.B12	1.1e-19
A0A2I7QRS3_9VIRU	Double jelly roll capsid protein	Vibrio phage 1.048.O._10N.286.46.A10	1.2e-19
A0A2I7R300_9VIRU	Double jelly roll capsid protein	Vibrio phage 1.107.A._10N.286.52.E10	1.2e-19
A0A2I7R337_9VIRU	Double jelly roll capsid protein	Vibrio phage 1.107.C._10N.286.52.E10	1.2e-19
A0A2I7R0F2_9VIRU	Double jelly roll capsid protein	Vibrio phage 1.095.O._10N.286.46.E10	1.2e-19
A0A2I7QRA8_9VIRU	Double jelly roll capsid protein	Vibrio phage 1.043.O._10N.261.52.C7	1.2e-19
A0A2I7R317_9VIRU	Double jelly roll capsid protein	Vibrio phage 1.107.B._10N.286.52.E10	1.2e-19
A0A2I7R1Y2_9VIRU	Double jelly roll capsid protein	Vibrio phage 1.102.O._10N.261.45.E3	1.2e-19
A0A2I7QR84_9VIRU	Double jelly roll capsid protein	Vibrio phage 1.044.O._10N.261.51.B8	1.3e-19
A0A2I7R9J6_9VIRU	Double jelly roll capsid protein	Vibrio phage 1.141.A._10N.261.49.B3	1.8e-19
A0A2I7QWG6_9VIRU	Double jelly roll capsid protein	Vibrio phage 1.080.O._10N.286.48.A4	4.0e-19
A0A167AZ46_9GAMM	Capsid protein	Pseudoalteromonas luteoviolacea NCIMB 1942	5.7e-19
A0A285IY09_9RHOB	P2_N domain-containing protein	Pseudooceanicola antarcticus	6.1e-19
A0A3B6Y1Z0_PSEO7	Capsid protein	Pseudoalteromonas piscicida	8.0e-19
A0A2I7QKY3_9VIRU	Double jelly roll capsid protein	Vibrio phage 1.020.O._10N.222.48.A2	1.0e-18
A0A1W1XZX9_9NEIS	P2_N domain-containing protein	Andreprevotia lacus DSM 23236	6.3e-17
A0A1R1JCU3_9BURK	P2_N domain-containing protein	Burkholderia ubonensis	1.4e-16
A0A1Q4UWH5_9PROT	P2_N domain-containing protein	Thalassospira sp. TSL5-1	1.5e-16
A0A2N7X9R9_9BURK	P2_N domain-containing protein	Paraburkholderia symbiotica	1.8e-16
A0A559QIN3_9ALTE	Uncharacterized protein	Alteromonadaceae bacterium 2753L.S.0a.02	6.9e-16
A0A158BDV2_9BURK	P2_N domain-containing protein	Caballeronia temeraria	8.1e-16
A0A495BJ62_VOGIN	P2_N domain-containing protein	Vogesella indigofera	1.3e-15
A0A518R2W1_9BURK	Uncharacterized protein	Pandoraea pnomenusa	1.4e-15
A0A3B8EFF9_LACBR	P2_N domain-containing protein	Lactobacillus brevis	2.0e-15
A0A3D4Q3X4_9GAMM	P2_N domain-containing protein	Cellvibrio sp.	2.5e-15
A0A1Q4CG07_9BURK	P2_N domain-containing protein	Pandoraea sp. 64-18	9.7e-15
A0A2N7VU26_9BURK	P2_N domain-containing protein	Paraburkholderia rhynchosiae	9.9e-15
A0A2T1AHD6_9RHOB	P2_N domain-containing protein	Epibacterium scottomollicae	1.3e-14
A0A2I7R7G8_9VIRU	Coil containing protein	Vibrio phage 1.125.O._10N.286.49.F5	1.5e-14
A0A2I7QQX2_9VIRU	Coil containing protein	Vibrio phage 1.040.O._10N.286.45.B9	1.5e-14
A0A2I7S841_9VIRU	Coil containing protein	Vibrio phage 2.092.O._10N.286.52.B7	1.5e-14
A0A2I7QTD9_9VIRU	Coil containing protein	Vibrio phage 1.062.O._10N.286.55.C3	1.5e-14
A0A2I7QJI4_9VIRU	Coil containing protein	Vibrio phage 1.008.O._10N.286.54.E5	1.5e-14
A0A2I7QUT6_9VIRU	Coil containing protein	Vibrio phage 1.069.O._10N.286.49.F11	1.5e-14
A0A2I7QJS5_9VIRU	Coil containing protein	Vibrio phage 1.011.O._10N.286.49.B11	1.5e-14
R7X8X0_9BURK	P2_N domain-containing protein	Pandoraea sp. SD6-2	1.9e-14
A0A2R4M1F7_9RHOB	P2_N domain-containing protein	Celeribacter baekdonensis	4.1e-14
A0A2N8QF72_9BURK	P2_N domain-containing protein	Paraburkholderia fungorum	7.2e-14
A0A2N3KTP4_9PROT	P2_N domain-containing protein	Thalassospira marina	3.8e-13
A0A1B9VKM8_9PROT	P2_N domain-containing protein	Thalassospira sp. KO164	4.1e-13
E8YWS5_9BURK	P2_N domain-containing protein	Burkholderia sp. CCGE1001	5.7e-13
A0A2A4ZY61_9GAMM	P2_N domain-containing protein	Gammaproteobacteria bacterium	6.5e-13
A0A2S0N3L5_9BURK	P2_N domain-containing protein	Simplicispira suum	7.4e-13
B9TPB4_RICCO	P2_N domain-containing protein (Fragment)	Ricinus communis	1.8e-12
A0A1C0XN28_RALPI	P2_N domain-containing protein	Ralstonia pickettii	2.0e-12
A0A0F9JWJ9_9ZZZZ	P2_N domain-containing protein	unclassified	2.4e-12
A0A3G9GGM4_9NEIS	Outer membrane receptor protein	Aquitalea magnusonii	2.9e-12
A0A074TJ95_9RHOB	P2_N domain-containing protein	Thioclava dalianensis	5.2e-12
A0A0Q5HTN5_9BURK	P2_N domain-containing protein	Massilia sp. Leaf139	7.9e-12
A0A0F3KBY1_9NEIS	P2_N domain-containing protein	Aquitalea magnusonii	1.1e-11
A0A1L1PHM5_HYDIT	P2_N domain-containing protein	Hydrogenophaga intermedia	1.2e-11
A0A1E5Q4E6_9PROT	P2_N domain-containing protein	Magnetovibrio blakemorei	1.4e-11
A0A3B7A6E8_9RHOO	P2_N domain-containing protein	Dechloromonas sp. HYN0024	1.8e-11
A0A1I5WHU1_9RALS	P2_N domain-containing protein	Ralstonia sp. NFACC01	5.6e-11
F5RAK1_METUF	P2_N domain-containing protein	Methyloversatilis universalis (strain ATCC BAA-1314 / JCM 13912 / FAM5)	8.4e-11
A0A0X8GL46_9BURK	P2_N domain-containing protein	Janthinobacterium sp. B9-8	2.7e-10
A0A0Q8PBA8_9BURK	P2_N domain-containing protein	Noviherbaspirillum sp. Root189	5.2e-10
A0A2W6XSQ2_9RHOO	P2_N domain-containing protein	Thauera sp.	5.5e-10
A0A2E0LXH2_9PROT	P2_N domain-containing protein	Alphaproteobacteria bacterium	1.3e-09
A0A3D2GKT1_9PROT	P2_N domain-containing protein	Rhodospirillaceae bacterium	1.3e-09
A0A1Z8L031_9PROT	P2_N domain-containing protein	Micavibrio sp. TMED2	1.3e-09
A0A2T5X0D2_9PROT	P2_N domain-containing protein	Nitrosospira sp. Nsp37	4.2e-09
A0A286C5G5_9PROT	P2_N domain-containing protein	Nitrosovibrio sp. Nv4	4.2e-09
Q1N4Q1_9GAMM	Outer membrane receptor protein	Bermanella marisrubri	7.4e-09
A0A2G6IH98_9RHOB	P2_N domain-containing protein	Rhodobacterales bacterium	9.4e-09
A0A3S1BU14_9ALTE	P2_N domain-containing protein	Marinobacter sp. NP-6	9.9e-09
A0A2G3KM85_9BURK	P2_N domain-containing protein	Janthinobacterium sp. BJB303	4.1e-08
A0A4P6GY85_9BURK	P2_N domain-containing protein	Methylibium sp. Pch-M	1.9e-07
A0A420WPY9_9PROT	P2_N domain-containing protein	Oceanibaculum indicum	2.1e-07
A0A2H9S883_9BURK	P2_N domain-containing protein	Janthinobacterium sp. BJB1	3.2e-07
A0A2M8Y9E2_9BURK	P2_N domain-containing protein	Janthinobacterium sp. 67	7.1e-07
A0A1E8PMQ2_9BURK	P2_N domain-containing protein	Janthinobacterium lividum	7.6e-07
A0A521PZR4_9PROT	Uncharacterized protein	Gallionellaceae bacterium	8.5e-07
A0A1E7WAM6_9BURK	P2_N domain-containing protein	Janthinobacterium sp. HH106	8.8e-07
A0A0J5XAF9_BURCE	P2_N domain-containing protein	Burkholderia cepacia	1.4e-06
A0A1M7AR92_9PROT	P2_N domain-containing protein	Nitrosospira sp. Nsp11	3.2e-06
A0A4Q7LSR8_9BURK	P2_N domain-containing protein	Leptothrix mobilis	3.8e-06
A0A2Z4UHR6_9RHIZ	P2_N domain-containing protein	Rhodobiaceae bacterium	5.2e-06
A0A135II47_9RHOB	P2_N domain-containing protein	Phaeobacter inhibens	7.1e-06
A0A0Q7DGQ2_9BURK	P2_N domain-containing protein	Methylibium sp. Root1272	1.3e-05
A0A2A5C286_9GAMM	P2_N domain-containing protein	Cellvibrionales bacterium	3.1e-05
A0A1G0DWW0_9PROT	P2_N domain-containing protein	Gallionellales bacterium RIFCSPLOWO2_02_58_13	3.4e-05
A0A0K1J430_9RHOO	P2_N domain-containing protein	Azoarcus sp. CIB	3.9e-05
A0A2E4P6M8_FLASP	P2_N domain-containing protein	Flavobacterium sp.	5.0e-05
A0A2E4P6K7_FLASP	P2_N domain-containing protein	Flavobacterium sp.	5.8e-05
A0A2H4IAA3_9BACT	P2_N domain-containing protein	uncultured bacterium	7.7e-05
A0A2E9TLJ3_9GAMM	P2_N domain-containing protein	Alcanivorax sp.	8.1e-05
A0A317ZKS9_9BACT	P2_N domain-containing protein	Coraliomargarita sp. WN38	0.00022
A0A495YC06_9BURK	P2_N domain-containing protein	Burkholderia sp. Nafp2/4-1b	0.00023
A0A2N7X9Z9_9BURK	P2_N domain-containing protein	Paraburkholderia symbiotica	0.00026
A2SGW1_METPP	P2_N domain-containing protein	Methylibium petroleiphilum (strain ATCC BAA-1232 / LMG 22953 / PM1)	0.00026
I3CVE6_9BURK	P2_N domain-containing protein	Herbaspirillum sp. GW103	0.00041
A0A2A4SAU6_9RHIZ	P2_N domain-containing protein	Rhodobiaceae bacterium	0.00054
A0A2M8GWI3_9VIBR	P2_N domain-containing protein	Vibrio sp. HA2012	0.00097
A0A1I7KQF8_9BURK	P2_N domain-containing protein	Massilia namucuonensis	0.0013
A0A103ZU67_BURCE	P2_N domain-containing protein	Burkholderia cepacia	0.0019
A0A369AFV4_9GAMM	Uncharacterized protein	Marinomonas foliarum	0.0022
A0A1I7LT42_9BURK	P2_N domain-containing protein	Massilia namucuonensis	0.0028
A0A2A4ZXW2_9GAMM	P2_N domain-containing protein	Gammaproteobacteria bacterium	0.0034
A0A2E5BVF5_9RHIZ	P2_N domain-containing protein	Rhodobiaceae bacterium	0.0037
A0A2N5XLJ2_9RHIZ	P2_N domain-containing protein	Cohaesibacter sp. H1304	0.0038

## Sheet: BLASTP DJR MCP
Description	Scientific name	Max score	Total score	Query cover	E-value	Percentage identity	Accession length	Accession
hypothetical protein [Vibrio anguillarum]	Vibrio anguillarum	550	550	1	0.0	100.00%	265	WP_194552918.1
hypothetical protein [Vibrio anguillarum]	Vibrio anguillarum	550	550	1	0.0	99.62%	265	WP_194586135.1
hypothetical protein [Vibrio anguillarum]	Vibrio anguillarum	545	545	1	0.0	99.25%	265	WP_040122775.1
hypothetical protein [Vibrio aestuarianus]	Vibrio aestuarianus	532	532	1	0.0	96.60%	265	WP_171979924.1
hypothetical protein [Vibrio anguillarum]	Vibrio anguillarum	523	523	0.95	0.0	100.00%	252	WP_194625103.1
hypothetical protein [Vibrio anguillarum]	Vibrio anguillarum	521	521	0.95	0.0	99.60%	252	MBF4432376.1
hypothetical protein [Vibrio cholerae]	Vibrio cholerae	426	426	1	1e-148	76.23%	265	WP_149158627.1
hypothetical protein [Vibrio anguillarum]	Vibrio anguillarum	421	421	0.76	1e-147	100.00%	202	WP_194588844.1
hypothetical protein [Vibrio metoecus]	Vibrio metoecus	422	422	1	2e-147	75.85%	265	WP_095459545.1
hypothetical protein [Vibrio metoecus]	Vibrio metoecus	422	422	1	4e-147	75.47%	265	WP_055028935.1
hypothetical protein [Vibrio cholerae]	Vibrio cholerae	422	422	1	4e-147	75.85%	265	EGS7959835.1
hypothetical protein [Vibrio cholerae]	Vibrio cholerae	420	420	1	1e-146	75.47%	265	WP_102786673.1
hypothetical protein [Vibrio cholerae]	Vibrio cholerae	420	420	1	2e-146	74.72%	265	EGR3966532.1
hypothetical protein [Vibrio coralliilyticus]	Vibrio coralliilyticus	417	417	1	5e-145	73.21%	265	WP_038511522.1
hypothetical protein [Vibrio viridaestus]	Vibrio viridaestus	414	414	1	3e-144	74.34%	265	WP_124939252.1
hypothetical protein [Vibrio cholerae]	Vibrio cholerae	414	414	1	3e-144	74.72%	265	WP_119783509.1
MULTISPECIES: hypothetical protein [unclassified Vibrio]	unclassified Vibrio	412	412	0.99	2e-143	73.86%	265	WP_161448792.1
hypothetical protein [Vibrio splendidus]	Vibrio splendidus	411	411	0.99	7e-143	73.76%	264	WP_108156119.1
hypothetical protein [Vibrio lentus]	Vibrio lentus	410	410	0.99	2e-142	73.76%	264	WP_102352961.1
hypothetical protein [Vibrio mimicus]	Vibrio mimicus	407	407	1	2e-141	76.23%	265	WP_070382735.1
hypothetical protein [Vibrio anguillarum]	Vibrio anguillarum	402	402	0.72	2e-140	100.00%	193	WP_194589489.1
hypothetical protein [Vibrio anguillarum]	Vibrio anguillarum	389	389	0.7	2e-135	100.00%	187	WP_194645862.1
hypothetical protein [Vibrio anguillarum]	Vibrio anguillarum	376	376	0.68	2e-130	100.00%	181	WP_199871985.1
hypothetical protein [Photobacterium sp. LAM9072]	Photobacterium sp. LAM9072	320	320	0.98	4e-107	59.00%	264	WP_120512000.1
hypothetical protein [Vibrio anguillarum]	Vibrio anguillarum	316	316	0.56	5e-107	100.00%	150	MBF4377291.1
hypothetical protein [Grimontia marina]	Grimontia marina	318	318	0.98	3e-106	56.54%	263	WP_062706422.1
hypothetical protein [Vibrio anguillarum]	Vibrio anguillarum	292	292	0.52	1e-97	100.00%	139	MBF4337739.1
hypothetical protein [Vibrio anguillarum]	Vibrio anguillarum	291	291	0.52	2e-97	100.00%	140	MBF4401706.1
hypothetical protein [Vibrio anguillarum]	Vibrio anguillarum	271	271	0.49	8e-90	100.00%	130	MBF4438491.1
hypothetical protein [Vibrio anguillarum]	Vibrio anguillarum	266	266	0.48	8e-88	100.00%	128	MBF4338979.1
hypothetical protein [Vibrio anguillarum]	Vibrio anguillarum	262	262	0.47	6e-86	100.00%	126	MBF4365155.1
hypothetical protein [Vibrio anguillarum]	Vibrio anguillarum	259	259	0.47	4e-85	100.00%	125	MBF4280500.1
hypothetical protein [Vibrio anguillarum]	Vibrio anguillarum	258	258	0.46	1e-84	100.00%	123	MBF4390941.1
hypothetical protein [Vibrio sp.]	Vibrio sp.	249	249	0.46	5e-81	97.58%	124	NCO45581.1
hypothetical protein [Vibrio anguillarum]	Vibrio anguillarum	238	238	0.42	7e-77	100.00%	112	MBF4313295.1
hypothetical protein [Vibrio hepatarius]	Vibrio hepatarius	243	243	0.98	9e-77	48.85%	263	WP_171384894.1
hypothetical protein [Vibrio anguillarum]	Vibrio anguillarum	233	233	0.41	6e-75	100.00%	111	MBF4395687.1
hypothetical protein [Vibrio tasmaniensis]	Vibrio tasmaniensis	236	236	0.96	6e-74	49.03%	263	WP_017112116.1
hypothetical protein [Vibrio anguillarum]	Vibrio anguillarum	229	229	0.4	1e-73	100.00%	108	MBF4291202.1
hypothetical protein [Vibrio sp. 624788]	Vibrio sp. 624788	234	234	0.97	6e-73	48.26%	263	WP_017632842.1
hypothetical protein [Hydrogenovibrio sp. SC-1]	Hydrogenovibrio sp. SC-1	234	234	0.96	6e-73	47.45%	262	WP_101841363.1
hypothetical protein [Vibrio lentus]	Vibrio lentus	233	233	0.96	8e-73	48.64%	263	WP_102353481.1
hypothetical protein [Vibrio splendidus]	Vibrio splendidus	233	233	0.96	1e-72	48.64%	263	WP_108195261.1
hypothetical protein [Vibrio splendidus]	Vibrio splendidus	233	233	0.96	1e-72	48.64%	263	WP_102511935.1
hypothetical protein [Vibrio anguillarum]	Vibrio anguillarum	226	226	0.4	5e-72	100.00%	106	MBF4365629.1
hypothetical protein [Vibrio anguillarum]	Vibrio anguillarum	212	212	0.38	1e-66	100.00%	103	MBF4406308.1
hypothetical protein [Vibrio anguillarum]	Vibrio anguillarum	209	209	0.38	1e-65	100.00%	101	MBF4391555.1
hypothetical protein [Shewanella putrefaciens]	Shewanella putrefaciens	214	214	0.96	3e-65	46.74%	266	WP_198783443.1
hypothetical protein [Shewanella sp. DW31]	Shewanella sp. DW31	208	208	0.96	6e-63	45.98%	266	WP_198573977.1
hypothetical protein [Shewanella marina]	Shewanella marina	208	208	0.96	7e-63	45.52%	272	WP_025822960.1
hypothetical protein [Shewanella baltica]	Shewanella baltica	208	208	0.96	7e-63	45.98%	266	WP_063883010.1
hypothetical protein [Shewanella atlantica]	Shewanella atlantica	205	205	0.96	1e-61	45.83%	268	WP_126505076.1
hypothetical protein [Shewanella xiamenensis]	Shewanella xiamenensis	202	202	0.9	2e-60	46.75%	266	WP_144374661.1
hypothetical protein [Marinospirillum sp.]	Marinospirillum sp.	199	199	0.96	2e-59	42.75%	267	MBE0507789.1
hypothetical protein [Vibrio anguillarum]	Vibrio anguillarum	193	193	0.34	2e-59	100.00%	91	MBF4349682.1
hypothetical protein [Shewanella sp. ZOR0012]	Shewanella sp. ZOR0012	197	197	0.9	1e-58	45.93%	266	WP_047539959.1
hypothetical protein [Shewanella sp. YLB-07]	Shewanella sp. YLB-07	193	193	0.96	4e-57	42.54%	272	WP_152829784.1
hypothetical protein [Shewanella carassii]	Shewanella carassii	192	192	0.96	1e-56	44.24%	272	WP_100143674.1
hypothetical protein [Shewanella algae]	Shewanella algae	192	192	0.96	1e-56	44.24%	272	WP_144161274.1
hypothetical protein [Colwellia sp.]	Colwellia sp.	191	191	0.96	3e-56	41.02%	261	MBL0709817.1
hypothetical protein [Halomonas bachuensis]	Halomonas bachuensis	190	190	0.97	9e-56	42.38%	269	WP_167110074.1
hypothetical protein [Pseudomaricurvus alkylphenolicus]	Pseudomaricurvus alkylphenolicus	189	189	0.97	1e-55	37.31%	260	WP_167000298.1
hypothetical protein [Halomonas sp. NO4]	Halomonas sp. NO4	189	189	0.97	2e-55	41.64%	269	WP_163557150.1
hypothetical protein [Pseudomaricurvus alkylphenolicus]	Pseudomaricurvus alkylphenolicus	187	187	0.97	1e-54	38.46%	260	WP_167000277.1
hypothetical protein [Shewanella sp. WXL01]	Shewanella sp. WXL01	187	187	0.96	1e-54	41.61%	276	WP_167870810.1
hypothetical protein [Shewanella fodinae]	Shewanella fodinae	186	186	0.91	4e-54	43.31%	277	WP_133040495.1
hypothetical protein [Thalassotalea piscium]	Thalassotalea piscium	176	176	0.98	6e-50	36.59%	278	WP_184423671.1
hypothetical protein [Shewanella sp. Scap07]	Shewanella sp. Scap07	173	173	0.97	5e-49	38.52%	271	WP_179024669.1
hypothetical protein [Chromohalobacter japonicus]	Chromohalobacter japonicus	171	171	0.98	2e-48	39.85%	268	WP_075369289.1
hypothetical protein [Pseudomonadales bacterium]	Pseudomonadales bacterium	161	161	0.95	2e-44	35.74%	266	NRB42984.1
hypothetical protein [Photobacterium kishitanii]	Photobacterium kishitanii	160	160	0.98	6e-44	34.21%	269	WP_065173644.1
hypothetical protein [Vibrio anguillarum]	Vibrio anguillarum	149	149	0.26	2e-42	100.00%	71	MBF4381141.1
hypothetical protein COA78_36810 [Blastopirellula sp.]	Blastopirellula sp.	152	152	0.86	2e-41	38.02%	245	PHR87959.1
hypothetical protein [Vibrio anguillarum]	Vibrio anguillarum	145	145	0.26	9e-41	100.00%	69	MBF4427645.1
hypothetical protein [Shewanella sediminis]	Shewanella sediminis	150	150	0.92	2e-40	38.58%	272	WP_012142541.1
hypothetical protein [Haliea sp.]	Haliea sp.	149	149	0.93	7e-40	36.96%	259	MAA87925.1
hypothetical protein [Shewanella violacea]	Shewanella violacea	148	148	0.96	3e-39	35.21%	272	WP_013051464.1
hypothetical protein [Shewanella colwelliana]	Shewanella colwelliana	148	148	0.98	3e-39	35.13%	280	WP_069672131.1
hypothetical protein [Shewanella sp. SR43-8]	Shewanella sp. SR43-8	147	147	0.9	5e-39	40.71%	277	WP_182722937.1
hypothetical protein [Oleibacter sp.]	Oleibacter sp.	146	146	0.96	8e-39	36.74%	262	MAK90068.1
hypothetical protein [Oceanospirillaceae bacterium]	Oceanospirillaceae bacterium	145	145	0.96	2e-38	36.05%	262	MAS26274.1
hypothetical protein [Pseudoalteromonas fuliginea]	Pseudoalteromonas fuliginea	144	144	0.94	6e-38	37.69%	269	WP_149614170.1
hypothetical protein [Vibrio anguillarum]	Vibrio anguillarum	137	137	0.24	6e-38	98.46%	65	MBF4406275.1
hypothetical protein [Vibrio anguillarum]	Vibrio anguillarum	137	137	0.24	6e-38	100.00%	65	MBF4312947.1
major capsid protein [Pseudoalteromonas phage Cr39582]	Pseudoalteromonas phage Cr39582	144	144	0.94	1e-37	35.16%	269	YP_009624424.1
hypothetical protein [Endozoicomonas atrinae]	Endozoicomonas atrinae	143	143	0.94	2e-37	35.00%	270	WP_066014339.1
capsid protein [Pseudoalteromonas sp. THAF3]	Pseudoalteromonas sp. THAF3	143	143	0.97	2e-37	33.33%	269	WP_152440741.1
major capsid protein P2 [Pseudoalteromonas virus PM2]	Pseudoalteromonas virus PM2	142	142	0.94	2e-37	35.80%	269	NP_049903.1
TPA: hypothetical protein [Gammaproteobacteria bacterium]	Gammaproteobacteria bacterium	140	140	0.95	1e-36	34.60%	269	HHJ14270.1
hypothetical protein [Pseudoalteromonas sp. SW0106-04]	Pseudoalteromonas sp. SW0106-04	140	140	0.97	1e-36	32.96%	269	WP_053911638.1
capsid protein [Pseudoalteromonadaceae bacterium]	Pseudoalteromonadaceae bacterium	139	139	0.97	5e-36	33.95%	269	MBU76122.1
hypothetical protein BA864_13865 [Desulfuromonadales bacterium C00003093]	Desulfuromonadales bacterium C00003093	139	139	0.96	6e-36	34.48%	264	OEU74972.1
hypothetical protein [Methyloprofundus sp.]	Methyloprofundus sp.	134	134	0.64	3e-35	42.86%	180	MBE0471513.1
hypothetical protein [Pseudoalteromonas prydzensis]	Pseudoalteromonas prydzensis	136	136	0.97	6e-35	36.33%	269	WP_064666249.1
hypothetical protein [Methylobacillus flagellatus]	Methylobacillus flagellatus	135	135	0.96	1e-34	35.34%	268	WP_011479192.1
capsid protein [Pseudoalteromonas sp. MelDa3]	Pseudoalteromonas sp. MelDa3	134	134	0.94	5e-34	34.36%	269	WP_121953433.1
capsid protein [Pseudoalteromonas sp. T1lg21]	Pseudoalteromonas sp. T1lg21	133	133	0.97	9e-34	34.83%	269	WP_105180547.1
hypothetical protein [Ectothiorhodospiraceae bacterium]	Ectothiorhodospiraceae bacterium	132	132	0.96	4e-33	33.08%	266	MBL1277454.1
capsid protein [Pseudoalteromonas sp. S2755]	Pseudoalteromonas sp. S2755	132	132	0.95	4e-33	32.71%	269	WP_138580191.1
hypothetical protein COA83_09880 [Methylophaga sp.]	Methylophaga sp.	131	131	0.97	9e-33	33.70%	272	PHS23389.1
Methylophaga sp.	131	131	0.97	9e-33	33.70%	272

## Sheet: Jackhammer ATPase
Target	Description	Species	E-value
A0A241NLH1_VIBAN	DUF87 domain-containing protein	Vibrio anguillarum	6.4e-149
A0A3G1SVN1_9VIRU	Putative ATPase	Vibrio phage fNo16	6.4e-149
A0A3N9TA63_9VIBR	DUF87 domain-containing protein	Vibrio sp. LJC006	3.4e-83
A0A165KC98_9GAMM	Uncharacterized protein	Shewanella baltica	5.0e-38
A0A128EYZ0_9GAMM	Uncharacterized protein	Grimontia marina	6.6e-38
A0A431WDR9_9GAMM	Uncharacterized protein	Shewanella atlantica	1.7e-35
A0A434AJX5_9ALTE	Uncharacterized protein	Marinobacter sp. NP-6	2.6e-33
A0A2I2A2A7_9GAMM	Uncharacterized protein	Hydrogenovibrio sp. SC-1	4.1e-33
A0A0J5GK52_9NEIS	Uncharacterized protein	Vogesella sp. EB	3.3e-30
A0A495BJT6_VOGIN	Uncharacterized protein	Vogesella indigofera	3.8e-30
A0A1R1JCU2_9BURK	DUF87 domain-containing protein	Burkholderia ubonensis	6.8e-30
A0A0U2YE56_9BURK	Uncharacterized protein	Pandoraea norimbergensis	4.8e-29
A0A2N8QF41_9BURK	Uncharacterized protein	Paraburkholderia fungorum	3.2e-28
E8YWS3_9BURK	DUF87 domain-containing protein	Burkholderia sp. CCGE1001	4.9e-27
A0A562PQ59_9BURK	Uncharacterized protein	Massilia flava	5.5e-27
A0A3G9GH25_9NEIS	Predicted ATPase	Aquitalea magnusonii	6.0e-27
A0A0F3KBL5_9NEIS	Uncharacterized protein	Aquitalea magnusonii	6.0e-27
A0A2N7XA63_9BURK	Uncharacterized protein	Paraburkholderia symbiotica	6.0e-27
A0A1Q4CG54_9BURK	DUF87 domain-containing protein	Pandoraea sp. 64-18	7.3e-27
A0A0X8GLH8_9BURK	Uncharacterized protein	Janthinobacterium sp. B9-8	9.0e-27
A0A158BDU3_9BURK	AAA-like domain protein	Caballeronia temeraria	1.1e-25
R7X7F7_9BURK	DUF87 domain-containing protein	Pandoraea sp. SD6-2	1.2e-25
A0A087NZ25_BURPY	Uncharacterized protein	Burkholderia pyrrocinia	2.0e-25
E8YWP9_9BURK	Uncharacterized protein	Burkholderia sp. CCGE1001	4.6e-25
A0A4Y8MVY8_9BURK	Uncharacterized protein	Paraburkholderia dipogonis	5.8e-25
A0A2N7VU75_9BURK	DUF87 domain-containing protein	Paraburkholderia rhynchosiae	8.6e-25
A0A4Y8MGE5_9BURK	Uncharacterized protein	Paraburkholderia dipogonis	1.6e-24
A0A1M7AR83_9PROT	Uncharacterized protein	Nitrosospira sp. Nsp11	1.7e-24
A0A2R4CB93_9BURK	Uncharacterized protein	Massilia armeniaca	1.7e-24
A0A3B7A4Q7_9RHOO	Uncharacterized protein	Dechloromonas sp. HYN0024	2.6e-24
A0A0Q8PHF7_9BURK	Uncharacterized protein	Noviherbaspirillum sp. Root189	3.4e-24
A0A2T5X0G4_9PROT	Uncharacterized protein	Nitrosospira sp. Nsp37	1.1e-23
A0A286C5C0_9PROT	Uncharacterized protein	Nitrosovibrio sp. Nv4	1.1e-23
A0A2M8Y9D9_9BURK	Uncharacterized protein	Janthinobacterium sp. 67	4.7e-23
A2SGV9_METPP	Uncharacterized protein	Methylibium petroleiphilum (strain ATCC BAA-1232 / LMG 22953 / PM1)	5.2e-23
A0A4R4CU26_9BURK	Uncharacterized protein	Burkholderia sp. SRS-46	5.2e-23
A0A1L1PQ90_HYDIT	Uncharacterized protein	Hydrogenophaga intermedia	8.4e-23
A0A1I5WHK0_9RALS	Uncharacterized protein	Ralstonia sp. NFACC01	1.4e-22
A0A1C0XMR3_RALPI	Uncharacterized protein	Ralstonia pickettii	2.2e-22
A0A2S0N471_9BURK	Uncharacterized protein	Simplicispira suum	2.7e-22
A0A0Q7DU97_9BURK	Uncharacterized protein	Methylibium sp. Root1272	6.6e-22
A0A069IGC7_9BURK	Uncharacterized protein	Cupriavidus sp. SK-3	8.5e-22
A0A4V0YNH1_9BURK	Uncharacterized protein	Methylibium sp. Pch-M	1.2e-21
Q0K1L2_CUPNH	Uncharacterized protein	Cupriavidus necator (strain ATCC 17699 / H16 / DSM 428 / Stanier 337)	4.2e-21
A0A246IUZ4_9BURK	Uncharacterized protein	Roseateles aquatilis	5.8e-21
A0A4R2WRN8_9BURK	Uncharacterized protein	Massilia sp. GV090	1.3e-20
A0A1E7WAR9_9BURK	Uncharacterized protein	Janthinobacterium sp. HH106	2.1e-20
A0A1W1Y146_9NEIS	Uncharacterized protein	Andreprevotia lacus DSM 23236	2.1e-20
A0A353HVC6_9BURK	Uncharacterized protein	Massilia sp.	3.1e-20
A0A4R6N354_9BURK	Uncharacterized protein	Kinneretia asaccharophila	4.5e-20
A0A2W6VVI1_9RHOO	Uncharacterized protein	Thauera sp.	6.9e-20
B3T3J7_9ZZZZ	Uncharacterized protein	unclassified	1.4e-19
A0A2H4IA55_9BACT	Uncharacterized protein	uncultured bacterium	2.4e-19
A0A132EEM0_9BURK	Uncharacterized protein	Burkholderia pseudomultivorans	2.6e-19
A0A1I7KQF7_9BURK	Uncharacterized protein	Massilia namucuonensis	4.3e-19
A0A2D4TES0_9GAMM	Uncharacterized protein	Haliea sp.	5.4e-19
A0A2H9S847_9BURK	Uncharacterized protein	Janthinobacterium sp. BJB1	7.8e-19
A0A1I7LT98_9BURK	Uncharacterized protein	Massilia namucuonensis	1.6e-18
A0A4Q7LRH9_9BURK	Uncharacterized protein	Leptothrix mobilis	1.6e-18
A0A2S5TCI4_9GAMM	Uncharacterized protein	Solimonas fluminis	2.0e-18
I3CVE8_9BURK	Uncharacterized protein	Herbaspirillum sp. GW103	2.0e-18
A0A2E7P4F8_9BURK	Uncharacterized protein	Herbaspirillum sp.	2.4e-18
P9_BPPM2	Protein P9	Pseudoalteromonas phage PM2	3.1e-18
F5RAJ9_METUF	Uncharacterized protein	Methyloversatilis universalis (strain ATCC BAA-1314 / JCM 13912 / FAM5)	5.9e-18
B3T4S5_9ZZZZ	Uncharacterized protein	unclassified	6.1e-18
Q1H2P7_METFK	Uncharacterized protein	Methylobacillus flagellatus (strain KT / ATCC 51484 / DSM 6875)	6.1e-18
A0A2E9SYQ6_9GAMM	Uncharacterized protein	Pseudoalteromonadaceae bacterium	6.3e-18
A0A1E8PP16_9BURK	Uncharacterized protein	Janthinobacterium lividum	6.9e-18
A0A3M7LL64_VIBAN	DUF87 domain-containing protein (Fragment)	Vibrio anguillarum	9.0e-18
A0A419TNX0_9BURK	Uncharacterized protein	Paraburkholderia sediminicola	1.1e-17
A0A2G3KM86_9BURK	Uncharacterized protein	Janthinobacterium sp. BJB303	4.5e-17
A0A2N7X9M9_9BURK	Uncharacterized protein	Paraburkholderia symbiotica	5.8e-17
A0A2G2IPG7_9PLAN	Uncharacterized protein	Blastopirellula sp.	6.0e-17
A0A2P1CKU4_9VIRU	Structural protein	Pseudoalteromonas phage Cr39582	7.4e-17
A0A495YBT4_9BURK	Uncharacterized protein	Burkholderia sp. Nafp2/4-1b	1.2e-16
A0A0M8KKA0_9GAMM	Predicted ATPase	Pseudoalteromonas sp. SW0106-04	1.6e-16
Q1N4Q3_9GAMM	Uncharacterized protein	Bermanella marisrubri	3.3e-16
A0A1H4RUN9_9BURK	Uncharacterized protein	Burkholderia sp. WP9	5.5e-16
A0A0J6A547_BURCE	Uncharacterized protein	Burkholderia cepacia	6.5e-16
A0A1G0DWK7_9PROT	Uncharacterized protein	Gallionellales bacterium RIFCSPLOWO2_02_58_13	8.8e-15
A0A2E2DHZ2_9GAMM	Uncharacterized protein	Alcanivoracaceae bacterium	9.4e-15
A0A1N7NHX8_9GAMM	Uncharacterized protein	Oleibacter marinus	1.1e-14
A0A4D4IVW9_9ALTE	Uncharacterized protein	Agarivorans sp. Toyoura001	2.3e-14
A0A4Q9H4C5_9BURK	Uncharacterized protein	Aquabacterium sp. KMB7	2.6e-14
A0A090T0F0_9VIBR	Predicted ATPase	Vibrio variabilis	7.5e-14
D8IVC3_HERSS	Uncharacterized protein	Herbaspirillum seropedicae (strain SmR1)	1.2e-13
A0A2G2LKP8_9GAMM	Uncharacterized protein	Methylophaga sp.	4.5e-13
A0A0K1J4D3_9RHOO	Uncharacterized protein	Azoarcus sp. CIB	5.8e-13
A0A2N3KTL6_9PROT	DUF87 domain-containing protein	Thalassospira marina	1.9e-12
A0A521PZP2_9PROT	Uncharacterized protein	Gallionellaceae bacterium	3.8e-12
A0A1Q8TCL6_9GAMM	Uncharacterized protein	Chromohalobacter japonicus	4.9e-12
A0A1B9VKR0_9PROT	DUF87 domain-containing protein	Thalassospira sp. KO164	1.0e-10
A0A2A4ZY50_9GAMM	Uncharacterized protein	Gammaproteobacteria bacterium	1.1e-10
A0A103ZUG2_BURCE	Uncharacterized protein	Burkholderia cepacia	4.7e-10
A0A135II13_9RHOB	Uncharacterized protein	Phaeobacter inhibens	5.2e-10
A0A0Q5I8J7_9BURK	Uncharacterized protein	Massilia sp. Leaf139	6.3e-10
A0A3G3H6V9_BURL3	Uncharacterized protein	Burkholderia lata (strain ATCC 17760 / DSM 23089 / LMG 22485 / NCIMB 9086 / R18194 / 383)	7.7e-10
A0A1Q4UWK3_9PROT	DUF87 domain-containing protein	Thalassospira sp. TSL5-1	9.3e-10
A0A1C9VEN6_9BURK	Uncharacterized protein	Hydrogenophaga sp. PBC	1.4e-09
A0A0F8Y7B9_9ZZZZ	Uncharacterized protein	unclassified	2.8e-09
A0A2T1AHD1_9RHOB	Uncharacterized protein DUF87	Epibacterium scottomollicae	5.1e-09
A0A0C5UYA3_9GAMM	Putative ATPase	Gynuella sunshinyii YC6258	1.5e-08
A0A2S5T9V7_9GAMM	Uncharacterized protein (Fragment)	Solimonas fluminis	3.2e-08
A0A2S5TA15_9GAMM	Uncharacterized protein (Fragment)	Solimonas fluminis	3.9e-08
A0A2R7MI67_9BURK	ATPase_AAA_core domain-containing protein	Acidovorax sp. HMWF029	6.3e-08
Q2W4I6_MAGSA	Uncharacterized protein	Magnetospirillum magneticum (strain AMB-1 / ATCC 700264)	6.5e-08
A0A285IY79_9RHOB	DUF87 domain-containing protein	Pseudooceanicola antarcticus	1.2e-07
A0A1W6CKU6_9PROT	Uncharacterized protein	Magnetospirillum sp. ME-1	1.3e-07
A6UWD7_META3	DUF87 domain-containing protein	Methanococcus aeolicus (strain ATCC BAA-1280 / DSM 17508 / OCM 812 / Nankai-3)	2.4e-07
A0A0F9PDA5_9ZZZZ	Uncharacterized protein	unclassified	2.5e-07
A0A0F9RG45_9ZZZZ	Uncharacterized protein	unclassified	3.0e-07
A0A178M710_9PROT	DUF87 domain-containing protein	Magnetospirillum marisnigri	3.0e-07
A0A0F9PZW4_9ZZZZ	Uncharacterized protein	unclassified	6.4e-07
A0A0F5AM84_9GAMM	ATPase	Salinivibrio sp. KP-1	6.6e-07
A0A2E4P8J5_FLASP	DUF87 domain-containing protein	Flavobacterium sp.	7.4e-07
A0A2D7WCP9_9GAMM	Uncharacterized protein	Spongiibacter sp.	1.3e-06
A0A074TNP4_9RHOB	Uncharacterized protein	Thioclava dalianensis	1.5e-06
A0A2N3EGG4_9PROT	Uncharacterized protein	Alphaproteobacteria bacterium HGW-Alphaproteobacteria-11	2.3e-06
A0A2A5C2V3_9GAMM	Uncharacterized protein	Cellvibrionales bacterium	3.1e-06
A0A1W6MAD8_VIBVL	ATPase	Vibrio vulnificus	3.1e-06
A0A2G6IH89_9RHOB	Uncharacterized protein	Rhodobacterales bacterium	4.7e-06
A0A4Q0AT92_9BACT	DUF87 domain-containing protein	Hydrotalea sp. AMD	5.0e-06
X0SYJ2_9ZZZZ	Uncharacterized protein (Fragment)	unclassified	6.7e-06
A0A135I720_9GAMM	Uncharacterized protein	Enterovibrio coralii	7.8e-06
A0A370U7G6_9GAMM	ATP-binding protein	Marinomonas sp. YLB-05	8.3e-06
A0A1G2YR38_9BACT	Uncharacterized protein	Planctomycetes bacterium RBG_13_46_10	8.6e-06
A0A1M6SIC1_SELRU	Uncharacterized protein	Selenomonas ruminantium	8.8e-06
A0A2E2H2J9_9GAMM	Uncharacterized protein	Oceanospirillaceae bacterium	9.4e-06
A0A2D8A832_9GAMM	Uncharacterized protein	Oleibacter sp.	1.0e-05
A0A0H2MG17_9PROT	DUF87 domain-containing protein	Kiloniella spongiae	1.1e-05
A0A0F9PGH4_9ZZZZ	Uncharacterized protein	unclassified	1.1e-05
A0A4Q9IM46_9GAMM	ATP-binding protein	Marinomonas sp. QM202	1.1e-05
A0A0S8GQF6_9BACT	Uncharacterized protein	Phycisphaerae bacterium SM23_30	2.3e-05
A0A1V3HVT3_9GAMM	ATPase	Salinivibrio sp. IB872	2.4e-05
A0A369AD44_9GAMM	Uncharacterized protein	Marinomonas foliarum	2.9e-05
A0A0B9H640_9GAMM	ATPase	Photobacterium gaetbulicola	3.0e-05
A0A2H6EMS5_9BACT	AAA domain-containing protein	bacterium BMS3Abin04	3.2e-05
A0A0B9G7F6_9GAMM	ATPase	Photobacterium gaetbulicola	3.4e-05
A0A150WTX1_BDEBC	AAA domain-containing protein	Bdellovibrio bacteriovorus	3.5e-05
A0A3A3D3U7_9GAMM	Uncharacterized protein	Pseudoalteromonas sp. MSK9-3	4.2e-05
A0A2V3UYH1_9SPHN	AAA domain-containing protein	Blastomonas natatoria	6.3e-05
A0A502DB94_9SPHN	ATP-binding protein	Sphingomonas koreensis	6.4e-05
A0A0J1JE41_9GAMM	ATPase	Photobacterium aquae	6.5e-05
A0A1T4WDY2_9GAMM	Uncharacterized protein	Enterovibrio nigricans DSM 22720	7.2e-05
U1JSS1_9GAMM	Uncharacterized protein	Pseudoalteromonas citrea DSM 8771	7.6e-05
A0A0B4XPT4_9GAMM	Uncharacterized protein	Alcanivorax pacificus W11-5	7.9e-05
A0A2V9DG64_9BACT	Uncharacterized protein	Acidobacteria bacterium	8.0e-05
A0A0T7G2V0_RHIGA	Putative HerA helicase	Neorhizobium galegae bv. officinalis	8.5e-05
A0A3R3VXL0_9ZZZZ	AAA-like domain protein	unclassified	9.2e-05
A0A2A4YL26_9FLAO	AAA domain-containing protein	Flavobacteriales bacterium	0.0001

## Sheet: BLASTP ATPase
Description	Scientific name	Max score	Total score	Query cover	E-value	Percentage identity	Accession length	Accession
DUF87 domain-containing protein [Vibrio anguillarum]	Vibrio anguillarum	464	464	1	4e-165	100.00%	224	WP_052131870.1
DUF87 domain-containing protein [Vibrio anguillarum]	Vibrio anguillarum	462	462	1	2e-164	99.55%	224	WP_194577629.1
DUF87 domain-containing protein [Vibrio aestuarianus]	Vibrio aestuarianus	456	456	1	5e-162	97.32%	224	WP_171979923.1
DUF87 domain-containing protein [Vibrio anguillarum]	Vibrio anguillarum	454	454	0.97	2e-161	100.00%	219	WP_194580377.1
DUF87 domain-containing protein [Vibrio anguillarum]	Vibrio anguillarum	447	447	0.96	8e-159	100.00%	216	WP_194625072.1
unnamed protein product		399	399	0.86	6e-140	100.00%	193	WP_194591230.1
ATP-binding protein [Vibrio anguillarum]	Vibrio anguillarum	398	398	0.86	2e-139	99.48%	193	MBF4400909.1
DUF87 domain-containing protein [Vibrio anguillarum]	Vibrio anguillarum	363	363	0.78	5e-126	100.00%	175	WP_194548837.1
MULTISPECIES: DUF87 domain-containing protein [unclassified Vibrio]	unclassified Vibrio	315	315	1	4e-106	63.84%	227	WP_161448794.1
DUF87 domain-containing protein [Vibrio coralliilyticus]	Vibrio coralliilyticus	307	307	0.97	6e-103	64.38%	227	WP_038511525.1
MULTISPECIES: DUF87 domain-containing protein [Vibrio]	Vibrio	299	299	0.98	6e-100	61.09%	227	WP_102352962.1
ATP-binding protein [Vibrio anguillarum]	Vibrio anguillarum	292	292	0.63	2e-98	100.00%	142	WP_194577497.1
DUF87 domain-containing protein [Vibrio viridaestus]	Vibrio viridaestus	278	278	0.99	8e-92	59.64%	225	WP_124939251.1
DUF87 domain-containing protein [Vibrio mimicus]	Vibrio mimicus	265	265	0.96	3e-86	55.76%	253	WP_070382734.1
DUF87 domain-containing protein [Vibrio cholerae]	Vibrio cholerae	262	262	0.96	7e-85	55.30%	253	WP_119783508.1
unnamed protein product		256	256	0.55	2e-84	100.00%	125	WP_194634991.1
ATP-binding protein [Vibrio anguillarum]	Vibrio anguillarum	255	255	0.55	4e-84	100.00%	124	WP_196360844.1
DUF87 domain-containing protein [Vibrio metoecus]	Vibrio metoecus	258	258	0.95	2e-83	55.09%	253	WP_055028934.1
DUF87 domain-containing protein [Vibrio cholerae]	Vibrio cholerae	256	256	0.95	5e-83	55.09%	228	EGR3966533.1
DUF87 domain-containing protein [Vibrio cholerae]	Vibrio cholerae	260	260	0.95	2e-82	55.56%	384	WP_149158626.1
DUF87 domain-containing protein [Vibrio cholerae]	Vibrio cholerae	253	253	0.95	9e-82	53.70%	228	WP_102786674.1
DUF87 domain-containing protein [Vibrio metoecus]	Vibrio metoecus	254	254	0.95	1e-81	54.63%	253	WP_095459544.1
DUF87 domain-containing protein [Vibrio anguillarum]	Vibrio anguillarum	224	224	0.46	7e-72	100.00%	105	WP_194573593.1
hypothetical protein [Photobacterium kishitanii]	Photobacterium kishitanii	204	204	0.96	2e-62	45.25%	223	WP_065173645.1
ATP-binding protein [Vibrio anguillarum]	Vibrio anguillarum	198	198	0.43	6e-62	100.00%	97	WP_194585674.1
DUF87 domain-containing protein [Vibrio anguillarum]	Vibrio anguillarum	194	194	0.4	2e-60	100.00%	91	WP_194586097.1
hypothetical protein [Vibrio anguillarum]	Vibrio anguillarum	179	179	0.38	2e-54	100.00%	86	MBF4247286.1
DUF87 domain-containing protein [Vibrio anguillarum]	Vibrio anguillarum	175	175	0.37	6e-53	98.80%	83	WP_199872728.1
hypothetical protein [Vibrio anguillarum]	Vibrio anguillarum	159	159	0.33	1e-46	100.00%	76	WP_194571500.1
ATP-binding protein [Photobacterium sp. LAM9072]	Photobacterium sp. LAM9072	160	160	0.85	2e-45	42.56%	213	WP_120512001.1
ATP-binding protein [Shewanella sp. WXL01]	Shewanella sp. WXL01	160	160	0.91	3e-45	41.43%	220	WP_167870809.1
hypothetical protein [Shewanella sp. DW31]	Shewanella sp. DW31	149	149	0.91	5e-41	42.25%	221	WP_198573979.1
hypothetical protein [Shewanella baltica]	Shewanella baltica	147	147	0.92	4e-40	40.65%	221	WP_063883006.1
hypothetical protein [Shewanella sp. ZOR0012]	Shewanella sp. ZOR0012	144	144	0.93	5e-39	40.74%	220	WP_047533168.1
hypothetical protein [Shewanella putrefaciens]	Shewanella putrefaciens	143	143	0.87	1e-38	41.58%	221	WP_198783441.1
hypothetical protein [Shewanella xiamenensis]	Shewanella xiamenensis	141	141	0.89	6e-38	40.58%	221	WP_144374663.1
hypothetical protein [Shewanella marina]	Shewanella marina	140	140	0.89	7e-38	40.49%	207	WP_025822956.1
ATP-binding protein [Hydrogenovibrio sp. SC-1]	Hydrogenovibrio sp. SC-1	134	134	0.92	2e-35	35.68%	206	WP_101841364.1
hypothetical protein [Vibrio anguillarum]	Vibrio anguillarum	128	128	0.27	1e-34	98.39%	62	WP_199871984.1
hypothetical protein [Grimontia marina]	Grimontia marina	131	131	0.86	3e-34	39.80%	217	WP_062706423.1
hypothetical protein [Vibrio anguillarum]	Vibrio anguillarum	126	126	0.26	6e-34	100.00%	60	WP_194589594.1
ATP-binding protein [Thalassotalea piscium]	Thalassotalea piscium	131	131	0.85	9e-34	36.08%	243	WP_184423672.1
hypothetical protein [Marinobacter sp. NP-6]	Marinobacter sp. NP-6	130	130	0.86	1e-33	39.49%	226	WP_127401276.1
hypothetical protein [Burkholderia stagnalis]	Burkholderia stagnalis	128	128	0.86	6e-33	38.00%	218	WP_124491185.1
hypothetical protein [Shewanella sp. YLB-07]	Shewanella sp. YLB-07	127	127	0.92	9e-33	40.09%	210	WP_152829781.1
hypothetical protein [Shewanella algae]	Shewanella algae	127	127	0.87	2e-32	40.00%	218	WP_144161277.1
hypothetical protein [Shewanella carassii]	Shewanella carassii	127	127	0.87	3e-32	40.00%	218	WP_100143673.1
hypothetical protein [Vogesella sp. EB]	Vogesella sp. EB	125	125	0.84	6e-32	38.34%	202	WP_047965327.1
hypothetical protein [Vogesella indigofera]	Vogesella indigofera	125	125	0.84	1e-31	39.06%	216	WP_147424435.1
hypothetical protein [Shewanella atlantica]	Shewanella atlantica	125	125	0.9	1e-31	39.90%	207	WP_126505073.1
hypothetical protein [Methyloprofundus sp.]	Methyloprofundus sp.	122	122	0.84	1e-30	37.50%	200	MBE0471515.1
DUF87 domain-containing protein [Burkholderia ubonensis]	Burkholderia ubonensis	122	122	0.85	2e-30	38.38%	214	WP_076477002.1
DUF87 domain-containing protein [Burkholderia multivorans]	Burkholderia multivorans	120	120	0.86	1e-29	38.69%	216	WP_176034669.1
hypothetical protein [Cupriavidus necator]	Cupriavidus necator	120	120	0.85	2e-29	38.58%	246	MRN19940.1
hypothetical protein IP92_02933 [Massilia flava]	Massilia flava	120	120	0.81	2e-29	38.83%	236	TWI46574.1
hypothetical protein [Cupriavidus necator]	Cupriavidus necator	120	120	0.85	2e-29	38.58%	248	WP_153947674.1
hypothetical protein VN23_06330 [Janthinobacterium sp. B9-8]	Janthinobacterium sp. B9-8	119	119	0.83	3e-29	34.55%	224	AMC34239.1
hypothetical protein [Pandoraea norimbergensis]	Pandoraea norimbergensis	118	118	0.84	6e-29	36.73%	206	WP_058378767.1
hypothetical protein [Janthinobacterium sp. B9-8]	Janthinobacterium sp. B9-8	119	119	0.83	6e-29	34.55%	243	WP_197433039.1
DUF87 domain-containing protein [Burkholderia ambifaria]	Burkholderia ambifaria	118	118	0.86	7e-29	36.00%	215	WP_175739514.1
DUF87 domain-containing protein [Burkholderia sp. KBS0801]	Burkholderia sp. KBS0801	117	117	0.86	1e-28	36.00%	215	WP_138850444.1
DUF87 domain-containing protein [Burkholderia stagnalis]	Burkholderia stagnalis	117	117	0.85	2e-28	36.87%	214	WP_059801502.1
DUF87 domain-containing protein [Vibrio anguillarum]	Vibrio anguillarum	111	111	0.22	2e-28	100.00%	51	WP_194588345.1
DUF87 domain-containing protein [Burkholderia stagnalis]	Burkholderia stagnalis	116	116	0.85	3e-28	36.87%	214	WP_060373789.1
DUF87 domain-containing protein [Burkholderia stagnalis]	Burkholderia stagnalis	116	116	0.85	3e-28	36.87%	214	WP_124595778.1
DUF87 domain-containing protein [Burkholderia ubonensis]	Burkholderia ubonensis	115	115	0.85	1e-27	36.87%	214	WP_071769005.1
hypothetical protein [Aquitalea magnusonii]	Aquitalea magnusonii	114	114	0.86	1e-27	35.71%	201	WP_045846944.1
hypothetical protein [Aquitalea magnusonii]	Aquitalea magnusonii	114	114	0.86	1e-27	35.71%	201	WP_089083389.1
ATP-binding protein [Paraburkholderia fungorum]	Paraburkholderia fungorum	114	114	0.87	1e-27	36.14%	213	WP_028198742.1
DUF87 domain-containing protein [Burkholderia ubonensis]	Burkholderia ubonensis	114	114	0.85	2e-27	36.36%	214	WP_060242443.1
unnamed protein product		114	114	0.84	2e-27	35.82%	213	WP_191225389.1
hypothetical protein [Burkholderia ubonensis]	Burkholderia ubonensis	114	114	0.83	2e-27	35.68%	213	WP_060077819.1
hypothetical protein [Burkholderia ubonensis]	Burkholderia ubonensis	114	114	0.83	3e-27	35.68%	213	WP_059922282.1
hypothetical protein [Burkholderia ubonensis]	Burkholderia ubonensis	113	113	0.83	3e-27	35.68%	213	WP_060005202.1
hypothetical protein [Burkholderia stagnalis]	Burkholderia stagnalis	113	113	0.83	4e-27	35.68%	213	WP_060369749.1
DUF87 domain-containing protein [Burkholderia vietnamiensis]	Burkholderia vietnamiensis	113	113	0.86	4e-27	36.18%	215	MBE0630123.1
hypothetical protein [Burkholderia ubonensis]	Burkholderia ubonensis	113	113	0.83	4e-27	35.68%	213	WP_060013184.1
hypothetical protein [Chitinivorax sp. B]	Chitinivorax sp. B	113	113	0.86	4e-27	34.01%	204	WP_137940248.1
hypothetical protein [Burkholderia multivorans]	Burkholderia multivorans	113	113	0.83	5e-27	34.69%	213	WP_105763656.1
hypothetical protein [Burkholderia ubonensis]	Burkholderia ubonensis	113	113	0.83	5e-27	35.68%	213	WP_060415184.1
hypothetical protein [Burkholderia ambifaria]	Burkholderia ambifaria	113	113	0.83	5e-27	35.68%	213	WP_175751534.1
hypothetical protein [Burkholderia ubonensis]	Burkholderia ubonensis	113	113	0.83	5e-27	35.68%	213	WP_059480631.1
hypothetical protein [Burkholderia vietnamiensis]	Burkholderia vietnamiensis	113	113	0.83	6e-27	35.68%	213	WP_060044491.1
hypothetical protein [Burkholderia pyrrocinia]	Burkholderia pyrrocinia	112	112	0.83	6e-27	35.68%	213	WP_034179495.1
hypothetical protein [Burkholderia pyrrocinia]	Burkholderia pyrrocinia	112	112	0.83	7e-27	35.68%	213	WP_175948838.1
hypothetical protein [Burkholderia ubonensis]	Burkholderia ubonensis	112	112	0.83	8e-27	35.68%	213	WP_060401618.1
hypothetical protein [Burkholderia ubonensis]	Burkholderia ubonensis	112	112	0.83	8e-27	35.68%	213	WP_059628063.1
hypothetical protein [Paraburkholderia kururiensis]	Paraburkholderia kururiensis	112	112	0.83	9e-27	38.54%	191	WP_042301739.1
hypothetical protein [Burkholderia contaminans]	Burkholderia contaminans	112	112	0.83	1e-26	35.68%	213	WP_175887933.1
hypothetical protein [Trinickia symbiotica]	Trinickia symbiotica	111	111	0.86	2e-26	35.50%	210	WP_018439604.1
hypothetical protein [Massilia armeniaca]	Massilia armeniaca	111	111	0.8	4e-26	36.22%	236	WP_107142248.1
hypothetical protein BGP02_09850 [Pandoraea sp. 64-18]	Pandoraea sp. 64-18	110	110	0.88	4e-26	35.15%	206	OJY20748.1
hypothetical protein [Paraburkholderia dipogonis]	Paraburkholderia dipogonis	110	110	0.84	5e-26	34.33%	213	WP_134464634.1
hypothetical protein [Burkholderia ubonensis]	Burkholderia ubonensis	110	110	0.83	7e-26	34.85%	213	WP_124470226.1
hypothetical protein [Paraburkholderia dipogonis]	Paraburkholderia dipogonis	109	109	0.84	2e-25	33.83%	213	WP_134466645.1
ATP-binding protein [Burkholderia stagnalis]	Burkholderia stagnalis	108	108	0.83	2e-25	34.67%	213	WP_059810620.1
DUF87 domain-containing protein [Burkholderia stagnalis]	Burkholderia stagnalis	108	108	0.84	2e-25	35.38%	218	WP_060080913.1
hypothetical protein HYN24_07435 [Dechloromonas sp. HYN0024]	Dechloromonas sp. HYN0024	108	108	0.84	3e-25	35.08%	205	AXS79863.1
hypothetical protein [Duganella fentianensis]	Duganella fentianensis	108	108	0.79	3e-25	38.89%	206	WP_161035337.1
hypothetical protein [Methylibium petroleiphilum]	Methylibium petroleiphilum	108	108	0.84	4e-25	39.30%	214	WP_011829435.1
