# Supplementary material for: Staying below the Radar: Unraveling a New Family of Ubiquitous “Cryptic” Non-Tailed Temperate Vibriophages and Implications for Their Bacterial Hosts
Source: Int J Mol Sci. 2023 Feb 15;24(4):3937. doi: 10.3390/ijms24043937 (PMC9966536; doi:10.3390/ijms24043937)
Supplement: Supplementary file 1 [file ijms-24-03937-s001.zip › Supplementary table 4.xlsx]

## Sheet: HMM hits ATPase
SAM	Sp	Species	#		#	target	name	accession	query	name	accession	E-value	score	bias	E-value	score	bias	exp	reg	clu	ov	env	dom	rep
SAMD00000379	Enterovibrio sp. JCM 19048	Vibrio mimicus	SAMN05356867	3175	SAMN05356867 03175	-	ATPase_aa_Vibrios.hmm	-	2.3e-130	443.3	0.0	2.6e-130	443.1	0.0	1.0	1	0	0	1	1	1	1	unannotated	protein
SAMD00000383	Vibrio sp. JCM 19052	Vibrio metoecus	SAMN03488026	3362	SAMN03488026 03362	-	ATPase_aa_Vibrios.hmm	-	1.5e-129	440.6	0.0	1.7e-129	440.4	0.0	1.0	1	0	0	1	1	1	1	unannotated	protein
SAMD00000384	Vibrio sp. JCM 19053	Vibrio metoecus	SAMN07350493	3053	SAMN07350493 03053	-	ATPase_aa_Vibrios.hmm	-	1.5e-129	440.6	0.0	1.7e-129	440.4	0.0	1.0	1	0	0	1	1	1	1	unannotated	protein
SAMD00000392	Vibrio sp. JCM 19061	Vibrio cholerae	SAMN07684567	3196	SAMN07684567 03196	-	ATPase_aa_Vibrios.hmm	-	2.3e-129	440.0	0.0	2.6e-129	439.8	0.0	1.0	1	0	0	1	1	1	1	unannotated	protein
SAMD00000393	Pseudovibrio sp. JCM 19062	Vibrio cholerae	SAMEA3356153	810	SAMEA3356153 00810	-	ATPase_aa_Vibrios.hmm	-	1.5e-128	437.4	0.0	1.7e-128	437.2	0.0	1.0	1	0	0	1	1	1	1	unannotated	protein
SAMD00000394	Vibrio sp. JCM 19063	Vibrio cholerae	SAMN08979202	833	SAMN08979202 00833	-	ATPase_aa_Vibrios.hmm	-	1.5e-128	437.4	0.0	1.7e-128	437.2	0.0	1.0	1	0	0	1	1	1	1	unannotated	protein
SAMD00000395	Vibrio sp. JCM 19064	Vibrio anguillarum	SAMEA3865288	3380	SAMEA3865288 03380	-	ATPase_aa_Vibrios.hmm	-	4.4e-128	435.9	0.1	4.8e-128	435.7	0.1	1.0	1	0	0	1	1	1	1	unannotated	protein
SAMD00000426	Desulfovibrio brasiliensis JCM 12178	Vibrio anguillarum	SAMN07236662	3390	SAMN07236662 03390	-	ATPase_aa_Vibrios.hmm	-	4.4e-128	435.9	0.1	4.8e-128	435.7	0.1	1.0	1	0	0	1	1	1	1	unannotated	protein
SAMD00000429	Pseudovibrio denitrificans JCM 12308	m: Vibr io cholerae O1 biovar El Tor str. Ogawa RND19187	SAMEA104090654	3035	SAMEA104090654 03035	-	ATPase_aa_Vibrios.hmm	-	6e-128	435.4	0.0	6.6e-128	435.3	0.0	1.0	1	0	0	1	1	1	1	unannotated	protein
SAMD00000519	Thermodesulfovibrio aggregans JCM 13213	Vibrio metoecus	SAMN07350489	2021	SAMN07350489 02021	-	ATPase_aa_Vibrios.hmm	-	7.1e-128	435.2	0.0	8.1e-128	435.0	0.0	1.0	1	0	0	1	1	1	1	unannotated	protein
SAMD00000560	Vibrio sp. JCM 18904	Vibrio metoecus	SAMN07350499	1640	SAMN07350499 01640	-	ATPase_aa_Vibrios.hmm	-	7.1e-128	435.2	0.0	8.1e-128	435.0	0.0	1.0	1	0	0	1	1	1	1	unannotated	protein
SAMD00000561	Vibrio sp. JCM 18905	Vibrio cholerae	SAMEA4057623	1788	SAMEA4057623 01788	-	ATPase_aa_Vibrios.hmm	-	1.2e-127	434.5	0.1	1.3e-127	434.3	0.1	1.0	1	0	0	1	1	1	1	unannotated	protein
SAMD00000562	Vibrio parahaemolyticus RIMD 2210633	Vibrio cholerae	SAMN05578963	762	SAMN05578963 00762	-	ATPase_aa_Vibrios.hmm	-	2.7e-126	430.0	0.0	3e-126	429.8	0.0	1.0	1	0	0	1	1	1	1	unannotated	protein
SAMD00000692	Vibrio alginolyticus	Vibrio lentus	SAMN05418175	3328	SAMN05418175 03328	-	ATPase_aa_Vibrios.hmm	-	1.5e-122	417.8	0.3	1.6e-122	417.6	0.3	1.0	1	0	0	1	1	1	1	unannotated	protein
SAMD00006025	Vibrio anguillarum	Vibrio splendidus	SAMN08099568	620	SAMN08099568 00620	-	ATPase_aa_Vibrios.hmm	-	1.5e-122	417.8	0.3	1.6e-122	417.6	0.3	1.0	1	0	0	1	1	1	1	unannotated	protein
SAMD00006230	Vibrio cholerae	Vibrio coralliilyticus	SAMN03010512	1510	SAMN03010512 01510	-	ATPase_aa_Vibrios.hmm	-	3.5e-122	416.6	0.3	3.8e-122	416.4	0.3	1.0	1	0	0	1	1	1	1	unannotated	protein
SAMD00006305	Vibrio alginolyticus	Vibrio sp. LJC006	SAMN10372278	2833	SAMN10372278 02833	-	ATPase_aa_Vibrios.hmm	-	2.4e-113	387.6	0.1	2.7e-113	387.5	0.1	1.0	1	0	0	1	1	1	1	unannotated	protein
SAMD00008852	Vibrio mimicus	Vibrio variabilis	SAMD00017311	6293	SAMD00017311 06293	-	ATPase_aa_Vibrios.hmm	-	2.2e-24	96.6	0.0	3e-24	96.1	0.0	1.1	1	0	0	1	1	1	1	unannotated	protein
SAMD00009378	Vibrio fluvialis	Vibrio sp. V09_P4A23P171	SAMN06251405	1993	SAMN06251405 01993	-	ATPase_aa_Vibrios.hmm	-	3.5e-21	86.1	0.0	4.5e-21	85.8	0.0	1.1	1	0	0	1	1	1	1	unannotated	protein
SAMD00009556	Vibrio parahaemolyticus TUMSAT_H01_S4	Vibrio vulnificus	SAMN02368451	2292	SAMN02368451 02292	-	ATPase_aa_Vibrios.hmm	-	3.1e-15	66.6	0.0	6.9e-15	65.5	0.0	1.5	1	1	0	1	1	1	1	unannotated	protein
SAMD00009557	Vibrio parahaemolyticus TUMSAT_H10_S6	Vibrio vulnificus CMCP6	SAMN02603130	3350	SAMN02603130 03350	-	ATPase_aa_Vibrios.hmm	-	3.1e-15	66.6	0.0	6.9e-15	65.5	0.0	1.5	1	1	0	1	1	1	1	unannotated	protein
SAMD00009558	Vibrio parahaemolyticus TUMSAT_DE2_S2	Vibrio vulnificus	SAMN03073547	3782	SAMN03073547 03782	-	ATPase_aa_Vibrios.hmm	-	3.3e-15	66.6	0.0	7.4e-15	65.4	0.0	1.5	1	1	0	1	1	1	1	unannotated	protein
SAMD00009559	Vibrio parahaemolyticus TUMSAT_DE1_S1	Vibrio pectenicida	SAMN10524535	2553	SAMN10524535 02553	-	ATPase_aa_Vibrios.hmm	-	3.9e-13	59.8	0.0	4.6e-13	59.6	0.0	1.1	1	0	0	1	1	1	1	unannotated	protein
SAMD00009560	Vibrio parahaemolyticus TUMSAT_D06_S3	Vibrio pectenicida	SAMN10524535	202	SAMN10524535 00202	-	ATPase_aa_Vibrios.hmm	-	5.2e-13	59.4	0.0	6.3e-13	59.1	0.0	1.1	1	0	0	1	1	1	1	unannotated	protein
SAMD00009561	Vibrio parahaemolyticus TUMSAT_H03_S5	#N/A	SAMN11522381	408	SAMN11522381 00408	-	ATPase_aa_Vibrios.hmm	-	1.8e-12	57.6	0.0	2.3e-12	57.3	0.0	1.1	1	0	0	1	1	1	1	unannotated	protein
SAMD00009967	Vibrio vulnificus	Vibrio splendidus 12E03	SAMN02470443	1569	SAMN02470443 01569	-	ATPase_aa_Vibrios.hmm	-	2.1e-12	57.4	0.0	2.6e-12	57.1	0.0	1.1	1	0	0	1	1	1	1	unannotated	protein
SAMD00010696	Vibrio fluvialis	Vibrio cyclitrophicus	SAMN05418041	3254	SAMN05418041 03254	-	ATPase_aa_Vibrios.hmm	-	2.4e-12	57.2	0.0	3.1e-12	56.9	0.0	1.1	1	0	0	1	1	1	1	unannotated	protein
SAMD00011341	Vibrio mimicus	Vibrio cyclitrophicus	SAMN05418129	2146	SAMN05418129 02146	-	ATPase_aa_Vibrios.hmm	-	2.4e-12	57.2	0.0	3.1e-12	56.9	0.0	1.1	1	0	0	1	1	1	1	unannotated	protein
SAMD00012334	Vibrio sp	Vibrio splendidus	SAMN05418152	1868	SAMN05418152 01868	-	ATPase_aa_Vibrios.hmm	-	2.4e-12	57.2	0.0	3.1e-12	56.9	0.0	1.1	1	0	0	1	1	1	1	unannotated	protein
SAMD00016818	Aliivibrio fischeri JCM 18803	Vibrio cyclitrophicus	SAMN05418203	1635	SAMN05418203 01635	-	ATPase_aa_Vibrios.hmm	-	2.4e-12	57.2	0.0	3.1e-12	56.9	0.0	1.1	1	0	0	1	1	1	1	unannotated	protein
SAMD00016823	Vibrio sp. JCM 18904	Vibrio cyclitrophicus	SAMN05418245	1671	SAMN05418245 01671	-	ATPase_aa_Vibrios.hmm	-	2.4e-12	57.2	0.0	3.1e-12	56.9	0.0	1.1	1	0	0	1	1	1	1	unannotated	protein
SAMD00016824	Vibrio sp. JCM 18905	Vibrio cyclitrophicus	SAMN05418247	2475	SAMN05418247 02475	-	ATPase_aa_Vibrios.hmm	-	2.4e-12	57.2	0.0	3.1e-12	56.9	0.0	1.1	1	0	0	1	1	1	1	unannotated	protein
SAMD00017303	Vibrio ishigakensis	Vibrio cyclitrophicus	SAMN05418233	1929	SAMN05418233 01929	-	ATPase_aa_Vibrios.hmm	-	2.7e-12	57.0	0.0	3.4e-12	56.7	0.0	1.1	1	0	0	1	1	1	1	unannotated	protein
SAMD00017304	Vibrio ishigakensis	Vibrio cyclitrophicus ZF207	SAMN02470507	3654	SAMN02470507 03654	-	ATPase_aa_Vibrios.hmm	-	2.9e-12	57.0	0.0	3.6e-12	56.6	0.0	1.1	1	0	0	1	1	1	1	unannotated	protein
SAMD00017305	Vibrio sp. C7	Vibrio cyclitrophicus	SAMN05417994	3352	SAMN05417994 03352	-	ATPase_aa_Vibrios.hmm	-	4e-12	56.5	0.0	5.1e-12	56.1	0.0	1.1	1	0	0	1	1	1	1	unannotated	protein
SAMD00017307	Vibrio maritimus	Vibrio cyclitrophicus	SAMN05417995	2020	SAMN05417995 02020	-	ATPase_aa_Vibrios.hmm	-	4e-12	56.5	0.0	5.1e-12	56.1	0.0	1.1	1	0	0	1	1	1	1	unannotated	protein
SAMD00017308	Vibrio sp. JCM 19236	Vibrio cyclitrophicus	SAMN05418213	1096	SAMN05418213 01096	-	ATPase_aa_Vibrios.hmm	-	4.2e-12	56.4	0.0	5.3e-12	56.1	0.0	1.1	1	0	0	1	1	1	1	unannotated	protein
SAMD00017310	Vibrio ponticus	Vibrio crassostreae	SAMN10362351	4520	SAMN10362351 04520	-	ATPase_aa_Vibrios.hmm	-	4.2e-12	56.4	0.0	5.3e-12	56.1	0.0	1.1	1	0	0	1	1	1	1	unannotated	protein
SAMD00017311	Vibrio variabilis	Vibrio cyclitrophicus 1F53	SAMN02470480	2823	SAMN02470480 02823	-	ATPase_aa_Vibrios.hmm	-	4.8e-12	56.2	0.0	6.1e-12	55.9	0.0	1.1	1	0	0	1	1	1	1	unannotated	protein
SAMD00017312	Vibrio maritimus	Vibrio cyclitrophicus 1F289	SAMN02470508	90	SAMN02470508 00090	-	ATPase_aa_Vibrios.hmm	-	4.8e-12	56.2	0.0	6.1e-12	55.9	0.0	1.1	1	0	0	1	1	1	1	unannotated	protein
SAMD00017313	Vibrio ishigakensis	Vibrio kanaloae	SAMN05418067	3700	SAMN05418067 03700	-	ATPase_aa_Vibrios.hmm	-	4.8e-12	56.2	0.0	6.1e-12	55.9	0.0	1.1	1	0	0	1	1	1	1	unannotated	protein
SAMD00018681	Vibrio diazotrophicus NBRC 103148	Vibrio lentus	SAMN05418139	278	SAMN05418139 00278	-	ATPase_aa_Vibrios.hmm	-	4.8e-12	56.2	0.0	6.1e-12	55.9	0.0	1.1	1	0	0	1	1	1	1	unannotated	protein
SAMD00018682	Vibrio parahaemolyticus NBRC 12711	Vibrio cyclitrophicus	SAMN05418143	3702	SAMN05418143 03702	-	ATPase_aa_Vibrios.hmm	-	4.8e-12	56.2	0.0	6.1e-12	55.9	0.0	1.1	1	0	0	1	1	1	1	unannotated	protein
SAMD00019129	Vibrio owensii	Vibrio cyclitrophicus	SAMN05418148	414	SAMN05418148 00414	-	ATPase_aa_Vibrios.hmm	-	4.8e-12	56.2	0.0	6.1e-12	55.9	0.0	1.1	1	0	0	1	1	1	1	unannotated	protein
SAMD00019130	Vibrio campbellii	Vibrio cyclitrophicus	SAMN05418169	3210	SAMN05418169 03210	-	ATPase_aa_Vibrios.hmm	-	4.8e-12	56.2	0.0	6.1e-12	55.9	0.0	1.1	1	0	0	1	1	1	1	unannotated	protein
SAMD00019131	Vibrio campbellii	Vibrio cyclitrophicus	SAMN05418176	3465	SAMN05418176 03465	-	ATPase_aa_Vibrios.hmm	-	4.8e-12	56.2	0.0	6.1e-12	55.9	0.0	1.1	1	0	0	1	1	1	1	unannotated	protein
SAMD00019132	Vibrio campbellii	Vibrio splendidus	SAMN07507045	30	SAMN07507045 00030	-	ATPase_aa_Vibrios.hmm	-	4.8e-12	56.2	0.0	6.1e-12	55.9	0.0	1.1	1	0	0	1	1	1	1	unannotated	protein
SAMD00019133	Vibrio hyugaensis	Vibrio nigripulchritudo Wn13	SAMEA3139038	156	SAMEA3139038 00156	-	ATPase_aa_Vibrios.hmm	-	6e-12	55.9	0.0	7.8e-12	55.5	0.0	1.1	1	0	0	1	1	1	1	unannotated	protein
SAMD00019134	Vibrio hyugaensis	Vibrio nigripulchritudo SFn27	SAMEA3146260	2818	SAMEA3146260 02818	-	ATPase_aa_Vibrios.hmm	-	6e-12	55.9	0.0	7.8e-12	55.5	0.0	1.1	1	0	0	1	1	1	1	unannotated	protein
SAMD00019135	Vibrio hyugaensis	Vibrio nigripulchritudo SFn135	SAMEA3146261	4908	SAMEA3146261 04908	-	ATPase_aa_Vibrios.hmm	-	6e-12	55.9	0.0	7.8e-12	55.5	0.0	1.1	1	0	0	1	1	1	1	unannotated	protein
SAMD00019136	Vibrio campbellii	Vibrio nigripulchritudo ENn2	SAMEA3146274	3366	SAMEA3146274 03366	-	ATPase_aa_Vibrios.hmm	-	6e-12	55.9	0.0	7.8e-12	55.5	0.0	1.1	1	0	0	1	1	1	1	unannotated	protein
SAMD00019137	Vibrio jasicida	Vibrio nigripulchritudo BLFn1	SAMEA3146331	5136	SAMEA3146331 05136	-	ATPase_aa_Vibrios.hmm	-	6e-12	55.9	0.0	7.8e-12	55.5	0.0	1.1	1	0	0	1	1	1	1	unannotated	protein
SAMD00019138	Vibrio jasicida	Vibrio nigripulchritudo	SAMEA4532329	3398	SAMEA4532329 03398	-	ATPase_aa_Vibrios.hmm	-	6e-12	55.9	0.0	7.8e-12	55.5	0.0	1.1	1	0	0	1	1	1	1	unannotated	protein
SAMD00019139	Vibrio owensii	Vibrio cyclitrophicus	SAMN05418239	918	SAMN05418239 00918	-	ATPase_aa_Vibrios.hmm	-	6.4e-12	55.8	0.0	8.2e-12	55.5	0.0	1.1	1	0	0	1	1	1	1	unannotated	protein
SAMD00019140	Vibrio harveyi	Vibrio nigripulchritudo MADA3029	SAMEA3139032	4053	SAMEA3139032 04053	-	ATPase_aa_Vibrios.hmm	-	7.1e-12	55.7	0.0	9.2e-12	55.3	0.0	1.1	1	0	0	1	1	1	1	unannotated	protein
SAMD00019141	Vibrio campbellii	Vibrio nigripulchritudo MADA3020	SAMEA3146275	1540	SAMEA3146275 01540	-	ATPase_aa_Vibrios.hmm	-	7.1e-12	55.7	0.0	9.2e-12	55.3	0.0	1.1	1	0	0	1	1	1	1	unannotated	protein
SAMD00019142	Vibrio owensii	Vibrio nigripulchritudo MADA3021	SAMEA3146301	2587	SAMEA3146301 02587	-	ATPase_aa_Vibrios.hmm	-	7.1e-12	55.7	0.0	9.2e-12	55.3	0.0	1.1	1	0	0	1	1	1	1	unannotated	protein
SAMD00019143	Vibrio rotiferianus	Vibrio cidicii	SAMN04296643	2226	SAMN04296643 02226	-	ATPase_aa_Vibrios.hmm	-	1.2e-11	54.9	0.0	1.5e-11	54.6	0.0	1.1	1	0	0	1	1	1	1	unannotated	protein
SAMD00019582	Vibrio tritonius	Vibrio cyclitrophicus	SAMN05418232	2860	SAMN05418232 02860	-	ATPase_aa_Vibrios.hmm	-	1.2e-11	54.9	0.0	1.4e-11	54.7	0.0	1.1	1	0	0	1	1	1	1	unannotated	protein
SAMD00022561	Vibrio owensii	Vibrio cyclitrophicus	SAMN05418241	4399	SAMN05418241 04399	-	ATPase_aa_Vibrios.hmm	-	1.2e-11	54.9	0.0	1.4e-11	54.7	0.0	1.1	1	0	0	1	1	1	1	unannotated	protein
SAMD00025187	Cellvibrio sp. OA-2007	Vibrio cyclitrophicus	SAMN05418246	1971	SAMN05418246 01971	-	ATPase_aa_Vibrios.hmm	-	1.2e-11	54.9	0.0	1.4e-11	54.7	0.0	1.1	1	0	0	1	1	1	1	unannotated	protein
SAMD00032033	Vibrio harveyi	Vibrio vulnificus	SAMN03349353	2934	SAMN03349353 02934	-	ATPase_aa_Vibrios.hmm	-	1.4e-11	54.7	0.0	1.7e-11	54.4	0.0	1.1	1	0	0	1	1	1	1	unannotated	protein
SAMD00036652	Vibrio campbellii 200612B	Vibrio rotiferianus CAIM 577 = LMG 21460	SAMD00036662	3922	SAMD00036662 03922	-	ATPase_aa_Vibrios.hmm	-	1.4e-11	54.7	0.0	1.8e-11	54.3	0.0	1.1	1	0	0	1	1	1	1	unannotated	protein
SAMD00036653	Vibrio owensii ATCC 25919	Vibrio rotiferianus CAIM 577 = LMG 21460	SAMN07819046	1481	SAMN07819046 01481	-	ATPase_aa_Vibrios.hmm	-	1.4e-11	54.7	0.0	1.8e-11	54.3	0.0	1.1	1	0	0	1	1	1	1	unannotated	protein
SAMD00036654	Vibrio jasicida MWB 21	Vibrio harveyi E385	SAMN02221893	5200	SAMN02221893 05200	-	ATPase_aa_Vibrios.hmm	-	1.6e-11	54.5	0.0	2.1e-11	54.1	0.0	1.1	1	0	0	1	1	1	1	unannotated	protein
SAMD00036655	Vibrio azureus NBRC 104587	Vibrio sonorensis	SAMN04029016	1911	SAMN04029016 01911	-	ATPase_aa_Vibrios.hmm	-	1.7e-11	54.4	0.0	2.3e-11	54.0	0.0	1.1	1	0	0	1	1	1	1	unannotated	protein
SAMD00036656	Vibrio jasicida 090810c	Vibrio europaeus	SAMN04508217	2773	SAMN04508217 02773	-	ATPase_aa_Vibrios.hmm	-	1.7e-11	54.4	0.0	2.3e-11	54.0	0.0	1.1	1	0	0	1	1	1	1	unannotated	protein
SAMD00036657	Vibrio harveyi NBRC 15634 = ATCC 14126	Vibrio neptunius	SAMN03323927	332	SAMN03323927 00332	-	ATPase_aa_Vibrios.hmm	-	1.9e-11	54.3	0.0	2.8e-11	53.7	0.0	1.3	1	1	0	1	1	1	1	unannotated	protein
SAMD00036658	Vibrio owensii LMG 25430	Vibrio harveyi ZJ0603	SAMN02469854	5896	SAMN02469854 05896	-	ATPase_aa_Vibrios.hmm	-	3.2e-11	53.5	0.0	4.2e-11	53.1	0.0	1.1	1	0	0	1	1	1	1	unannotated	protein
SAMD00036659	Vibrio campbellii CAIM 519 = NBRC 15631	Vibrio splendidus	SAMN06133355	2453	SAMN06133355 02453	-	ATPase_aa_Vibrios.hmm	-	3.2e-11	53.5	0.0	4e-11	53.2	0.0	1.1	1	0	0	1	1	1	1	unannotated	protein
SAMD00036660	Vibrio jasicida CAIM 1864 = LMG 25398	Vibrio coralliilyticus	SAMN06626869	555	SAMN06626869 00555	-	ATPase_aa_Vibrios.hmm	-	3.3e-11	53.5	0.0	4.4e-11	53.1	0.0	1.1	1	0	0	1	1	1	1	unannotated	protein
SAMD00036661	Vibrio owensii CAIM 1854 = LMG 25443	Vibrio alginolyticus	SAMN03457195	1695	SAMN03457195 01695	-	ATPase_aa_Vibrios.hmm	-	5.2e-11	52.9	0.0	6.7e-11	52.5	0.0	1.1	1	0	0	1	1	1	1	unannotated	protein
SAMD00036662	Vibrio rotiferianus CAIM 577 = LMG 21460	Vibrio crassostreae	SAMEA2591297	4756	SAMEA2591297 04756	-	ATPase_aa_Vibrios.hmm	-	7.9e-11	52.2	0.0	5.2e-10	49.6	0.0	2.0	1	1	0	1	1	1	1	unannotated	protein
SAMD00036663	Vibrio sagamiensis NBRC 104589	#N/A	SAMN11522384	783	SAMN11522384 00783	-	ATPase_aa_Vibrios.hmm	-	9.4e-11	52.0	0.0	1.2e-10	51.6	0.0	1.1	1	0	0	1	1	1	1	unannotated	protein
SAMD00041794	Vibrio halioticoli NBRC 102217	Vibrionales bacterium SWAT-3	SAMN02436103	1912	SAMN02436103 01912	-	ATPase_aa_Vibrios.hmm	-	1.2e-10	51.7	0.0	1.5e-10	51.4	0.0	1.1	1	0	0	1	1	1	1	unannotated	protein
SAMD00041795	Vibrio ezurae NBRC 102218	Vibrio splendidus 12E03	SAMN02470443	2953	SAMN02470443 02953	-	ATPase_aa_Vibrios.hmm	-	1.2e-10	51.7	0.0	1.5e-10	51.4	0.0	1.1	1	0	0	1	1	1	1	unannotated	protein
SAMD00041797	Vibrio azureus NBRC 104587	Vibrio vulnificus	SAMN03273306	1957	SAMN03273306 01957	-	ATPase_aa_Vibrios.hmm	-	1.2e-10	51.7	0.0	1.5e-10	51.4	0.0	1.1	1	0	0	1	1	1	1	unannotated	protein
SAMD00041816	Vibrio proteolyticus NBRC 13287	Vibrio vulnificus	SAMN07739081	1123	SAMN07739081 01123	-	ATPase_aa_Vibrios.hmm	-	1.2e-10	51.7	0.0	1.5e-10	51.4	0.0	1.1	1	0	0	1	1	1	1	unannotated	protein
SAMD00041824	Vibrio alginolyticus NBRC 15630 = ATCC 17749	Vibrio vulnificus	SAMN07739091	1650	SAMN07739091 01650	-	ATPase_aa_Vibrios.hmm	-	1.2e-10	51.7	0.0	1.5e-10	51.4	0.0	1.1	1	0	0	1	1	1	1	unannotated	protein
SAMD00043587	Thermodesulfovibrio aggregans	Vibrio caribbeanicus ATCC BAA-2122	SAMN02952911	2835	SAMN02952911 02835	-	ATPase_aa_Vibrios.hmm	-	1.7e-10	51.2	0.0	2.4e-10	50.7	0.0	1.2	1	0	0	1	1	1	1	unannotated	protein
SAMD00043915	Vibrio jasicida	Vibrio sp. MEBiC08052	SAMN04288057	630	SAMN04288057 00630	-	ATPase_aa_Vibrios.hmm	-	2.2e-10	50.8	0.0	4.9e-10	49.6	0.0	1.5	1	1	0	1	1	1	1	unannotated	protein
SAMD00046467	Desulfovibrio ferrophilus	Vibrio coralliilyticus	SAMN06626869	522	SAMN06626869 00522	-	ATPase_aa_Vibrios.hmm	-	2.6e-10	50.6	0.0	3.7e-10	50.0	0.0	1.3	1	1	0	1	1	1	1	unannotated	protein
SAMD00046548	Candidatus Desulfovibrio trichonymphae	Vibrio coralliilyticus	SAMN03857122	3437	SAMN03857122 03437	-	ATPase_aa_Vibrios.hmm	-	2.9e-10	50.4	0.0	4.5e-10	49.8	0.0	1.3	1	1	0	1	1	1	1	unannotated	protein
SAMD00046713	Vibrio vulnificus NBRC 15645 = ATCC 27562	Vibrio coralliilyticus	SAMN09704979	2010	SAMN09704979 02010	-	ATPase_aa_Vibrios.hmm	-	2.9e-10	50.4	0.0	4.5e-10	49.8	0.0	1.3	1	1	0	1	1	1	1	unannotated	protein
SAMD00046755	Vibrio harveyi NBRC 15634 = ATCC 14126	Vibrio lentus	SAMN05418147	2722	SAMN05418147 02722	-	ATPase_aa_Vibrios.hmm	-	3.1e-10	50.3	0.0	5.1e-10	49.6	0.0	1.4	1	1	0	1	1	1	1	unannotated	protein
SAMD00046756	Vibrio mediterranei NBRC 15635	#N/A	SAMN01036896	3869	SAMN01036896 03869	-	ATPase_aa_Vibrios.hmm	-	3.2e-10	50.3	0.0	5.3e-10	49.5	0.0	1.4	1	1	0	1	1	1	1	unannotated	protein
SAMD00046757	Vibrio natriegens NBRC 15636 = ATCC 14048 = DSM 759	Vibrio tubiashii NCIMB 1337 = ATCC 19106	SAMN02470815	168	SAMN02470815 00168	-	ATPase_aa_Vibrios.hmm	-	3.2e-10	50.3	0.0	5.3e-10	49.5	0.0	1.4	1	1	0	1	1	1	1	unannotated	protein
SAMD00046758	Vibrio nereis NBRC 15637	Vibrio tubiashii ATCC 19109	SAMN02940924	3869	SAMN02940924 03869	-	ATPase_aa_Vibrios.hmm	-	3.2e-10	50.3	0.0	5.3e-10	49.5	0.0	1.4	1	1	0	1	1	1	1	unannotated	protein
SAMD00046905	Vibrio fluvialis NBRC 103150	Vibrio tubiashii ATCC 19109	SAMN02951905	4865	SAMN02951905 04865	-	ATPase_aa_Vibrios.hmm	-	3.2e-10	50.3	0.0	5.3e-10	49.5	0.0	1.4	1	1	0	1	1	1	1	unannotated	protein
SAMD00047014	Vibrio halioticoli	Vibrio coralliilyticus	SAMN03010512	2797	SAMN03010512 02797	-	ATPase_aa_Vibrios.hmm	-	3.3e-10	50.2	0.0	4.8e-10	49.7	0.0	1.3	1	1	0	1	1	1	1	unannotated	protein
SAMD00047015	Vibrio ezurae	Vibrio ruber DSM 16370	SAMEA78797668	2015	SAMEA78797668 02015	-	ATPase_aa_Vibrios.hmm	-	3.4e-10	50.2	0.0	7.7e-10	49.0	0.0	1.5	1	1	0	1	1	1	1	unannotated	protein
SAMD00047016	Vibrio superstes	Vibrio coralliilyticus OCN008	SAMN02304133	5138	SAMN02304133 05138	-	ATPase_aa_Vibrios.hmm	-	3.5e-10	50.1	0.0	5.3e-10	49.5	0.0	1.3	1	1	0	1	1	1	1	unannotated	protein
SAMD00057775	Thaumasiovibrio occultus	Vibrio coralliilyticus	SAMN03010512	188	SAMN03010512 00188	-	ATPase_aa_Vibrios.hmm	-	3.6e-10	50.1	0.0	5.5e-10	49.5	0.0	1.3	1	1	0	1	1	1	1	unannotated	protein
SAMD00057776	Thaumasiovibrio subtropicus	Vibrio ruber DSM 16370	SAMEA78797668	2935	SAMEA78797668 02935	-	ATPase_aa_Vibrios.hmm	-	3.6e-10	50.1	0.0	8.1e-10	48.9	0.0	1.5	1	1	0	1	1	1	1	unannotated	protein
SAMD00057777	Vibrio aphrogenes	Vibrio sp. MED222	SAMN02436138	2417	SAMN02436138 02417	-	ATPase_aa_Vibrios.hmm	-	4.1e-10	49.9	0.0	1.1e-09	48.5	0.0	1.7	1	1	0	1	1	1	1	unannotated	protein
SAMD00058707	Vibrio parahaemolyticus RIMD 2210633	Vibrio coralliilyticus	SAMN06626869	182	SAMN06626869 00182	-	ATPase_aa_Vibrios.hmm	-	4.2e-10	49.9	0.0	6.5e-10	49.3	0.0	1.3	1	1	0	1	1	1	1	unannotated	protein
SAMD00059615	Vibrio cholerae	Vibrio coralliilyticus	SAMN07540309	2327	SAMN07540309 02327	-	ATPase_aa_Vibrios.hmm	-	4.3e-10	49.8	0.0	6.3e-10	49.3	0.0	1.3	1	1	0	1	1	1	1	unannotated	protein
SAMD00059616	Vibrio cholerae	Vibrio coralliilyticus	SAMN02940923	2910	SAMN02940923 02910	-	ATPase_aa_Vibrios.hmm	-	4.6e-10	49.7	0.0	7.4e-10	49.1	0.0	1.3	1	1	0	1	1	1	1	unannotated	protein
SAMD00059617	Vibrio cholerae	Vibrio coralliilyticus	SAMN07536091	1947	SAMN07536091 01947	-	ATPase_aa_Vibrios.hmm	-	4.6e-10	49.7	0.0	7.4e-10	49.1	0.0	1.3	1	1	0	1	1	1	1	unannotated	protein
SAMD00059618	Vibrio cholerae	Vibrio coralliilyticus	SAMN03857122	4708	SAMN03857122 04708	-	ATPase_aa_Vibrios.hmm	-	4.9e-10	49.6	0.0	7.5e-10	49.1	0.0	1.3	1	1	0	1	1	1	1	unannotated	protein
SAMD00059619	Vibrio cholerae	Vibrio coralliilyticus	SAMN09704979	2747	SAMN09704979 02747	-	ATPase_aa_Vibrios.hmm	-	4.9e-10	49.6	0.0	7.5e-10	49.1	0.0	1.3	1	1	0	1	1	1	1	unannotated	protein
SAMD00059620	Vibrio cholerae	Vibrio coralliilyticus	SAMN05327862	1813	SAMN05327862 01813	-	ATPase_aa_Vibrios.hmm	-	5.2e-10	49.6	0.0	7.4e-10	49.1	0.0	1.2	1	1	0	1	1	1	1	unannotated	protein
SAMD00059621	Vibrio cholerae	Vibrio splendidus	SAMN04867921	3323	SAMN04867921 03323	-	ATPase_aa_Vibrios.hmm	-	5.3e-10	49.6	0.0	1.1e-09	48.5	0.0	1.6	1	1	0	1	1	1	1	unannotated	protein
SAMD00059622	Vibrio cholerae	Vibrio cyclitrophicus	SAMN05418041	2837	SAMN05418041 02837	-	ATPase_aa_Vibrios.hmm	-	5.3e-10	49.6	0.0	1.1e-09	48.5	0.0	1.6	1	1	0	1	1	1	1	unannotated	protein
SAMD00059623	Vibrio cholerae	Vibrio splendidus	SAMN05418051	1143	SAMN05418051 01143	-	ATPase_aa_Vibrios.hmm	-	5.3e-10	49.6	0.0	1.1e-09	48.5	0.0	1.6	1	1	0	1	1	1	1	unannotated	protein
SAMD00059624	Vibrio cholerae	Vibrio lentus	SAMN05418160	4581	SAMN05418160 04581	-	ATPase_aa_Vibrios.hmm	-	5.3e-10	49.6	0.0	1.1e-09	48.5	0.0	1.6	1	1	0	1	1	1	1	unannotated	protein
SAMD00059625	Vibrio cholerae	Vibrio lentus	SAMN05768151	3268	SAMN05768151 03268	-	ATPase_aa_Vibrios.hmm	-	5.3e-10	49.6	0.0	1.1e-09	48.5	0.0	1.6	1	1	0	1	1	1	1	unannotated	protein
SAMD00059626	Vibrio cholerae	Vibrio coralliilyticus P1	SAMN02469785	5101	SAMN02469785 05101	-	ATPase_aa_Vibrios.hmm	-	5.3e-10	49.5	0.0	7.8e-10	49.0	0.0	1.3	1	1	0	1	1	1	1	unannotated	protein
SAMD00059627	Vibrio cholerae	Vibrio sp. 10N.222.47.A9	SAMN05768150	3406	SAMN05768150 03406	-	ATPase_aa_Vibrios.hmm	-	5.9e-10	49.4	0.0	1.2e-09	48.4	0.0	1.6	1	1	0	1	1	1	1	unannotated	protein
SAMD00059628	Vibrio cholerae	Vibrio crassostreae	SAMN10362293	3097	SAMN10362293 03097	-	ATPase_aa_Vibrios.hmm	-	6e-10	49.4	0.0	1.4e-09	48.1	0.0	1.7	1	1	0	1	1	1	1	unannotated	protein
SAMD00059629	Vibrio cholerae	Vibrio cyclitrophicus ZF255	SAMN02470483	4104	SAMN02470483 04104	-	ATPase_aa_Vibrios.hmm	-	6.4e-10	49.3	0.0	2e-09	47.7	0.0	1.7	1	1	0	1	1	1	1	unannotated	protein
SAMD00059630	Vibrio cholerae	Vibrio lentus	SAMN05418145	4186	SAMN05418145 04186	-	ATPase_aa_Vibrios.hmm	-	6.6e-10	49.2	0.0	1.6e-09	48.0	0.0	1.6	1	1	0	1	1	1	1	unannotated	protein
SAMD00059631	Vibrio cholerae	Vibrio splendidus	SAMN08099550	3972	SAMN08099550 03972	-	ATPase_aa_Vibrios.hmm	-	6.6e-10	49.2	0.0	1.6e-09	48.0	0.0	1.6	1	1	0	1	1	1	1	unannotated	protein
SAMD00059632	Vibrio cholerae	Vibrio lentus	SAMN05418057	252	SAMN05418057 00252	-	ATPase_aa_Vibrios.hmm	-	7.3e-10	49.1	0.0	1.8e-09	47.8	0.0	1.7	1	1	0	1	1	1	1	unannotated	protein
SAMD00059633	Vibrio cholerae	Vibrio lentus	SAMN05418089	2477	SAMN05418089 02477	-	ATPase_aa_Vibrios.hmm	-	7.3e-10	49.1	0.0	1.8e-09	47.8	0.0	1.7	1	1	0	1	1	1	1	unannotated	protein
SAMD00059634	Vibrio cholerae	Vibrio lentus	SAMN05418092	1316	SAMN05418092 01316	-	ATPase_aa_Vibrios.hmm	-	7.3e-10	49.1	0.0	1.8e-09	47.8	0.0	1.7	1	1	0	1	1	1	1	unannotated	protein
SAMD00059635	Vibrio cholerae	Vibrio lentus	SAMN05418094	4087	SAMN05418094 04087	-	ATPase_aa_Vibrios.hmm	-	7.3e-10	49.1	0.0	1.8e-09	47.8	0.0	1.7	1	1	0	1	1	1	1	unannotated	protein
SAMD00059636	Vibrio cholerae	Vibrio lentus	SAMN05418137	1039	SAMN05418137 01039	-	ATPase_aa_Vibrios.hmm	-	7.3e-10	49.1	0.0	1.8e-09	47.8	0.0	1.7	1	1	0	1	1	1	1	unannotated	protein
SAMD00059637	Vibrio cholerae	Vibrio splendidus	SAMN08099575	891	SAMN08099575 00891	-	ATPase_aa_Vibrios.hmm	-	8e-10	49.0	0.0	1.9e-09	47.7	0.0	1.6	1	1	0	1	1	1	1	unannotated	protein
SAMD00059638	Vibrio cholerae	Vibrio splendidus	SAMN08099576	951	SAMN08099576 00951	-	ATPase_aa_Vibrios.hmm	-	8e-10	49.0	0.0	1.9e-09	47.7	0.0	1.6	1	1	0	1	1	1	1	unannotated	protein
SAMD00059639	Vibrio cholerae	Vibrio splendidus ATCC 33789	SAMN02951903	3390	SAMN02951903 03390	-	ATPase_aa_Vibrios.hmm	-	8.5e-10	48.9	0.0	2e-09	47.7	0.0	1.5	1	1	0	1	1	1	1	unannotated	protein
SAMD00059640	Vibrio cholerae	Vibrio splendidus	SAMEA4755328	2051	SAMEA4755328 02051	-	ATPase_aa_Vibrios.hmm	-	8.6e-10	48.9	0.0	1e-09	48.6	0.0	1.1	1	0	0	1	1	1	1	unannotated	protein
SAMD00059641	Vibrio cholerae	Vibrio sp. 10N.286.45.A3	SAMN08099541	3396	SAMN08099541 03396	-	ATPase_aa_Vibrios.hmm	-	8.7e-10	48.8	0.0	2.2e-09	47.5	0.0	1.7	1	1	0	1	1	1	1	unannotated	protein
SAMD00059642	Vibrio cholerae	Vibrio sp. 10N.286.48.B8	SAMN08099543	4603	SAMN08099543 04603	-	ATPase_aa_Vibrios.hmm	-	8.7e-10	48.8	0.0	2.2e-09	47.5	0.0	1.7	1	1	0	1	1	1	1	unannotated	protein
SAMD00059643	Vibrio cholerae	Vibrio crassostreae	SAMN11522388	3590	SAMN11522388 03590	-	ATPase_aa_Vibrios.hmm	-	8.7e-10	48.8	0.0	2.2e-09	47.5	0.0	1.7	1	1	0	1	1	1	1	unannotated	protein
SAMD00059644	Vibrio cholerae	Vibrio coralliilyticus	SAMN07522471	4409	SAMN07522471 04409	-	ATPase_aa_Vibrios.hmm	-	8.8e-10	48.8	0.0	1.3e-09	48.3	0.0	1.3	1	1	0	1	1	1	1	unannotated	protein
SAMD00059645	Vibrio cholerae	Vibrio chagasii	SAMN06133356	548	SAMN06133356 00548	-	ATPase_aa_Vibrios.hmm	-	9.5e-10	48.7	0.0	2.5e-09	47.4	0.0	1.6	1	1	0	1	1	1	1	unannotated	protein
SAMD00059646	Vibrio cholerae	Vibrio sp. B183	SAMN02941064	2203	SAMN02941064 02203	-	ATPase_aa_Vibrios.hmm	-	1.1e-09	48.5	0.0	1.7e-09	47.9	0.0	1.3	1	1	0	1	1	1	1	unannotated	protein
SAMD00059647	Vibrio cholerae	Vibrio coralliilyticus	SAMN06626869	1939	SAMN06626869 01939	-	ATPase_aa_Vibrios.hmm	-	1.1e-09	48.5	0.0	2.6e-09	47.3	0.0	1.6	1	1	0	1	1	1	1	unannotated	protein
SAMD00059648	Vibrio cholerae	Vibrio rhizosphaerae DSM 18581	SAMN02745802	403	SAMN02745802 00403	-	ATPase_aa_Vibrios.hmm	-	1.4e-09	48.1	0.0	3.2e-09	47.0	0.0	1.5	1	1	0	1	1	1	1	unannotated	protein
SAMD00059649	Vibrio cholerae	Vibrio sp. J2-3	SAMEA2593986	4808	SAMEA2593986 04808	-	ATPase_aa_Vibrios.hmm	-	1.8e-09	47.8	0.0	4.3e-09	46.6	0.0	1.6	1	1	0	1	1	1	1	unannotated	protein
SAMD00059650	Vibrio cholerae	Vibrio gazogenes ATCC 43941	SAMN02470996	2844	SAMN02470996 02844	-	ATPase_aa_Vibrios.hmm	-	2.1e-09	47.6	0.0	4.9e-09	46.4	0.0	1.5	1	1	0	1	1	1	1	unannotated	protein
SAMD00059651	Vibrio cholerae	Vibrio spartinae	SAMEA26613418	2008	SAMEA26613418 02008	-	ATPase_aa_Vibrios.hmm	-	2.2e-09	47.6	0.0	4.6e-09	46.5	0.0	1.5	1	1	0	1	1	1	1	unannotated	protein
SAMD00059652	Vibrio cholerae	Vibrio coralliilyticus	SAMN03857122	637	SAMN03857122 00637	-	ATPase_aa_Vibrios.hmm	-	2.2e-09	47.5	0.0	5.2e-09	46.3	0.0	1.5	1	1	0	1	1	1	1	unannotated	protein
SAMD00059653	Vibrio cholerae	Vibrio coralliilyticus	SAMN06626869	1977	SAMN06626869 01977	-	ATPase_aa_Vibrios.hmm	-	2.2e-09	47.5	0.0	5.2e-09	46.3	0.0	1.5	1	1	0	1	1	1	1	unannotated	protein
SAMD00059654	Vibrio cholerae	Vibrio coralliilyticus	SAMN07540309	1316	SAMN07540309 01316	-	ATPase_aa_Vibrios.hmm	-	2.2e-09	47.5	0.0	5.2e-09	46.3	0.0	1.5	1	1	0	1	1	1	1	unannotated	protein
SAMD00059655	Vibrio cholerae	Vibrio coralliilyticus	SAMN09704979	3485	SAMN09704979 03485	-	ATPase_aa_Vibrios.hmm	-	2.2e-09	47.5	0.0	5.2e-09	46.3	0.0	1.5	1	1	0	1	1	1	1	unannotated	protein
SAMD00059656	Vibrio cholerae	Vibrio coralliilyticus	SAMN07536091	2260	SAMN07536091 02260	-	ATPase_aa_Vibrios.hmm	-	2.2e-09	47.5	0.0	4.8e-09	46.4	0.0	1.5	1	1	0	1	1	1	1	unannotated	protein
SAMD00059657	Vibrio cholerae	Vibrio aerogenes CECT 7868	SAMEA4552037	1052	SAMEA4552037 01052	-	ATPase_aa_Vibrios.hmm	-	2.4e-09	47.4	0.0	8.4e-09	45.6	0.0	1.8	1	1	0	1	1	1	1	unannotated	protein
SAMD00059658	Vibrio cholerae	Vibrio gazogenes	SAMN06053751	2478	SAMN06053751 02478	-	ATPase_aa_Vibrios.hmm	-	2.5e-09	47.4	0.0	5.6e-09	46.2	0.0	1.5	1	1	0	1	1	1	1	unannotated	protein
SAMD00059659	Vibrio cholerae	Vibrio scophthalmi	SAMN05225367	408	SAMN05225367 00408	-	ATPase_aa_Vibrios.hmm	-	2.5e-09	47.3	0.0	3.4e-09	46.9	0.0	1.2	1	0	0	1	1	1	1	unannotated	protein
SAMD00059660	Vibrio cholerae	Vibrio ichthyoenteri ATCC 700023	SAMN02951902	2810	SAMN02951902 02810	-	ATPase_aa_Vibrios.hmm	-	2.7e-09	47.2	0.0	3.7e-09	46.8	0.0	1.2	1	0	0	1	1	1	1	unannotated	protein
SAMD00059661	Vibrio cholerae	Vibrio coralliilyticus P1	SAMN02469785	3311	SAMN02469785 03311	-	ATPase_aa_Vibrios.hmm	-	4.1e-09	46.6	0.0	1.3e-08	45.0	0.0	1.7	1	1	0	1	1	1	1	unannotated	protein
SAMD00059662	Vibrio cholerae	Vibrio coralliilyticus OCN008	SAMN02304133	822	SAMN02304133 00822	-	ATPase_aa_Vibrios.hmm	-	4.4e-09	46.5	0.0	1.8e-08	44.6	0.0	1.8	1	1	0	1	1	1	1	unannotated	protein
SAMD00059663	Vibrio cholerae	Vibrio sp. B183	SAMN02941064	4847	SAMN02941064 04847	-	ATPase_aa_Vibrios.hmm	-	5.2e-09	46.3	0.0	2.9e-08	43.9	0.0	1.9	1	1	0	1	1	1	1	unannotated	protein
SAMD00059664	Vibrio cholerae	Vibrio coralliilyticus	SAMN05327862	3382	SAMN05327862 03382	-	ATPase_aa_Vibrios.hmm	-	5.5e-09	46.2	0.0	3.7e-08	43.5	0.0	1.9	1	1	0	1	1	1	1	unannotated	protein
SAMD00059665	Vibrio cholerae	Vibrio coralliilyticus	SAMN06626869	5677	SAMN06626869 05677	-	ATPase_aa_Vibrios.hmm	-	5.5e-09	46.2	0.0	3.5e-08	43.6	0.0	1.9	1	1	0	1	1	1	1	unannotated	protein
SAMD00059666	Vibrio cholerae	Vibrio coralliilyticus	SAMN06626869	5896	SAMN06626869 05896	-	ATPase_aa_Vibrios.hmm	-	5.9e-09	46.1	0.0	3.8e-08	43.5	0.0	1.9	1	1	0	1	1	1	1	unannotated	protein
SAMD00059667	Vibrio cholerae	Vibrio coralliilyticus	SAMN05327862	277	SAMN05327862 00277	-	ATPase_aa_Vibrios.hmm	-	6.1e-09	46.1	0.0	4.1e-08	43.4	0.0	1.9	1	1	0	1	1	1	1	unannotated	protein
SAMD00059668	Vibrio cholerae	Vibrio vulnificus	SAMN09386771	3755	SAMN09386771 03755	-	ATPase_aa_Vibrios.hmm	-	6.3e-09	46.0	0.0	8.1e-09	45.7	0.0	1.1	1	0	0	1	1	1	1	unannotated	protein
SAMD00059669	Vibrio cholerae	Vibrio quintilis	SAMEA18850168	3302	SAMEA18850168 03302	-	ATPase_aa_Vibrios.hmm	-	7.5e-09	45.8	0.0	1e-08	45.4	0.0	1.2	1	0	0	1	1	1	1	unannotated	protein
SAMD00059670	Vibrio cholerae	Vibrio quintilis	SAMEA18850168	2004	SAMEA18850168 02004	-	ATPase_aa_Vibrios.hmm	-	8.7e-09	45.6	0.0	2e-08	44.4	0.0	1.6	1	1	0	1	1	1	1	unannotated	protein
SAMD00059671	Vibrio cholerae	Vibrio metoecus	SAMN02393823	3294	SAMN02393823 03294	-	ATPase_aa_Vibrios.hmm	-	9.7e-09	45.4	0.0	1.4e-08	44.9	0.0	1.2	1	0	0	1	1	1	1	unannotated	protein
SAMD00059672	Vibrio cholerae	Vibrio metoecus	SAMN03488025	2453	SAMN03488025 02453	-	ATPase_aa_Vibrios.hmm	-	1.3e-08	45.0	0.0	1.9e-08	44.5	0.0	1.2	1	0	0	1	1	1	1	unannotated	protein
SAMD00059673	Vibrio cholerae	Vibrio cholerae	SAMN06711158	3298	SAMN06711158 03298	-	ATPase_aa_Vibrios.hmm	-	1.3e-08	45.0	0.0	1.9e-08	44.5	0.0	1.2	1	0	0	1	1	1	1	unannotated	protein
SAMD00059674	Vibrio cholerae	Vibrio cholerae	SAMN07350481	3127	SAMN07350481 03127	-	ATPase_aa_Vibrios.hmm	-	1.3e-08	45.0	0.0	1.9e-08	44.5	0.0	1.2	1	0	0	1	1	1	1	unannotated	protein
SAMD00059675	Vibrio cholerae	Vibrio cholerae	SAMN08979216	2150	SAMN08979216 02150	-	ATPase_aa_Vibrios.hmm	-	1.3e-08	45.0	0.0	1.9e-08	44.5	0.0	1.2	1	0	0	1	1	1	1	unannotated	protein
SAMD00059676	Vibrio cholerae	Vibrio cholerae	SAMN08984079	2253	SAMN08984079 02253	-	ATPase_aa_Vibrios.hmm	-	1.3e-08	45.0	0.0	1.9e-08	44.5	0.0	1.2	1	0	0	1	1	1	1	unannotated	protein
SAMD00059677	Vibrio cholerae	Vibrio cholerae	SAMN09767731	715	SAMN09767731 00715	-	ATPase_aa_Vibrios.hmm	-	1.3e-08	45.0	0.0	1.9e-08	44.5	0.0	1.2	1	0	0	1	1	1	1	unannotated	protein
SAMD00059678	Vibrio cholerae	Vibrio cholerae	SAMN10360550	1633	SAMN10360550 01633	-	ATPase_aa_Vibrios.hmm	-	1.3e-08	45.0	0.0	1.9e-08	44.5	0.0	1.2	1	0	0	1	1	1	1	unannotated	protein
SAMD00059679	Vibrio cholerae	Vibrio cholerae	SAMEA1919984	2289	SAMEA1919984 02289	-	ATPase_aa_Vibrios.hmm	-	1.3e-08	45.0	0.0	1.9e-08	44.5	0.0	1.2	1	0	0	1	1	1	1	unannotated	protein
SAMD00059680	Vibrio cholerae	Vibrio cholerae	SAMN08982504	2238	SAMN08982504 02238	-	ATPase_aa_Vibrios.hmm	-	1.3e-08	45.0	0.0	1.9e-08	44.5	0.0	1.2	1	0	0	1	1	1	1	unannotated	protein
SAMD00059681	Vibrio cholerae	Vibrio cholerae	SAMN08982515	2132	SAMN08982515 02132	-	ATPase_aa_Vibrios.hmm	-	1.3e-08	45.0	0.0	1.9e-08	44.5	0.0	1.2	1	0	0	1	1	1	1	unannotated	protein
SAMD00059682	Vibrio cholerae	Vibrio cholerae	SAMN10390782	1755	SAMN10390782 01755	-	ATPase_aa_Vibrios.hmm	-	1.3e-08	45.0	0.0	1.9e-08	44.5	0.0	1.2	1	0	0	1	1	1	1	unannotated	protein
SAMD00059683	Vibrio cholerae	Vibrio quintilis	SAMEA18850168	4077	SAMEA18850168 04077	-	ATPase_aa_Vibrios.hmm	-	1.3e-08	45.0	0.0	1.8e-08	44.5	0.0	1.3	1	0	0	1	1	1	1	unannotated	protein
SAMD00059684	Vibrio cholerae	Vibrio cholerae	SAMEA1405659	1312	SAMEA1405659 01312	-	ATPase_aa_Vibrios.hmm	-	1.3e-08	44.9	0.0	1.9e-08	44.4	0.0	1.2	1	0	0	1	1	1	1	unannotated	protein
SAMD00059685	Vibrio cholerae	Vibrio cholerae	SAMEA1405743	1918	SAMEA1405743 01918	-	ATPase_aa_Vibrios.hmm	-	1.3e-08	44.9	0.0	1.9e-08	44.4	0.0	1.2	1	0	0	1	1	1	1	unannotated	protein
SAMD00059686	Vibrio cholerae	Vibrio mimicus VM223	SAMN02393815	3770	SAMN02393815 03770	-	ATPase_aa_Vibrios.hmm	-	1.4e-08	44.9	0.0	2.1e-08	44.3	0.0	1.2	1	1	0	1	1	1	1	unannotated	protein
SAMD00059687	Vibrio cholerae	Vibrio cholerae	SAMEA1405589	2328	SAMEA1405589 02328	-	ATPase_aa_Vibrios.hmm	-	1.6e-08	44.7	0.0	2.3e-08	44.2	0.0	1.2	1	0	0	1	1	1	1	unannotated	protein
SAMD00059688	Vibrio cholerae	Vibrio cholerae O1	SAMEA3927772	3600	SAMEA3927772 03600	-	ATPase_aa_Vibrios.hmm	-	1.6e-08	44.7	0.0	2.3e-08	44.2	0.0	1.2	1	0	0	1	1	1	1	unannotated	protein
SAMD00059689	Vibrio cholerae	Vibrio cholerae O1	SAMEA3927773	30	SAMEA3927773 00030	-	ATPase_aa_Vibrios.hmm	-	1.6e-08	44.7	0.0	2.3e-08	44.2	0.0	1.2	1	0	0	1	1	1	1	unannotated	protein
SAMD00059690	Vibrio cholerae	Vibrio cholerae O1	SAMEA3927775	3328	SAMEA3927775 03328	-	ATPase_aa_Vibrios.hmm	-	1.6e-08	44.7	0.0	2.3e-08	44.2	0.0	1.2	1	0	0	1	1	1	1	unannotated	protein
SAMD00059691	Vibrio cholerae	Vibrio cholerae O1	SAMEA3927776	2696	SAMEA3927776 02696	-	ATPase_aa_Vibrios.hmm	-	1.6e-08	44.7	0.0	2.3e-08	44.2	0.0	1.2	1	0	0	1	1	1	1	unannotated	protein
SAMD00059692	Vibrio cholerae	Vibrio cholerae O1	SAMEA3927777	2773	SAMEA3927777 02773	-	ATPase_aa_Vibrios.hmm	-	1.6e-08	44.7	0.0	2.3e-08	44.2	0.0	1.2	1	0	0	1	1	1	1	unannotated	protein
SAMD00059693	Vibrio cholerae	Vibrio cholerae O1	SAMEA3927778	344	SAMEA3927778 00344	-	ATPase_aa_Vibrios.hmm	-	1.6e-08	44.7	0.0	2.3e-08	44.2	0.0	1.2	1	0	0	1	1	1	1	unannotated	protein
SAMD00060954	Desulfovibrio magneticus RS-1	Vibrio cholerae O1	SAMEA3927779	3345	SAMEA3927779 03345	-	ATPase_aa_Vibrios.hmm	-	1.6e-08	44.7	0.0	2.3e-08	44.2	0.0	1.2	1	0	0	1	1	1	1	unannotated	protein
SAMD00061025	Vibrio cholerae MS6	Vibrio cholerae O1	SAMEA3927780	20	SAMEA3927780 00020	-	ATPase_aa_Vibrios.hmm	-	1.6e-08	44.7	0.0	2.3e-08	44.2	0.0	1.2	1	0	0	1	1	1	1	unannotated	protein
SAMD00061075	Vibrio vulnificus YJ016	Vibrio cholerae O1	SAMEA3927781	3004	SAMEA3927781 03004	-	ATPase_aa_Vibrios.hmm	-	1.6e-08	44.7	0.0	2.3e-08	44.2	0.0	1.2	1	0	0	1	1	1	1	unannotated	protein
SAMD00066877	Vibrio sp. M12-1144	Vibrio cholerae O1	SAMEA3927782	1710	SAMEA3927782 01710	-	ATPase_aa_Vibrios.hmm	-	1.6e-08	44.7	0.0	2.3e-08	44.2	0.0	1.2	1	0	0	1	1	1	1	unannotated	protein
SAMD00080445	Vibrio algivorus	Vibrio cholerae O1	SAMEA3927783	3436	SAMEA3927783 03436	-	ATPase_aa_Vibrios.hmm	-	1.6e-08	44.7	0.0	2.3e-08	44.2	0.0	1.2	1	0	0	1	1	1	1	unannotated	protein
SAMD00080446	Vibrio casei	Vibrio cholerae O1	SAMEA3927784	21	SAMEA3927784 00021	-	ATPase_aa_Vibrios.hmm	-	1.6e-08	44.7	0.0	2.3e-08	44.2	0.0	1.2	1	0	0	1	1	1	1	unannotated	protein
SAMD00080447	Vibrio rumoiensis	Vibrio cholerae O1	SAMEA3927786	3186	SAMEA3927786 03186	-	ATPase_aa_Vibrios.hmm	-	1.6e-08	44.7	0.0	2.3e-08	44.2	0.0	1.2	1	0	0	1	1	1	1	unannotated	protein
SAMD00084347	Desulfovibrio sp. HK-II	Vibrio sp. 2017V-1110	SAMN09261056	1742	SAMN09261056 01742	-	ATPase_aa_Vibrios.hmm	-	1.8e-08	44.5	0.0	2.7e-08	44.0	0.0	1.2	1	0	0	1	1	1	1	unannotated	protein
SAMD00110655	Vibrio penaeicida	Vibrio cholerae	SAMEA1405711	1433	SAMEA1405711 01433	-	ATPase_aa_Vibrios.hmm	-	2.6e-08	44.0	0.0	3.8e-08	43.5	0.0	1.2	1	0	0	1	1	1	1	unannotated	protein
SAMD00115416	Vibrio harveyi	Vibrio cholerae	SAMEA1405723	3647	SAMEA1405723 03647	-	ATPase_aa_Vibrios.hmm	-	2.6e-08	44.0	0.0	3.8e-08	43.5	0.0	1.2	1	0	0	1	1	1	1	unannotated	protein
SAMD00118470	Vibrio cholerae	Vibrio aerogenes CECT 7868	SAMEA4552037	4266	SAMEA4552037 04266	-	ATPase_aa_Vibrios.hmm	-	2.9e-08	43.9	0.0	4.4e-08	43.3	0.0	1.3	1	1	0	1	1	1	1	unannotated	protein
SAMEA100996168	m: Vibr io cholerae	m: Vibr io cholerae	SAMEA103900016	3716	SAMEA103900016 03716	-	ATPase_aa_Vibrios.hmm	-	3.2e-08	43.7	0.0	4.7e-08	43.2	0.0	1.2	1	0	0	1	1	1	1	unannotated	protein
SAMEA100996918	m: Vibr io cholerae	Vibrio cholerae	SAMN07350481	3153	SAMN07350481 03153	-	ATPase_aa_Vibrios.hmm	-	4.4e-08	43.3	0.0	6.5e-08	42.7	0.0	1.2	1	1	0	1	1	1	1	unannotated	protein
SAMEA100997668	m: Vibr io cholerae	Vibrio cholerae	SAMN08984079	2880	SAMN08984079 02880	-	ATPase_aa_Vibrios.hmm	-	4.4e-08	43.3	0.0	6.5e-08	42.7	0.0	1.2	1	1	0	1	1	1	1	unannotated	protein
SAMEA100998418	m: Vibr io cholerae	Vibrio splendidus	SAMN04017838	2515	SAMN04017838 02515	-	ATPase_aa_Vibrios.hmm	-	4.4e-08	43.3	0.0	6.8e-08	42.7	0.0	1.2	1	0	0	1	1	1	1	unannotated	protein
SAMEA100999168	m: Vibr io cholerae	Vibrio barjaei	SAMN04221167	3353	SAMN04221167 03353	-	ATPase_aa_Vibrios.hmm	-	4.5e-08	43.2	0.0	6.1e-08	42.8	0.0	1.1	1	0	0	1	1	1	1	unannotated	protein
SAMEA100999918	m: Vibr io cholerae	Vibrio metoecus	SAMN02393823	2937	SAMN02393823 02937	-	ATPase_aa_Vibrios.hmm	-	5.5e-08	42.9	0.0	8.4e-08	42.4	0.0	1.2	1	1	0	1	1	1	1	unannotated	protein
SAMEA101000668	m: Vibr io cholerae	#N/A	SAMD00036654	629	SAMD00036654 00629	-	ATPase_aa_Vibrios.hmm	-	6e-08	42.8	0.0	8.4e-08	42.3	0.0	1.1	1	0	0	1	1	1	1	unannotated	protein
SAMEA101003668	m: Vibr io cholerae	Vibrio jasicida	SAMN04279322	5276	SAMN04279322 05276	-	ATPase_aa_Vibrios.hmm	-	6e-08	42.8	0.0	8.4e-08	42.3	0.0	1.1	1	0	0	1	1	1	1	unannotated	protein
SAMEA101004418	m: Vibr io cholerae	Vibrio jasicida	SAMN08238101	2	SAMN08238101 00002	-	ATPase_aa_Vibrios.hmm	-	6.8e-08	42.6	0.0	0.15	21.9	0.0	3.2	3	0	0	3	3	2	2	unannotated	protein
SAMEA101005168	m: Vibr io cholerae	#N/A	SAMD00008852	104	SAMD00008852 00104	-	ATPase_aa_Vibrios.hmm	-	8e-08	42.4	0.0	1.2e-07	41.8	0.0	1.2	1	1	0	1	1	1	1	unannotated	protein
SAMEA101006668	m: Vibr io cholerae	#N/A	SAMD00011341	1843	SAMD00011341 01843	-	ATPase_aa_Vibrios.hmm	-	8e-08	42.4	0.0	1.2e-07	41.8	0.0	1.2	1	1	0	1	1	1	1	unannotated	protein
SAMEA101007418	m: Vibr io cholerae	Vibrio parahaemolyticus	SAMN08902716	1978	SAMN08902716 01978	-	ATPase_aa_Vibrios.hmm	-	9.2e-08	42.2	0.0	1.3e-07	41.7	0.0	1.2	1	0	0	1	1	1	1	unannotated	protein
SAMEA101008168	m: Vibr io cholerae	Vibrio parahaemolyticus	SAMN08902733	1799	SAMN08902733 01799	-	ATPase_aa_Vibrios.hmm	-	9.2e-08	42.2	0.0	1.3e-07	41.7	0.0	1.2	1	0	0	1	1	1	1	unannotated	protein
SAMEA101009668	m: Vibr io cholerae	Vibrio scophthalmi	SAMN05225367	604	SAMN05225367 00604	-	ATPase_aa_Vibrios.hmm	-	1.8e-07	41.3	0.0	2.5e-07	40.8	0.0	1.3	1	1	0	1	1	1	1	unannotated	protein
SAMEA101010418	m: Vibr io cholerae	Vibrio scophthalmi	SAMN05225367	2899	SAMN05225367 02899	-	ATPase_aa_Vibrios.hmm	-	1.8e-07	41.3	0.0	2.5e-07	40.8	0.0	1.3	1	1	0	1	1	1	1	unannotated	protein
SAMEA101011168	m: Vibr io cholerae	Vibrio scophthalmi	SAMN05225367	4349	SAMN05225367 04349	-	ATPase_aa_Vibrios.hmm	-	1.8e-07	41.3	0.0	2.5e-07	40.8	0.0	1.3	1	1	0	1	1	1	1	unannotated	protein
SAMEA101011918	m: Vibr io cholerae	#N/A	SAMD00036660	194	SAMD00036660 00194	-	ATPase_aa_Vibrios.hmm	-	1.9e-07	41.2	0.0	2.7e-07	40.7	0.0	1.1	1	0	0	1	1	1	1	unannotated	protein
SAMEA101013418	m: Vibr io cholerae	Vibrio splendidus	SAMN05418051	1172	SAMN05418051 01172	-	ATPase_aa_Vibrios.hmm	-	2e-07	41.1	0.0	3.1e-07	40.5	0.0	1.2	1	0	0	1	1	1	1	unannotated	protein
SAMEA101014168	m: Vibr io cholerae	Vibrio mediterranei	SAMN06076956	2992	SAMN06076956 02992	-	ATPase_aa_Vibrios.hmm	-	2.3e-07	40.9	0.0	3.2e-07	40.4	0.0	1.2	1	0	0	1	1	1	1	unannotated	protein
SAMEA101014918	m: Vibr io cholerae	Vibrio sp. 10N.286.48.B7	SAMN05418162	2846	SAMN05418162 02846	-	ATPase_aa_Vibrios.hmm	-	2.3e-07	40.9	0.0	0.24	21.2	0.0	3.2	3	0	0	3	3	2	2	unannotated	protein
SAMEA101015668	m: Vibr io cholerae	Vibrio tasmaniensis ZS-17	SAMN02470446	5218	SAMN02470446 05218	-	ATPase_aa_Vibrios.hmm	-	2.8e-07	40.7	0.0	4.2e-07	40.1	0.0	1.3	1	1	0	1	1	1	1	unannotated	protein
SAMEA101017168	m: Vibr io cholerae	Vibrio sp. 624788	SAMN02470877	4413	SAMN02470877 04413	-	ATPase_aa_Vibrios.hmm	-	2.8e-07	40.7	0.0	4.2e-07	40.1	0.0	1.3	1	1	0	1	1	1	1	unannotated	protein
SAMEA101017918	m: Vibr io cholerae	Vibrio parahaemolyticus S167	SAMN02339014	1221	SAMN02339014 01221	-	ATPase_aa_Vibrios.hmm	-	3e-07	40.5	0.0	0.44	20.4	0.0	3.0	3	0	0	3	3	2	2	unannotated	protein
SAMEA101018668	m: Vibr io cholerae	Vibrio parahaemolyticus S171	SAMN02339017	4274	SAMN02339017 04274	-	ATPase_aa_Vibrios.hmm	-	3e-07	40.5	0.0	0.44	20.4	0.0	3.0	3	0	0	3	3	2	2	unannotated	protein
SAMEA101019418	m: Vibr io cholerae	Vibrio parahaemolyticus	SAMN08965109	3277	SAMN08965109 03277	-	ATPase_aa_Vibrios.hmm	-	3e-07	40.5	0.0	0.44	20.4	0.0	3.0	3	0	0	3	3	2	2	unannotated	protein
SAMEA101020168	m: Vibr io cholerae	Vibrio parahaemolyticus	SAMN08965115	2198	SAMN08965115 02198	-	ATPase_aa_Vibrios.hmm	-	3e-07	40.5	0.0	0.44	20.4	0.0	3.0	3	0	0	3	3	2	2	unannotated	protein
SAMEA101021668	m: Vibr io cholerae	Vibrio parahaemolyticus	SAMN08965162	2997	SAMN08965162 02997	-	ATPase_aa_Vibrios.hmm	-	3e-07	40.5	0.0	0.44	20.4	0.0	3.0	3	0	0	3	3	2	2	unannotated	protein
SAMEA101022418	m: Vibr io cholerae	Vibrio parahaemolyticus	SAMN03941069	703	SAMN03941069 00703	-	ATPase_aa_Vibrios.hmm	-	3e-07	40.5	0.0	0.44	20.4	0.0	3.0	3	0	0	3	3	2	2	unannotated	protein
SAMEA101023168	m: Vibr io cholerae	Vibrio parahaemolyticus	SAMN03941070	2301	SAMN03941070 02301	-	ATPase_aa_Vibrios.hmm	-	3e-07	40.5	0.0	0.44	20.4	0.0	3.0	3	0	0	3	3	2	2	unannotated	protein
SAMEA101024668	m: Vibr io cholerae	Vibrio parahaemolyticus	SAMN08965121	1062	SAMN08965121 01062	-	ATPase_aa_Vibrios.hmm	-	3e-07	40.5	0.0	0.44	20.4	0.0	3.0	3	0	0	3	3	2	2	unannotated	protein
SAMEA1018156	Vibrio cholerae	Vibrio parahaemolyticus	SAMN08965141	2229	SAMN08965141 02229	-	ATPase_aa_Vibrios.hmm	-	3e-07	40.5	0.0	0.44	20.4	0.0	3.0	3	0	0	3	3	2	2	unannotated	protein
SAMEA1018158	Vibrio cholerae	Vibrio parahaemolyticus	SAMN08965173	2171	SAMN08965173 02171	-	ATPase_aa_Vibrios.hmm	-	3e-07	40.5	0.0	0.44	20.4	0.0	3.0	3	0	0	3	3	2	2	unannotated	protein
SAMEA1018159	Vibrio cholerae	Vibrio parahaemolyticus	SAMN08965183	2402	SAMN08965183 02402	-	ATPase_aa_Vibrios.hmm	-	3e-07	40.5	0.0	0.44	20.4	0.0	3.0	3	0	0	3	3	2	2	unannotated	protein
SAMEA1018160	Vibrio cholerae	Vibrio parahaemolyticus	SAMN08965187	2292	SAMN08965187 02292	-	ATPase_aa_Vibrios.hmm	-	3e-07	40.5	0.0	0.44	20.4	0.0	3.0	3	0	0	3	3	2	2	unannotated	protein
SAMEA1018163	Vibrio cholerae	Vibrio parahaemolyticus	SAMN08965190	1719	SAMN08965190 01719	-	ATPase_aa_Vibrios.hmm	-	3e-07	40.5	0.0	0.44	20.4	0.0	3.0	3	0	0	3	3	2	2	unannotated	protein
SAMEA1018168	Vibrio cholerae	Vibrio cholerae	SAMEA1919971	1217	SAMEA1919971 01217	-	ATPase_aa_Vibrios.hmm	-	4.2e-07	40.1	0.0	0.034	24.0	0.0	2.4	2	0	0	2	2	2	2	unannotated	protein
SAMEA1018169	Vibrio cholerae	Vibrio sp. 2016V-1018	SAMN09261044	2267	SAMN09261044 02267	-	ATPase_aa_Vibrios.hmm	-	4.2e-07	40.1	0.0	0.034	24.0	0.0	2.4	2	0	0	2	2	2	2	unannotated	protein
SAMEA1018171	Vibrio cholerae	Vibrio sp. HA2012	SAMN07822802	3091	SAMN07822802 03091	-	ATPase_aa_Vibrios.hmm	-	4.3e-07	40.0	0.0	7.1e-07	39.3	0.0	1.3	1	0	0	1	1	1	1	unannotated	protein
SAMEA1018172	Vibrio cholerae	m: Vibr io cholerae	SAMEA103920837	3224	SAMEA103920837 03224	-	ATPase_aa_Vibrios.hmm	-	4.5e-07	40.0	0.0	0.034	24.0	0.0	2.3	2	0	0	2	2	2	2	unannotated	protein
SAMEA1018174	Vibrio cholerae	Vibrio parahaemolyticus	SAMN07428727	3953	SAMN07428727 03953	-	ATPase_aa_Vibrios.hmm	-	4.5e-07	40.0	0.0	0.034	24.0	0.0	2.3	2	0	0	2	2	2	2	unannotated	protein
SAMEA1018176	Vibrio cholerae	Vibrio vulnificus	SAMN02368503	4313	SAMN02368503 04313	-	ATPase_aa_Vibrios.hmm	-	4.7e-07	39.9	0.0	0.35	20.7	0.0	2.8	3	0	0	3	3	2	2	unannotated	protein
SAMEA1018177	Vibrio cholerae	Vibrio parahaemolyticus	SAMN05557942	1347	SAMN05557942 01347	-	ATPase_aa_Vibrios.hmm	-	4.7e-07	39.9	0.0	0.35	20.7	0.0	2.8	3	0	0	3	3	2	2	unannotated	protein
SAMEA1018178	Vibrio cholerae	Vibrio lentus	SAMN05418175	3701	SAMN05418175 03701	-	ATPase_aa_Vibrios.hmm	-	4.7e-07	39.9	0.0	9.3e-07	38.9	0.0	1.4	1	1	0	1	1	1	1	unannotated	protein
SAMEA1018179	Vibrio cholerae	Vibrio splendidus	SAMN05418069	3039	SAMN05418069 03039	-	ATPase_aa_Vibrios.hmm	-	5.4e-07	39.7	0.0	7.8e-07	39.2	0.0	1.3	1	1	0	1	1	1	1	unannotated	protein
SAMEA1018181	Vibrio cholerae	Vibrio sp. 10N.286.48.B7	SAMN05418162	1646	SAMN05418162 01646	-	ATPase_aa_Vibrios.hmm	-	5.6e-07	39.6	0.0	1.1e-06	38.7	0.0	1.4	1	1	0	1	1	1	1	unannotated	protein
SAMEA1018182	Vibrio cholerae	Vibrio sp. 10N.286.49.B1	SAMN05418170	3885	SAMN05418170 03885	-	ATPase_aa_Vibrios.hmm	-	5.6e-07	39.6	0.0	1.1e-06	38.7	0.0	1.4	1	1	0	1	1	1	1	unannotated	protein
SAMEA1018184	Vibrio cholerae	Vibrio sp. 10N.286.49.C2	SAMN05418174	716	SAMN05418174 00716	-	ATPase_aa_Vibrios.hmm	-	5.6e-07	39.6	0.0	1.1e-06	38.7	0.0	1.4	1	1	0	1	1	1	1	unannotated	protein
SAMEA1018186	Vibrio cholerae	Vibrio lentus	SAMN05418039	3466	SAMN05418039 03466	-	ATPase_aa_Vibrios.hmm	-	6e-07	39.6	0.0	1.1e-06	38.7	0.0	1.3	1	1	0	1	1	1	1	unannotated	protein
SAMEA1018187	Vibrio cholerae	Vibrio splendidus	SAMN08099548	3408	SAMN08099548 03408	-	ATPase_aa_Vibrios.hmm	-	6.5e-07	39.4	0.0	1.3e-06	38.5	0.0	1.4	1	1	0	1	1	1	1	unannotated	protein
SAMEA1018190	Vibrio cholerae	Vibrio crassostreae	SAMEA3532819	4027	SAMEA3532819 04027	-	ATPase_aa_Vibrios.hmm	-	6.7e-07	39.4	0.0	1.1e-06	38.7	0.0	1.2	1	0	0	1	1	1	1	unannotated	protein
SAMEA1018194	Vibrio cholerae	Vibrio crassostreae	SAMEA2591295	1606	SAMEA2591295 01606	-	ATPase_aa_Vibrios.hmm	-	6.7e-07	39.4	0.0	1.3e-06	38.5	0.0	1.4	1	1	0	1	1	1	1	unannotated	protein
SAMEA1018195	Vibrio cholerae	Vibrio crassostreae	SAMEA2591297	2128	SAMEA2591297 02128	-	ATPase_aa_Vibrios.hmm	-	6.7e-07	39.4	0.0	1.3e-06	38.5	0.0	1.4	1	1	0	1	1	1	1	unannotated	protein
SAMEA1018196	Vibrio cholerae	Vibrio crassostreae	SAMEA2591298	3302	SAMEA2591298 03302	-	ATPase_aa_Vibrios.hmm	-	6.7e-07	39.4	0.0	1.3e-06	38.5	0.0	1.4	1	1	0	1	1	1	1	unannotated	protein
SAMEA1018197	Vibrio cholerae	Vibrio cyclitrophicus	SAMN05418171	3231	SAMN05418171 03231	-	ATPase_aa_Vibrios.hmm	-	6.7e-07	39.4	0.0	1.3e-06	38.5	0.0	1.4	1	1	0	1	1	1	1	unannotated	protein
SAMEA1018198	Vibrio cholerae	Vibrio splendidus	SAMN08099551	2653	SAMN08099551 02653	-	ATPase_aa_Vibrios.hmm	-	6.7e-07	39.4	0.0	1.3e-06	38.5	0.0	1.4	1	1	0	1	1	1	1	unannotated	protein
SAMEA1018201	Vibrio cholerae	Vibrio lentus	SAMN05418035	2544	SAMN05418035 02544	-	ATPase_aa_Vibrios.hmm	-	7.1e-07	39.3	0.0	1.3e-06	38.5	0.0	1.3	1	1	0	1	1	1	1	unannotated	protein
SAMEA1018202	Vibrio cholerae	Vibrio cyclitrophicus	SAMN05418230	3806	SAMN05418230 03806	-	ATPase_aa_Vibrios.hmm	-	7.2e-07	39.3	0.0	1.4e-06	38.3	0.0	1.4	1	1	0	1	1	1	1	unannotated	protein
SAMEA1018205	Vibrio cholerae	Vibrio splendidus	SAMN04017838	3456	SAMN04017838 03456	-	ATPase_aa_Vibrios.hmm	-	7.3e-07	39.3	0.0	1.2e-06	38.6	0.0	1.3	1	0	0	1	1	1	1	unannotated	protein
SAMEA1018206	Vibrio cholerae	Vibrio sp. NFH.MB010	SAMEA4755329	2437	SAMEA4755329 02437	-	ATPase_aa_Vibrios.hmm	-	7.4e-07	39.3	0.0	1.4e-06	38.3	0.0	1.4	1	1	0	1	1	1	1	unannotated	protein
SAMEA1018207	Vibrio cholerae	Vibrio parahaemolyticus S042	SAMN02338903	1444	SAMN02338903 01444	-	ATPase_aa_Vibrios.hmm	-	7.4e-07	39.3	0.0	0.4	20.5	0.0	2.6	2	0	0	2	2	2	2	unannotated	protein
SAMEA1018210	Vibrio cholerae	Vibrio lentus	SAMN05418175	4754	SAMN05418175 04754	-	ATPase_aa_Vibrios.hmm	-	7.5e-07	39.2	0.0	1.2e-06	38.6	0.0	1.3	1	1	0	1	1	1	1	unannotated	protein
SAMEA1018211	Vibrio cholerae	Vibrio harveyi	SAMN03280971	2487	SAMN03280971 02487	-	ATPase_aa_Vibrios.hmm	-	7.5e-07	39.2	0.0	1.6e-06	38.1	0.0	1.5	1	1	0	1	1	1	1	unannotated	protein
SAMEA1018216	Vibrio cholerae	Vibrio kanaloae 5S-149	SAMN02470441	204	SAMN02470441 00204	-	ATPase_aa_Vibrios.hmm	-	7.6e-07	39.2	0.0	1.5e-06	38.3	0.0	1.4	1	1	0	1	1	1	1	unannotated	protein
SAMEA1018217	Vibrio cholerae	Vibrio splendidus ZF-90	SAMN02470501	465	SAMN02470501 00465	-	ATPase_aa_Vibrios.hmm	-	7.6e-07	39.2	0.0	1.5e-06	38.3	0.0	1.4	1	1	0	1	1	1	1	unannotated	protein
SAMEA1018218	Vibrio cholerae	Vibrio lentus	SAMN05418042	1512	SAMN05418042 01512	-	ATPase_aa_Vibrios.hmm	-	7.6e-07	39.2	0.0	1.5e-06	38.3	0.0	1.4	1	1	0	1	1	1	1	unannotated	protein
SAMEA1018219	Vibrio cholerae	Vibrio lentus	SAMN05418046	3544	SAMN05418046 03544	-	ATPase_aa_Vibrios.hmm	-	7.6e-07	39.2	0.0	1.5e-06	38.3	0.0	1.4	1	1	0	1	1	1	1	unannotated	protein
SAMEA1018220	Vibrio cholerae	Vibrio lentus	SAMN05418079	4058	SAMN05418079 04058	-	ATPase_aa_Vibrios.hmm	-	7.6e-07	39.2	0.0	1.5e-06	38.3	0.0	1.4	1	1	0	1	1	1	1	unannotated	protein
SAMEA1018222	Vibrio cholerae	Vibrio lentus	SAMN05418134	4042	SAMN05418134 04042	-	ATPase_aa_Vibrios.hmm	-	7.6e-07	39.2	0.0	1.5e-06	38.3	0.0	1.4	1	1	0	1	1	1	1	unannotated	protein
SAMEA1018223	Vibrio cholerae	Vibrio lentus	SAMN05418144	852	SAMN05418144 00852	-	ATPase_aa_Vibrios.hmm	-	7.6e-07	39.2	0.0	1.5e-06	38.3	0.0	1.4	1	1	0	1	1	1	1	unannotated	protein
SAMEA1018225	Vibrio cholerae	Vibrio lentus	SAMN05418144	4334	SAMN05418144 04334	-	ATPase_aa_Vibrios.hmm	-	7.6e-07	39.2	0.0	1.5e-06	38.3	0.0	1.4	1	1	0	1	1	1	1	unannotated	protein
SAMEA1018226	Vibrio cholerae	Vibrio splendidus	SAMN05418199	3475	SAMN05418199 03475	-	ATPase_aa_Vibrios.hmm	-	7.6e-07	39.2	0.0	1.5e-06	38.3	0.0	1.4	1	1	0	1	1	1	1	unannotated	protein
SAMEA1018229	Vibrio cholerae	Vibrio cyclitrophicus	SAMN05418216	2014	SAMN05418216 02014	-	ATPase_aa_Vibrios.hmm	-	7.6e-07	39.2	0.0	1.5e-06	38.3	0.0	1.4	1	1	0	1	1	1	1	unannotated	protein
SAMEA1018230	Vibrio cholerae	Vibrio lentus	SAMN05768151	2455	SAMN05768151 02455	-	ATPase_aa_Vibrios.hmm	-	7.6e-07	39.2	0.0	1.5e-06	38.3	0.0	1.4	1	1	0	1	1	1	1	unannotated	protein
SAMEA1018231	Vibrio cholerae	Vibrio splendidus	SAMN08099558	2975	SAMN08099558 02975	-	ATPase_aa_Vibrios.hmm	-	7.6e-07	39.2	0.0	1.5e-06	38.3	0.0	1.4	1	1	0	1	1	1	1	unannotated	protein
SAMEA1018232	Vibrio cholerae	Vibrio splendidus	SAMN08099561	3780	SAMN08099561 03780	-	ATPase_aa_Vibrios.hmm	-	7.6e-07	39.2	0.0	1.5e-06	38.3	0.0	1.4	1	1	0	1	1	1	1	unannotated	protein
SAMEA1018234	Vibrio cholerae	Vibrio crassostreae	SAMN10362338	4420	SAMN10362338 04420	-	ATPase_aa_Vibrios.hmm	-	7.6e-07	39.2	0.0	1.5e-06	38.3	0.0	1.4	1	1	0	1	1	1	1	unannotated	protein
SAMEA1018235	Vibrio cholerae	#N/A	SAMN11522367	1755	SAMN11522367 01755	-	ATPase_aa_Vibrios.hmm	-	7.6e-07	39.2	0.0	1.5e-06	38.3	0.0	1.4	1	1	0	1	1	1	1	unannotated	protein
SAMEA1018237	Vibrio cholerae	#N/A	SAMN11522376	2419	SAMN11522376 02419	-	ATPase_aa_Vibrios.hmm	-	7.6e-07	39.2	0.0	1.5e-06	38.3	0.0	1.4	1	1	0	1	1	1	1	unannotated	protein
SAMEA1018239	Vibrio cholerae	Vibrio tasmaniensis	SAMN05172615	2334	SAMN05172615 02334	-	ATPase_aa_Vibrios.hmm	-	7.7e-07	39.2	0.0	1.5e-06	38.3	0.0	1.4	1	1	0	1	1	1	1	unannotated	protein
SAMEA1018241	Vibrio cholerae	Vibrio splendidus	SAMN08099559	1386	SAMN08099559 01386	-	ATPase_aa_Vibrios.hmm	-	8.1e-07	39.1	0.0	0.26	21.1	0.0	2.6	3	0	0	3	3	2	2	unannotated	protein
SAMEA1018243	Vibrio cholerae	Vibrio splendidus	SAMN05418201	380	SAMN05418201 00380	-	ATPase_aa_Vibrios.hmm	-	8.2e-07	39.1	0.0	1.6e-06	38.2	0.0	1.4	1	1	0	1	1	1	1	unannotated	protein
SAMEA1018246	Vibrio cholerae	Vibrio gazogenes	SAMN06053751	188	SAMN06053751 00188	-	ATPase_aa_Vibrios.hmm	-	9.1e-07	39.0	0.0	1.3e-06	38.4	0.0	1.1	1	0	0	1	1	1	1	unannotated	protein
SAMEA1018247	Vibrio cholerae	Vibrio gazogenes	SAMN06053751	4335	SAMN06053751 04335	-	ATPase_aa_Vibrios.hmm	-	9.1e-07	39.0	0.0	1.3e-06	38.4	0.0	1.1	1	0	0	1	1	1	1	unannotated	protein
SAMEA1018248	Vibrio cholerae	Vibrio crassostreae	SAMEA2591296	646	SAMEA2591296 00646	-	ATPase_aa_Vibrios.hmm	-	1e-06	38.8	0.0	1.5e-06	38.2	0.0	1.2	1	0	0	1	1	1	1	unannotated	protein
SAMEA1018249	Vibrio cholerae	Vibrio crassostreae	SAMN10362184	4790	SAMN10362184 04790	-	ATPase_aa_Vibrios.hmm	-	1e-06	38.8	0.0	1.5e-06	38.2	0.0	1.2	1	0	0	1	1	1	1	unannotated	protein
SAMEA1018250	Vibrio cholerae	Vibrio lentus	SAMN05418124	589	SAMN05418124 00589	-	ATPase_aa_Vibrios.hmm	-	1e-06	38.8	0.0	1.9e-06	37.9	0.0	1.3	1	1	0	1	1	1	1	unannotated	protein
SAMEA1018251	Vibrio cholerae	Vibrio lentus	SAMN05418149	4196	SAMN05418149 04196	-	ATPase_aa_Vibrios.hmm	-	1e-06	38.8	0.0	1.9e-06	37.9	0.0	1.3	1	1	0	1	1	1	1	unannotated	protein
SAMEA1018252	Vibrio cholerae	Vibrio crassostreae	SAMN10362342	4476	SAMN10362342 04476	-	ATPase_aa_Vibrios.hmm	-	1.1e-06	38.8	0.0	1.6e-06	38.1	0.0	1.2	1	0	0	1	1	1	1	unannotated	protein
SAMEA1018256	Vibrio cholerae	Vibrio lentus	SAMN05418182	1105	SAMN05418182 01105	-	ATPase_aa_Vibrios.hmm	-	1.1e-06	38.8	0.0	1.6e-06	38.1	0.0	1.2	1	0	0	1	1	1	1	unannotated	protein
SAMEA1018257	Vibrio cholerae	Vibrio sp. 10N.261.54.E10	SAMN05418111	2665	SAMN05418111 02665	-	ATPase_aa_Vibrios.hmm	-	1.2e-06	38.5	0.0	1.9e-06	37.9	0.0	1.2	1	0	0	1	1	1	1	unannotated	protein
SAMEA1018260	Vibrio cholerae	#N/A	SAMD00019140	377	SAMD00019140 00377	-	ATPase_aa_Vibrios.hmm	-	1.2e-06	38.5	0.0	2.9e-06	37.3	0.0	1.5	1	1	0	1	1	1	1	unannotated	protein
SAMEA1018262	Vibrio cholerae	Vibrio harveyi E385	SAMN02221893	4381	SAMN02221893 04381	-	ATPase_aa_Vibrios.hmm	-	1.2e-06	38.5	0.0	2.9e-06	37.3	0.0	1.5	1	1	0	1	1	1	1	unannotated	protein
SAMEA1018263	Vibrio cholerae	Vibrio harveyi CAIM 1792	SAMN02469604	3012	SAMN02469604 03012	-	ATPase_aa_Vibrios.hmm	-	1.2e-06	38.5	0.0	2.9e-06	37.3	0.0	1.5	1	1	0	1	1	1	1	unannotated	protein
SAMEA1018264	Vibrio cholerae	Vibrio harveyi ZJ0603	SAMN02469854	5477	SAMN02469854 05477	-	ATPase_aa_Vibrios.hmm	-	1.2e-06	38.5	0.0	2.9e-06	37.3	0.0	1.5	1	1	0	1	1	1	1	unannotated	protein
SAMEA1018265	Vibrio cholerae	Vibrio harveyi	SAMN02948027	2646	SAMN02948027 02646	-	ATPase_aa_Vibrios.hmm	-	1.2e-06	38.5	0.0	2.9e-06	37.3	0.0	1.5	1	1	0	1	1	1	1	unannotated	protein
SAMEA1018266	Vibrio cholerae	Vibrio harveyi	SAMN02948028	3606	SAMN02948028 03606	-	ATPase_aa_Vibrios.hmm	-	1.2e-06	38.5	0.0	2.9e-06	37.3	0.0	1.5	1	1	0	1	1	1	1	unannotated	protein
SAMEA1018267	Vibrio cholerae	Vibrio harveyi	SAMN03890868	3641	SAMN03890868 03641	-	ATPase_aa_Vibrios.hmm	-	1.2e-06	38.5	0.0	2.9e-06	37.3	0.0	1.5	1	1	0	1	1	1	1	unannotated	protein
SAMEA1018268	Vibrio cholerae	Vibrio harveyi	SAMN06041746	2097	SAMN06041746 02097	-	ATPase_aa_Vibrios.hmm	-	1.2e-06	38.5	0.0	2.9e-06	37.3	0.0	1.5	1	1	0	1	1	1	1	unannotated	protein
SAMEA1018269	Vibrio cholerae	Vibrio harveyi	SAMN09634795	3274	SAMN09634795 03274	-	ATPase_aa_Vibrios.hmm	-	1.2e-06	38.5	0.0	2.9e-06	37.3	0.0	1.5	1	1	0	1	1	1	1	unannotated	protein
SAMEA1018273	Vibrio cholerae	Vibrio splendidus	SAMN06133355	3279	SAMN06133355 03279	-	ATPase_aa_Vibrios.hmm	-	1.3e-06	38.4	0.0	2.1e-06	37.8	0.0	1.2	1	0	0	1	1	1	1	unannotated	protein
SAMEA1018275	Vibrio cholerae	#N/A	SAMD00115416	5638	SAMD00115416 05638	-	ATPase_aa_Vibrios.hmm	-	1.5e-06	38.3	0.0	3.7e-06	37.0	0.0	1.5	1	1	0	1	1	1	1	unannotated	protein
SAMEA1018276	Vibrio cholerae	Vibrio harveyi	SAMN06041746	2519	SAMN06041746 02519	-	ATPase_aa_Vibrios.hmm	-	1.5e-06	38.3	0.0	3.7e-06	37.0	0.0	1.5	1	1	0	1	1	1	1	unannotated	protein
SAMEA1018277	Vibrio cholerae	Vibrio splendidus	SAMN05418012	3490	SAMN05418012 03490	-	ATPase_aa_Vibrios.hmm	-	1.5e-06	38.2	0.0	2.6e-06	37.5	0.0	1.3	1	0	0	1	1	1	1	unannotated	protein
SAMEA1018280	Vibrio cholerae	Vibrio nigripulchritudo	SAMN03323923	538	SAMN03323923 00538	-	ATPase_aa_Vibrios.hmm	-	1.6e-06	38.2	0.0	3.2e-06	37.2	0.0	1.3	1	1	0	1	1	1	1	unannotated	protein
SAMEA1018282	Vibrio cholerae	Vibrio splendidus	SAMN05418013	3098	SAMN05418013 03098	-	ATPase_aa_Vibrios.hmm	-	1.6e-06	38.2	0.0	2.5e-06	37.5	0.0	1.2	1	0	0	1	1	1	1	unannotated	protein
SAMEA1018283	Vibrio cholerae	Vibrio lentus	SAMN05418053	2738	SAMN05418053 02738	-	ATPase_aa_Vibrios.hmm	-	1.6e-06	38.2	0.0	2.5e-06	37.5	0.0	1.2	1	0	0	1	1	1	1	unannotated	protein
SAMEA1018285	Vibrio cholerae	Vibrio sp. 10N.286.55.C11	SAMN05418236	3474	SAMN05418236 03474	-	ATPase_aa_Vibrios.hmm	-	1.6e-06	38.2	0.0	2.5e-06	37.5	0.0	1.2	1	0	0	1	1	1	1	unannotated	protein
SAMEA1018286	Vibrio cholerae	Vibrio sp. 10N.286.55.E10	SAMN05418243	987	SAMN05418243 00987	-	ATPase_aa_Vibrios.hmm	-	1.6e-06	38.2	0.0	2.5e-06	37.5	0.0	1.2	1	0	0	1	1	1	1	unannotated	protein
SAMEA1018287	Vibrio cholerae	Vibrio sp. 10N.286.55.E12	SAMN05418244	4284	SAMN05418244 04284	-	ATPase_aa_Vibrios.hmm	-	1.6e-06	38.2	0.0	2.5e-06	37.5	0.0	1.2	1	0	0	1	1	1	1	unannotated	protein
SAMEA1018290	Vibrio cholerae	Vibrio sp. 10N.286.48.B8	SAMN08099543	3852	SAMN08099543 03852	-	ATPase_aa_Vibrios.hmm	-	1.6e-06	38.2	0.0	2.5e-06	37.5	0.0	1.2	1	0	0	1	1	1	1	unannotated	protein
SAMEA1018292	Vibrio cholerae	Vibrio splendidus	SAMN08099574	3521	SAMN08099574 03521	-	ATPase_aa_Vibrios.hmm	-	1.6e-06	38.2	0.0	2.5e-06	37.5	0.0	1.2	1	0	0	1	1	1	1	unannotated	protein
SAMEA1018293	Vibrio cholerae	Vibrio crassostreae	SAMN10362345	4533	SAMN10362345 04533	-	ATPase_aa_Vibrios.hmm	-	1.6e-06	38.2	0.0	2.5e-06	37.5	0.0	1.2	1	0	0	1	1	1	1	unannotated	protein
SAMEA1018294	Vibrio cholerae	Vibrio splendidus	SAMN08099577	1743	SAMN08099577 01743	-	ATPase_aa_Vibrios.hmm	-	1.6e-06	38.2	0.0	2.3e-06	37.7	0.0	1.3	1	1	0	1	1	1	1	unannotated	protein
SAMEA1018296	Vibrio cholerae	Vibrio lentus	SAMN05418044	5159	SAMN05418044 05159	-	ATPase_aa_Vibrios.hmm	-	1.6e-06	38.2	0.0	2.5e-06	37.5	0.0	1.2	1	0	0	1	1	1	1	unannotated	protein
SAMEA1018301	Vibrio cholerae	Vibrio lentus	SAMN05418135	1403	SAMN05418135 01403	-	ATPase_aa_Vibrios.hmm	-	1.6e-06	38.2	0.0	2.5e-06	37.5	0.0	1.2	1	0	0	1	1	1	1	unannotated	protein
SAMEA1018307	Vibrio cholerae	Vibrio lentus	SAMN05418191	797	SAMN05418191 00797	-	ATPase_aa_Vibrios.hmm	-	1.6e-06	38.2	0.0	2.5e-06	37.5	0.0	1.2	1	0	0	1	1	1	1	unannotated	protein
SAMEA1018308	Vibrio cholerae	Vibrio lentus	SAMN05418237	2571	SAMN05418237 02571	-	ATPase_aa_Vibrios.hmm	-	1.6e-06	38.2	0.0	2.5e-06	37.5	0.0	1.2	1	0	0	1	1	1	1	unannotated	protein
SAMEA1018309	Vibrio cholerae	#N/A	SAMN11522379	2850	SAMN11522379 02850	-	ATPase_aa_Vibrios.hmm	-	1.6e-06	38.2	0.0	2.5e-06	37.5	0.0	1.2	1	0	0	1	1	1	1	unannotated	protein
SAMEA1018311	Vibrio cholerae	Vibrio lentus	SAMN05418089	2430	SAMN05418089 02430	-	ATPase_aa_Vibrios.hmm	-	1.6e-06	38.1	0.0	2.6e-06	37.5	0.0	1.2	1	0	0	1	1	1	1	unannotated	protein
SAMEA1018312	Vibrio cholerae	Vibrio splendidus	SAMN08099548	3458	SAMN08099548 03458	-	ATPase_aa_Vibrios.hmm	-	1.6e-06	38.1	0.0	2.6e-06	37.5	0.0	1.2	1	0	0	1	1	1	1	unannotated	protein
SAMEA1018313	Vibrio cholerae	#N/A	SAMN11522363	4341	SAMN11522363 04341	-	ATPase_aa_Vibrios.hmm	-	1.7e-06	38.1	0.0	2.7e-06	37.4	0.0	1.2	1	0	0	1	1	1	1	unannotated	protein
SAMEA1018314	Vibrio cholerae	Vibrio splendidus	SAMN04279309	2697	SAMN04279309 02697	-	ATPase_aa_Vibrios.hmm	-	1.7e-06	38.1	0.0	2.7e-06	37.4	0.0	1.2	1	0	0	1	1	1	1	unannotated	protein
SAMEA1018315	Vibrio cholerae	Vibrio lentus	SAMN05418047	3936	SAMN05418047 03936	-	ATPase_aa_Vibrios.hmm	-	1.7e-06	38.0	0.0	3.3e-06	37.1	0.0	1.4	1	1	0	1	1	1	1	unannotated	protein
SAMEA1018316	Vibrio cholerae	Vibrio lentus	SAMN05418099	3742	SAMN05418099 03742	-	ATPase_aa_Vibrios.hmm	-	1.7e-06	38.0	0.0	3.3e-06	37.1	0.0	1.4	1	1	0	1	1	1	1	unannotated	protein
SAMEA1018319	Vibrio cholerae	Vibrio cyclitrophicus ZF30	SAMN02470482	3800	SAMN02470482 03800	-	ATPase_aa_Vibrios.hmm	-	1.8e-06	38.0	0.0	4.2e-06	36.8	0.0	1.5	1	1	0	1	1	1	1	unannotated	protein
SAMEA1018320	Vibrio cholerae	Vibrio crassostreae	SAMEA2591293	3663	SAMEA2591293 03663	-	ATPase_aa_Vibrios.hmm	-	1.9e-06	38.0	0.0	2.9e-06	37.3	0.0	1.2	1	0	0	1	1	1	1	unannotated	protein
SAMEA1018324	Vibrio cholerae	Vibrio harveyi	SAMN09634795	2382	SAMN09634795 02382	-	ATPase_aa_Vibrios.hmm	-	1.9e-06	37.9	0.0	4.4e-06	36.7	0.0	1.5	1	1	0	1	1	1	1	unannotated	protein
SAMEA1018325	Vibrio cholerae	Vibrio harveyi AOD131	SAMN02470649	5489	SAMN02470649 05489	-	ATPase_aa_Vibrios.hmm	-	2e-06	37.9	0.0	4.3e-06	36.8	0.0	1.5	1	1	0	1	1	1	1	unannotated	protein
SAMEA1018326	Vibrio cholerae	Vibrio campbellii	SAMN02948015	4989	SAMN02948015 04989	-	ATPase_aa_Vibrios.hmm	-	2e-06	37.8	0.0	5.1e-06	36.5	0.0	1.6	1	1	0	1	1	1	1	unannotated	protein
SAMEA1018333	Vibrio cholerae	Vibrio splendidus ZF-90	SAMN02470501	1712	SAMN02470501 01712	-	ATPase_aa_Vibrios.hmm	-	2e-06	37.8	0.0	0.017	25.0	0.0	2.9	3	0	0	3	3	2	1	unannotated	protein
SAMEA1018335	Vibrio cholerae	Vibrio splendidus	SAMN08099566	2889	SAMN08099566 02889	-	ATPase_aa_Vibrios.hmm	-	2e-06	37.8	0.0	0.017	25.0	0.0	2.9	3	0	0	3	3	2	1	unannotated	protein
SAMEA1018336	Vibrio cholerae	Vibrio mediterranei	SAMN08634427	4940	SAMN08634427 04940	-	ATPase_aa_Vibrios.hmm	-	2.1e-06	37.8	0.0	4.1e-06	36.8	0.0	1.4	1	1	0	1	1	1	1	unannotated	protein
SAMEA1018337	Vibrio cholerae	Vibrio lentus	SAMN05418033	3043	SAMN05418033 03043	-	ATPase_aa_Vibrios.hmm	-	2.1e-06	37.8	0.0	3.3e-06	37.1	0.0	1.2	1	0	0	1	1	1	1	unannotated	protein
SAMEA1018338	Vibrio cholerae	Vibrio splendidus	SAMN05418202	3866	SAMN05418202 03866	-	ATPase_aa_Vibrios.hmm	-	2.1e-06	37.8	0.0	3.3e-06	37.1	0.0	1.2	1	0	0	1	1	1	1	unannotated	protein
SAMEA1018339	Vibrio cholerae	#N/A	SAMD00115416	5394	SAMD00115416 05394	-	ATPase_aa_Vibrios.hmm	-	2.1e-06	37.8	0.0	5.1e-06	36.5	0.0	1.6	1	1	0	1	1	1	1	unannotated	protein
SAMEA1018341	Vibrio cholerae	Vibrio harveyi VHJR4	SAMEA3146286	5021	SAMEA3146286 05021	-	ATPase_aa_Vibrios.hmm	-	2.1e-06	37.8	0.0	5.1e-06	36.5	0.0	1.6	1	1	0	1	1	1	1	unannotated	protein
SAMEA1018343	Vibrio cholerae	Vibrio parahaemolyticus S168	SAMN02339015	2006	SAMN02339015 02006	-	ATPase_aa_Vibrios.hmm	-	2.1e-06	37.8	0.0	5.1e-06	36.5	0.0	1.6	1	1	0	1	1	1	1	unannotated	protein
SAMEA1018344	Vibrio cholerae	Vibrio harveyi	SAMN02948026	3003	SAMN02948026 03003	-	ATPase_aa_Vibrios.hmm	-	2.1e-06	37.8	0.0	5.1e-06	36.5	0.0	1.6	1	1	0	1	1	1	1	unannotated	protein
SAMEA1018345	Vibrio cholerae	Vibrio harveyi	SAMN02948027	3429	SAMN02948027 03429	-	ATPase_aa_Vibrios.hmm	-	2.1e-06	37.8	0.0	5.1e-06	36.5	0.0	1.6	1	1	0	1	1	1	1	unannotated	protein
SAMEA1018348	Vibrio cholerae	Vibrio harveyi	SAMN09634893	1874	SAMN09634893 01874	-	ATPase_aa_Vibrios.hmm	-	2.1e-06	37.8	0.0	5.1e-06	36.5	0.0	1.6	1	1	0	1	1	1	1	unannotated	protein
SAMEA1018349	Vibrio cholerae	#N/A	SAMN11522360	2992	SAMN11522360 02992	-	ATPase_aa_Vibrios.hmm	-	2.1e-06	37.8	0.0	3.4e-06	37.1	0.0	1.2	1	0	0	1	1	1	1	unannotated	protein
SAMEA1018352	Vibrio cholerae	Vibrio splendidus	SAMN08099562	851	SAMN08099562 00851	-	ATPase_aa_Vibrios.hmm	-	2.1e-06	37.8	0.0	3.3e-06	37.1	0.0	1.2	1	0	0	1	1	1	1	unannotated	protein
SAMEA1018354	Vibrio cholerae	Vibrio splendidus	SAMEA4755327	681	SAMEA4755327 00681	-	ATPase_aa_Vibrios.hmm	-	2.1e-06	37.8	0.0	3.5e-06	37.0	0.0	1.3	1	0	0	1	1	1	1	unannotated	protein
SAMEA1018355	Vibrio cholerae	Vibrio splendidus 12B01	SAMN02436082	764	SAMN02436082 00764	-	ATPase_aa_Vibrios.hmm	-	2.1e-06	37.8	0.0	3.5e-06	37.0	0.0	1.3	1	0	0	1	1	1	1	unannotated	protein
SAMEA1018356	Vibrio cholerae	Vibrio splendidus	SAMN05824178	3051	SAMN05824178 03051	-	ATPase_aa_Vibrios.hmm	-	2.1e-06	37.8	0.0	3.5e-06	37.0	0.0	1.3	1	0	0	1	1	1	1	unannotated	protein
SAMEA1018358	Vibrio cholerae	Vibrio splendidus	SAMN05824180	1190	SAMN05824180 01190	-	ATPase_aa_Vibrios.hmm	-	2.1e-06	37.8	0.0	3.5e-06	37.0	0.0	1.3	1	0	0	1	1	1	1	unannotated	protein
SAMEA1018361	Vibrio cholerae	Vibrio splendidus	SAMN05824182	4025	SAMN05824182 04025	-	ATPase_aa_Vibrios.hmm	-	2.1e-06	37.8	0.0	3.5e-06	37.0	0.0	1.3	1	0	0	1	1	1	1	unannotated	protein
SAMEA1018362	Vibrio cholerae	Vibrio splendidus	SAMN05824183	799	SAMN05824183 00799	-	ATPase_aa_Vibrios.hmm	-	2.1e-06	37.8	0.0	3.5e-06	37.0	0.0	1.3	1	0	0	1	1	1	1	unannotated	protein
SAMEA1018363	Vibrio cholerae	Vibrio splendidus	SAMN05824184	3519	SAMN05824184 03519	-	ATPase_aa_Vibrios.hmm	-	2.1e-06	37.8	0.0	3.5e-06	37.0	0.0	1.3	1	0	0	1	1	1	1	unannotated	protein
SAMEA1018367	Vibrio cholerae	Vibrio splendidus	SAMN05824188	2240	SAMN05824188 02240	-	ATPase_aa_Vibrios.hmm	-	2.1e-06	37.8	0.0	3.5e-06	37.0	0.0	1.3	1	0	0	1	1	1	1	unannotated	protein
SAMEA1018368	Vibrio cholerae	Vibrio splendidus	SAMN05824195	3998	SAMN05824195 03998	-	ATPase_aa_Vibrios.hmm	-	2.1e-06	37.8	0.0	3.5e-06	37.0	0.0	1.3	1	0	0	1	1	1	1	unannotated	protein
SAMEA1018370	Vibrio cholerae	Vibrio splendidus	SAMN05824199	4601	SAMN05824199 04601	-	ATPase_aa_Vibrios.hmm	-	2.1e-06	37.8	0.0	3.5e-06	37.0	0.0	1.3	1	0	0	1	1	1	1	unannotated	protein
SAMEA1018371	Vibrio cholerae	Vibrio splendidus	SAMN05824203	3317	SAMN05824203 03317	-	ATPase_aa_Vibrios.hmm	-	2.1e-06	37.8	0.0	3.5e-06	37.0	0.0	1.3	1	0	0	1	1	1	1	unannotated	protein
SAMEA1018375	Vibrio cholerae	Vibrio splendidus	SAMN05824204	3132	SAMN05824204 03132	-	ATPase_aa_Vibrios.hmm	-	2.1e-06	37.8	0.0	3.5e-06	37.0	0.0	1.3	1	0	0	1	1	1	1	unannotated	protein
SAMEA1018377	Vibrio cholerae	Vibrio splendidus	SAMN05824208	4512	SAMN05824208 04512	-	ATPase_aa_Vibrios.hmm	-	2.1e-06	37.8	0.0	3.5e-06	37.0	0.0	1.3	1	0	0	1	1	1	1	unannotated	protein
SAMEA1018378	Vibrio cholerae	Vibrio splendidus	SAMN05824212	4729	SAMN05824212 04729	-	ATPase_aa_Vibrios.hmm	-	2.1e-06	37.8	0.0	3.5e-06	37.0	0.0	1.3	1	0	0	1	1	1	1	unannotated	protein
SAMEA1018379	Vibrio cholerae	Vibrio crassostreae	SAMN10362062	2174	SAMN10362062 02174	-	ATPase_aa_Vibrios.hmm	-	2.1e-06	37.8	0.0	3.5e-06	37.0	0.0	1.3	1	0	0	1	1	1	1	unannotated	protein
SAMEA1018381	Vibrio cholerae	Vibrio mediterranei	SAMN08634427	4936	SAMN08634427 04936	-	ATPase_aa_Vibrios.hmm	-	2.1e-06	37.8	0.0	4.3e-06	36.8	0.0	1.4	1	1	0	1	1	1	1	unannotated	protein
SAMEA1018387	Vibrio cholerae	Vibrio lentus	SAMN05418060	3231	SAMN05418060 03231	-	ATPase_aa_Vibrios.hmm	-	2.2e-06	37.7	0.0	3.3e-06	37.1	0.0	1.2	1	0	0	1	1	1	1	unannotated	protein
SAMEA1018389	Vibrio cholerae	Vibrio lentus	SAMN05418083	2679	SAMN05418083 02679	-	ATPase_aa_Vibrios.hmm	-	2.2e-06	37.7	0.0	3.3e-06	37.1	0.0	1.2	1	0	0	1	1	1	1	unannotated	protein
SAMEA1018391	Vibrio cholerae	Vibrio lentus	SAMN05418103	3937	SAMN05418103 03937	-	ATPase_aa_Vibrios.hmm	-	2.2e-06	37.7	0.0	3.3e-06	37.1	0.0	1.2	1	0	0	1	1	1	1	unannotated	protein
SAMEA1018392	Vibrio cholerae	Vibrio lentus	SAMN05418106	4082	SAMN05418106 04082	-	ATPase_aa_Vibrios.hmm	-	2.2e-06	37.7	0.0	3.3e-06	37.1	0.0	1.2	1	0	0	1	1	1	1	unannotated	protein
SAMEA1018393	Vibrio cholerae	Vibrio lentus	SAMN05418155	1782	SAMN05418155 01782	-	ATPase_aa_Vibrios.hmm	-	2.2e-06	37.7	0.0	3.3e-06	37.1	0.0	1.2	1	0	0	1	1	1	1	unannotated	protein
SAMEA1018394	Vibrio cholerae	Vibrio sp. 10N.286.51.C3	SAMN08099544	2555	SAMN08099544 02555	-	ATPase_aa_Vibrios.hmm	-	2.2e-06	37.7	0.0	3.3e-06	37.1	0.0	1.2	1	0	0	1	1	1	1	unannotated	protein
SAMEA1018395	Vibrio cholerae	Vibrio splendidus	SAMN08099562	4647	SAMN08099562 04647	-	ATPase_aa_Vibrios.hmm	-	2.2e-06	37.7	0.0	3.7e-06	37.0	0.0	1.3	1	0	0	1	1	1	1	unannotated	protein
SAMEA1018398	Vibrio cholerae	Vibrio parahaemolyticus 901128	SAMN02204315	2181	SAMN02204315 02181	-	ATPase_aa_Vibrios.hmm	-	2.2e-06	37.7	0.0	5.3e-06	36.5	0.0	1.6	1	1	0	1	1	1	1	unannotated	protein
SAMEA1018399	Vibrio cholerae	Vibrio parahaemolyticus	SAMN02368227	2787	SAMN02368227 02787	-	ATPase_aa_Vibrios.hmm	-	2.2e-06	37.7	0.0	5.3e-06	36.5	0.0	1.6	1	1	0	1	1	1	1	unannotated	protein
SAMEA1018400	Vibrio cholerae	Vibrio harveyi	SAMN02948024	4238	SAMN02948024 04238	-	ATPase_aa_Vibrios.hmm	-	2.2e-06	37.7	0.0	5.3e-06	36.5	0.0	1.6	1	1	0	1	1	1	1	unannotated	protein
SAMEA1018401	Vibrio cholerae	Vibrio parahaemolyticus	SAMN09242542	1698	SAMN09242542 01698	-	ATPase_aa_Vibrios.hmm	-	2.2e-06	37.7	0.0	5.3e-06	36.5	0.0	1.6	1	1	0	1	1	1	1	unannotated	protein
SAMEA1018407	Vibrio cholerae	Vibrio sp. J2-3	SAMEA2593986	2461	SAMEA2593986 02461	-	ATPase_aa_Vibrios.hmm	-	2.2e-06	37.7	0.0	3.7e-06	37.0	0.0	1.3	1	0	0	1	1	1	1	unannotated	protein
SAMEA1018408	Vibrio cholerae	Vibrio coralliirubri	SAMN04279310	1946	SAMN04279310 01946	-	ATPase_aa_Vibrios.hmm	-	2.2e-06	37.7	0.0	3.7e-06	37.0	0.0	1.3	1	0	0	1	1	1	1	unannotated	protein
SAMEA1018409	Vibrio cholerae	Vibrio coralliirubri	SAMN04279311	1653	SAMN04279311 01653	-	ATPase_aa_Vibrios.hmm	-	2.2e-06	37.7	0.0	3.7e-06	37.0	0.0	1.3	1	0	0	1	1	1	1	unannotated	protein
SAMEA1018411	Vibrio cholerae	Vibrio lentus	SAMN05418054	1263	SAMN05418054 01263	-	ATPase_aa_Vibrios.hmm	-	2.2e-06	37.7	0.0	3.7e-06	37.0	0.0	1.3	1	0	0	1	1	1	1	unannotated	protein
SAMEA1018412	Vibrio cholerae	Vibrio lentus	SAMN05418093	3943	SAMN05418093 03943	-	ATPase_aa_Vibrios.hmm	-	2.2e-06	37.7	0.0	3.7e-06	37.0	0.0	1.3	1	0	0	1	1	1	1	unannotated	protein
SAMEA1018415	Vibrio cholerae	Vibrio crassostreae	SAMN10362188	3780	SAMN10362188 03780	-	ATPase_aa_Vibrios.hmm	-	2.2e-06	37.7	0.0	3.7e-06	37.0	0.0	1.3	1	0	0	1	1	1	1	unannotated	protein
SAMEA1018418	Vibrio cholerae	Vibrio crassostreae	SAMN10362343	3780	SAMN10362343 03780	-	ATPase_aa_Vibrios.hmm	-	2.2e-06	37.7	0.0	3.7e-06	37.0	0.0	1.3	1	0	0	1	1	1	1	unannotated	protein
SAMEA1018419	Vibrio cholerae	Vibrio crassostreae	SAMN10362351	1900	SAMN10362351 01900	-	ATPase_aa_Vibrios.hmm	-	2.2e-06	37.7	0.0	3.7e-06	37.0	0.0	1.3	1	0	0	1	1	1	1	unannotated	protein
SAMEA1018421	Vibrio cholerae	Vibrio parahaemolyticus	SAMN02368291	3156	SAMN02368291 03156	-	ATPase_aa_Vibrios.hmm	-	2.2e-06	37.7	0.0	5.3e-06	36.5	0.0	1.5	1	1	0	1	1	1	1	unannotated	protein
SAMEA1018422	Vibrio cholerae	Vibrio parahaemolyticus	SAMN02368292	4580	SAMN02368292 04580	-	ATPase_aa_Vibrios.hmm	-	2.2e-06	37.7	0.0	5.3e-06	36.5	0.0	1.5	1	1	0	1	1	1	1	unannotated	protein
SAMEA1018424	Vibrio cholerae	Vibrio parahaemolyticus	SAMN03470181	2358	SAMN03470181 02358	-	ATPase_aa_Vibrios.hmm	-	2.2e-06	37.7	0.0	5.3e-06	36.5	0.0	1.5	1	1	0	1	1	1	1	unannotated	protein
SAMEA1018425	Vibrio cholerae	Vibrio coralliirubri	SAMN06344317	3441	SAMN06344317 03441	-	ATPase_aa_Vibrios.hmm	-	2.2e-06	37.7	0.0	3.7e-06	37.0	0.0	1.3	1	0	0	1	1	1	1	unannotated	protein
SAMEA1018428	Vibrio cholerae	Vibrio lentus	SAMN05418043	3845	SAMN05418043 03845	-	ATPase_aa_Vibrios.hmm	-	2.2e-06	37.7	0.0	3.7e-06	37.0	0.0	1.3	1	0	0	1	1	1	1	unannotated	protein
SAMEA1018429	Vibrio cholerae	Vibrio lentus	SAMN05418200	4981	SAMN05418200 04981	-	ATPase_aa_Vibrios.hmm	-	2.2e-06	37.7	0.0	3.7e-06	37.0	0.0	1.3	1	0	0	1	1	1	1	unannotated	protein
SAMEA1018430	Vibrio cholerae	Vibrio crassostreae	SAMN10362186	3968	SAMN10362186 03968	-	ATPase_aa_Vibrios.hmm	-	2.2e-06	37.7	0.0	3.8e-06	36.9	0.0	1.3	1	0	0	1	1	1	1	unannotated	protein
SAMEA1018434	Vibrio cholerae	Vibrio crassostreae	SAMN10362340	3741	SAMN10362340 03741	-	ATPase_aa_Vibrios.hmm	-	2.2e-06	37.7	0.0	3.8e-06	36.9	0.0	1.3	1	0	0	1	1	1	1	unannotated	protein
SAMEA1018437	Vibrio cholerae	Vibrio crassostreae	SAMEA2591285	5164	SAMEA2591285 05164	-	ATPase_aa_Vibrios.hmm	-	2.3e-06	37.7	0.0	4.2e-06	36.8	0.0	1.3	1	1	0	1	1	1	1	unannotated	protein
SAMEA1018438	Vibrio cholerae	Vibrio crassostreae	SAMEA2591295	14	SAMEA2591295 00014	-	ATPase_aa_Vibrios.hmm	-	2.3e-06	37.7	0.0	4.2e-06	36.8	0.0	1.3	1	1	0	1	1	1	1	unannotated	protein
SAMEA1018439	Vibrio cholerae	Vibrio crassostreae	SAMEA2591297	2181	SAMEA2591297 02181	-	ATPase_aa_Vibrios.hmm	-	2.3e-06	37.7	0.0	4.2e-06	36.8	0.0	1.3	1	1	0	1	1	1	1	unannotated	protein
SAMEA1018440	Vibrio cholerae	Vibrio crassostreae	SAMEA2591298	753	SAMEA2591298 00753	-	ATPase_aa_Vibrios.hmm	-	2.3e-06	37.7	0.0	4.2e-06	36.8	0.0	1.3	1	1	0	1	1	1	1	unannotated	protein
SAMEA1018441	Vibrio cholerae	Vibrio sp. J2-29	SAMEA2594004	1687	SAMEA2594004 01687	-	ATPase_aa_Vibrios.hmm	-	2.3e-06	37.7	0.0	4.2e-06	36.8	0.0	1.3	1	1	0	1	1	1	1	unannotated	protein
SAMEA1018443	Vibrio cholerae	Vibrio sp. J2-31	SAMEA2594005	3271	SAMEA2594005 03271	-	ATPase_aa_Vibrios.hmm	-	2.3e-06	37.7	0.0	4.2e-06	36.8	0.0	1.3	1	1	0	1	1	1	1	unannotated	protein
SAMEA1018445	Vibrio cholerae	Vibrio splendidus FF-500	SAMN02470478	658	SAMN02470478 00658	-	ATPase_aa_Vibrios.hmm	-	2.3e-06	37.7	0.0	4.2e-06	36.8	0.0	1.3	1	1	0	1	1	1	1	unannotated	protein
SAMEA1018447	Vibrio cholerae	Vibrio splendidus FF-500	SAMN02470478	5190	SAMN02470478 05190	-	ATPase_aa_Vibrios.hmm	-	2.3e-06	37.7	0.0	4.2e-06	36.8	0.0	1.3	1	1	0	1	1	1	1	unannotated	protein
SAMEA1018448	Vibrio cholerae	Vibrio tasmaniensis	SAMN05418005	713	SAMN05418005 00713	-	ATPase_aa_Vibrios.hmm	-	2.3e-06	37.7	0.0	4.2e-06	36.8	0.0	1.3	1	1	0	1	1	1	1	unannotated	protein
SAMEA1018450	Vibrio cholerae	Vibrio splendidus	SAMN05418045	867	SAMN05418045 00867	-	ATPase_aa_Vibrios.hmm	-	2.3e-06	37.7	0.0	4.2e-06	36.8	0.0	1.3	1	1	0	1	1	1	1	unannotated	protein
SAMEA1018451	Vibrio cholerae	Vibrio splendidus	SAMN05418066	4815	SAMN05418066 04815	-	ATPase_aa_Vibrios.hmm	-	2.3e-06	37.7	0.0	4.2e-06	36.8	0.0	1.3	1	1	0	1	1	1	1	unannotated	protein
SAMEA1018453	Vibrio cholerae	Vibrio cyclitrophicus	SAMN05418128	3915	SAMN05418128 03915	-	ATPase_aa_Vibrios.hmm	-	2.3e-06	37.7	0.0	4.2e-06	36.8	0.0	1.3	1	1	0	1	1	1	1	unannotated	protein
SAMEA1018456	Vibrio cholerae	Vibrio splendidus	SAMN05418193	5309	SAMN05418193 05309	-	ATPase_aa_Vibrios.hmm	-	2.3e-06	37.7	0.0	4.2e-06	36.8	0.0	1.3	1	1	0	1	1	1	1	unannotated	protein
SAMEA1018457	Vibrio cholerae	Vibrio splendidus	SAMN08099577	4757	SAMN08099577 04757	-	ATPase_aa_Vibrios.hmm	-	2.3e-06	37.7	0.0	4.2e-06	36.8	0.0	1.3	1	1	0	1	1	1	1	unannotated	protein
SAMEA1018460	Vibrio cholerae	Vibrio lentus	SAMN05418057	2408	SAMN05418057 02408	-	ATPase_aa_Vibrios.hmm	-	2.3e-06	37.6	0.0	3.9e-06	36.9	0.0	1.3	1	0	0	1	1	1	1	unannotated	protein
SAMEA1018464	Vibrio cholerae	Vibrio lentus	SAMN05418084	2224	SAMN05418084 02224	-	ATPase_aa_Vibrios.hmm	-	2.3e-06	37.6	0.0	3.9e-06	36.9	0.0	1.3	1	0	0	1	1	1	1	unannotated	protein
SAMEA1018466	Vibrio cholerae	Vibrio lentus	SAMN05418092	3180	SAMN05418092 03180	-	ATPase_aa_Vibrios.hmm	-	2.3e-06	37.6	0.0	3.9e-06	36.9	0.0	1.3	1	0	0	1	1	1	1	unannotated	protein
SAMEA1018467	Vibrio cholerae	Vibrio splendidus	SAMN05418058	1566	SAMN05418058 01566	-	ATPase_aa_Vibrios.hmm	-	2.4e-06	37.6	0.0	0.63	19.8	0.0	2.7	2	0	0	2	2	2	2	unannotated	protein
SAMEA1018470	Vibrio cholerae	Vibrio mediterranei	SAMN06076956	912	SAMN06076956 00912	-	ATPase_aa_Vibrios.hmm	-	2.6e-06	37.5	0.0	5e-06	36.6	0.0	1.4	1	1	0	1	1	1	1	unannotated	protein
SAMEA1018471	Vibrio cholerae	Vibrio cyclitrophicus FF75	SAMN02470295	3904	SAMN02470295 03904	-	ATPase_aa_Vibrios.hmm	-	2.6e-06	37.5	0.0	6.1e-06	36.3	0.0	1.5	1	1	0	1	1	1	1	unannotated	protein
SAMEA1018472	Vibrio cholerae	Vibrio cyclitrophicus FF75	SAMN02472128	3673	SAMN02472128 03673	-	ATPase_aa_Vibrios.hmm	-	2.6e-06	37.5	0.0	6.1e-06	36.3	0.0	1.5	1	1	0	1	1	1	1	unannotated	protein
SAMEA1018474	Vibrio cholerae	Vibrio cyclitrophicus	SAMN05418171	1658	SAMN05418171 01658	-	ATPase_aa_Vibrios.hmm	-	2.6e-06	37.5	0.0	6.1e-06	36.3	0.0	1.5	1	1	0	1	1	1	1	unannotated	protein
SAMEA1018475	Vibrio cholerae	Vibrio cyclitrophicus	SAMN05418196	1318	SAMN05418196 01318	-	ATPase_aa_Vibrios.hmm	-	2.6e-06	37.5	0.0	6.1e-06	36.3	0.0	1.5	1	1	0	1	1	1	1	unannotated	protein
SAMEA1018479	Vibrio cholerae	Vibrio cyclitrophicus	SAMN05418216	2342	SAMN05418216 02342	-	ATPase_aa_Vibrios.hmm	-	2.6e-06	37.5	0.0	6.1e-06	36.3	0.0	1.5	1	1	0	1	1	1	1	unannotated	protein
SAMEA1018480	Vibrio cholerae	Vibrio cyclitrophicus	SAMN05418224	1608	SAMN05418224 01608	-	ATPase_aa_Vibrios.hmm	-	2.6e-06	37.5	0.0	3e-06	37.3	0.0	1.0	1	0	0	1	1	1	1	unannotated	protein
SAMEA1018481	Vibrio cholerae	Vibrio campbellii	SAMN06133339	4516	SAMN06133339 04516	-	ATPase_aa_Vibrios.hmm	-	2.6e-06	37.5	0.0	3.8e-06	36.9	0.0	1.2	1	0	0	1	1	1	1	unannotated	protein
SAMEA1018482	Vibrio cholerae	Vibrio cyclitrophicus	SAMN05418203	1041	SAMN05418203 01041	-	ATPase_aa_Vibrios.hmm	-	2.6e-06	37.4	0.0	0.42	20.4	0.0	2.3	2	0	0	2	2	2	2	unannotated	protein
SAMEA1018483	Vibrio cholerae	Vibrio cyclitrophicus	SAMN05418230	874	SAMN05418230 00874	-	ATPase_aa_Vibrios.hmm	-	2.6e-06	37.4	0.0	0.42	20.4	0.0	2.3	2	0	0	2	2	2	2	unannotated	protein
SAMEA1018484	Vibrio cholerae	Vibrio cyclitrophicus	SAMN05418247	1697	SAMN05418247 01697	-	ATPase_aa_Vibrios.hmm	-	2.6e-06	37.4	0.0	0.42	20.4	0.0	2.3	2	0	0	2	2	2	2	unannotated	protein
SAMEA1018485	Vibrio cholerae	#N/A	SAMN11522376	1368	SAMN11522376 01368	-	ATPase_aa_Vibrios.hmm	-	2.7e-06	37.4	0.0	0.42	20.4	0.0	2.3	2	0	0	2	2	2	2	unannotated	protein
SAMEA1018487	Vibrio cholerae	Vibrio barjaei	SAMN04221167	4888	SAMN04221167 04888	-	ATPase_aa_Vibrios.hmm	-	2.9e-06	37.3	0.0	5.7e-06	36.4	0.0	1.4	1	1	0	1	1	1	1	unannotated	protein
SAMEA1018489	Vibrio cholerae	Vibrio cholerae	SAMEA1405711	2484	SAMEA1405711 02484	-	ATPase_aa_Vibrios.hmm	-	3.4e-06	37.1	0.0	4.7e-06	36.6	0.0	1.2	1	0	0	1	1	1	1	unannotated	protein
SAMEA1018490	Vibrio cholerae	Vibrio cholerae	SAMEA1405719	2357	SAMEA1405719 02357	-	ATPase_aa_Vibrios.hmm	-	3.4e-06	37.1	0.0	4.7e-06	36.6	0.0	1.2	1	0	0	1	1	1	1	unannotated	protein
SAMEA1018494	Vibrio cholerae	Vibrio cholerae	SAMEA1405743	2162	SAMEA1405743 02162	-	ATPase_aa_Vibrios.hmm	-	3.4e-06	37.1	0.0	4.7e-06	36.6	0.0	1.2	1	0	0	1	1	1	1	unannotated	protein
SAMEA1018495	Vibrio cholerae	Vibrio cholerae	SAMN02693892	1538	SAMN02693892 01538	-	ATPase_aa_Vibrios.hmm	-	3.4e-06	37.1	0.0	4.7e-06	36.6	0.0	1.2	1	0	0	1	1	1	1	unannotated	protein
SAMEA1018496	Vibrio cholerae	Vibrio cholerae	SAMN08979141	2104	SAMN08979141 02104	-	ATPase_aa_Vibrios.hmm	-	3.4e-06	37.1	0.0	4.7e-06	36.6	0.0	1.2	1	0	0	1	1	1	1	unannotated	protein
SAMEA1018499	Vibrio cholerae	Vibrio cholerae	SAMN09767738	3385	SAMN09767738 03385	-	ATPase_aa_Vibrios.hmm	-	3.4e-06	37.1	0.0	4.7e-06	36.6	0.0	1.2	1	0	0	1	1	1	1	unannotated	protein
SAMEA1018500	Vibrio cholerae	#N/A	SAMN11522364	3598	SAMN11522364 03598	-	ATPase_aa_Vibrios.hmm	-	3.5e-06	37.0	0.0	6.5e-06	36.2	0.0	1.3	1	1	0	1	1	1	1	unannotated	protein
SAMEA1018502	Vibrio cholerae	Vibrio tasmaniensis 1F-155	SAMN02470479	343	SAMN02470479 00343	-	ATPase_aa_Vibrios.hmm	-	3.5e-06	37.0	0.0	6.5e-06	36.2	0.0	1.3	1	1	0	1	1	1	1	unannotated	protein
SAMEA1018505	Vibrio cholerae	Vibrio sp. 10N.222.47.A9	SAMN05768150	4497	SAMN05768150 04497	-	ATPase_aa_Vibrios.hmm	-	3.5e-06	37.0	0.0	6.5e-06	36.2	0.0	1.3	1	1	0	1	1	1	1	unannotated	protein
SAMEA1018506	Vibrio cholerae	Vibrio cyclitrophicus	SAMN05418164	1845	SAMN05418164 01845	-	ATPase_aa_Vibrios.hmm	-	3.7e-06	37.0	0.0	0.013	25.3	0.0	2.5	2	0	0	2	2	2	1	unannotated	protein
SAMEA1018508	Vibrio cholerae	#N/A	SAMD00046756	5124	SAMD00046756 05124	-	ATPase_aa_Vibrios.hmm	-	3.9e-06	36.9	0.0	8.6e-06	35.8	0.0	1.5	1	1	0	1	1	1	1	unannotated	protein
SAMEA1018509	Vibrio cholerae	Vibrio mediterranei	SAMEA2343670	1589	SAMEA2343670 01589	-	ATPase_aa_Vibrios.hmm	-	3.9e-06	36.9	0.0	8.6e-06	35.8	0.0	1.5	1	1	0	1	1	1	1	unannotated	protein
SAMEA1018512	Vibrio cholerae	Vibrio mediterranei	SAMN08634427	4676	SAMN08634427 04676	-	ATPase_aa_Vibrios.hmm	-	3.9e-06	36.9	0.0	8.6e-06	35.8	0.0	1.5	1	1	0	1	1	1	1	unannotated	protein
SAMEA1018513	Vibrio cholerae	Vibrio panuliri	SAMN05804969	2000	SAMN05804969 02000	-	ATPase_aa_Vibrios.hmm	-	4e-06	36.8	0.0	5.7e-06	36.4	0.0	1.1	1	0	0	1	1	1	1	unannotated	protein
SAMEA1018514	Vibrio cholerae	Vibrio lentus	SAMN05418030	3218	SAMN05418030 03218	-	ATPase_aa_Vibrios.hmm	-	4.1e-06	36.8	0.0	6.9e-06	36.1	0.0	1.3	1	0	0	1	1	1	1	unannotated	protein
SAMEA1018515	Vibrio cholerae	#N/A	SAMN11522371	3242	SAMN11522371 03242	-	ATPase_aa_Vibrios.hmm	-	4.1e-06	36.8	0.0	6.9e-06	36.1	0.0	1.3	1	0	0	1	1	1	1	unannotated	protein
SAMEA1018518	Vibrio cholerae	Vibrio kanaloae	SAMN11522387	489	SAMN11522387 00489	-	ATPase_aa_Vibrios.hmm	-	4.1e-06	36.8	0.0	6.9e-06	36.1	0.0	1.3	1	0	0	1	1	1	1	unannotated	protein
SAMEA1018519	Vibrio cholerae	Vibrio cyclitrophicus 1F53	SAMN02470480	1553	SAMN02470480 01553	-	ATPase_aa_Vibrios.hmm	-	4.6e-06	36.7	0.0	0.1	22.5	0.0	2.3	2	0	0	2	2	2	1	unannotated	protein
SAMEA1018524	Vibrio cholerae	Vibrio cyclitrophicus 1F175	SAMN02470505	637	SAMN02470505 00637	-	ATPase_aa_Vibrios.hmm	-	4.6e-06	36.7	0.0	0.1	22.5	0.0	2.3	2	0	0	2	2	2	1	unannotated	protein
SAMEA1018525	Vibrio cholerae	Vibrio cyclitrophicus	SAMN05418164	2068	SAMN05418164 02068	-	ATPase_aa_Vibrios.hmm	-	4.6e-06	36.7	0.0	0.1	22.5	0.0	2.3	2	0	0	2	2	2	1	unannotated	protein
SAMEA1018526	Vibrio cholerae	Vibrio cyclitrophicus	SAMN05418176	1611	SAMN05418176 01611	-	ATPase_aa_Vibrios.hmm	-	4.6e-06	36.7	0.0	0.1	22.5	0.0	2.3	2	0	0	2	2	2	1	unannotated	protein
SAMEA1018528	Vibrio cholerae	Vibrio sp. A511	SAMN09437379	1662	SAMN09437379 01662	-	ATPase_aa_Vibrios.hmm	-	4.8e-06	36.6	0.0	7.2e-06	36.0	0.0	1.2	1	1	0	1	1	1	1	unannotated	protein
SAMEA1018530	Vibrio cholerae	#N/A	SAMN11522382	2167	SAMN11522382 02167	-	ATPase_aa_Vibrios.hmm	-	4.8e-06	36.6	0.0	1.2e-05	35.3	0.0	1.5	1	1	0	1	1	1	1	unannotated	protein
SAMEA1018534	Vibrio cholerae	Vibrio cyclitrophicus 1F53	SAMN02470480	271	SAMN02470480 00271	-	ATPase_aa_Vibrios.hmm	-	4.9e-06	36.6	0.0	0.016	25.1	0.0	2.5	2	0	0	2	2	2	1	unannotated	protein
SAMEA1018535	Vibrio cholerae	Vibrio cyclitrophicus 1F175	SAMN02470505	782	SAMN02470505 00782	-	ATPase_aa_Vibrios.hmm	-	4.9e-06	36.6	0.0	0.016	25.1	0.0	2.5	2	0	0	2	2	2	1	unannotated	protein
SAMEA1018537	Vibrio cholerae	Vibrio cyclitrophicus	SAMN05418176	506	SAMN05418176 00506	-	ATPase_aa_Vibrios.hmm	-	4.9e-06	36.6	0.0	0.016	25.1	0.0	2.5	2	0	0	2	2	2	1	unannotated	protein
SAMEA1018538	Vibrio cholerae	Vibrio parahaemolyticus	SAMN02368313	2845	SAMN02368313 02845	-	ATPase_aa_Vibrios.hmm	-	5.1e-06	36.5	0.0	0.1	22.5	0.0	2.3	2	0	0	2	2	2	1	unannotated	protein
SAMEA1018539	Vibrio cholerae	Vibrio ordalii FS-238	SAMN02470454	652	SAMN02470454 00652	-	ATPase_aa_Vibrios.hmm	-	5.6e-06	36.4	0.0	8.4e-06	35.8	0.0	1.2	1	0	0	1	1	1	1	unannotated	protein
SAMEA1018543	Vibrio cholerae	Vibrio anguillarum	SAMN03177729	2524	SAMN03177729 02524	-	ATPase_aa_Vibrios.hmm	-	5.6e-06	36.4	0.0	8.4e-06	35.8	0.0	1.2	1	0	0	1	1	1	1	unannotated	protein
SAMEA1018544	Vibrio cholerae	Vibrio anguillarum	SAMN03177783	2517	SAMN03177783 02517	-	ATPase_aa_Vibrios.hmm	-	5.6e-06	36.4	0.0	8.4e-06	35.8	0.0	1.2	1	0	0	1	1	1	1	unannotated	protein
SAMEA1018548	Vibrio cholerae	Vibrio sp. V04_P4A5T148	SAMN06251400	2306	SAMN06251400 02306	-	ATPase_aa_Vibrios.hmm	-	5.6e-06	36.4	0.0	8.4e-06	35.8	0.0	1.2	1	0	0	1	1	1	1	unannotated	protein
SAMEA1018550	Vibrio cholerae	Vibrio sp. V05_P4A8T149	SAMN06251401	2051	SAMN06251401 02051	-	ATPase_aa_Vibrios.hmm	-	5.6e-06	36.4	0.0	8.4e-06	35.8	0.0	1.2	1	0	0	1	1	1	1	unannotated	protein
SAMEA1018552	Vibrio cholerae	Vibrio sp. V06_P1A73T115	SAMN06251402	2182	SAMN06251402 02182	-	ATPase_aa_Vibrios.hmm	-	5.6e-06	36.4	0.0	8.4e-06	35.8	0.0	1.2	1	0	0	1	1	1	1	unannotated	protein
SAMEA1018555	Vibrio cholerae	Vibrio sp. V14_P6S14T42	SAMN06251409	2273	SAMN06251409 02273	-	ATPase_aa_Vibrios.hmm	-	5.6e-06	36.4	0.0	8.4e-06	35.8	0.0	1.2	1	0	0	1	1	1	1	unannotated	protein
SAMEA1018557	Vibrio cholerae	Vibrio sp. V18_P1S4T112	SAMN06251412	1761	SAMN06251412 01761	-	ATPase_aa_Vibrios.hmm	-	5.6e-06	36.4	0.0	8.4e-06	35.8	0.0	1.2	1	0	0	1	1	1	1	unannotated	protein
SAMEA1018559	Vibrio cholerae	Vibrio anguillarum	SAMN07568193	2503	SAMN07568193 02503	-	ATPase_aa_Vibrios.hmm	-	5.6e-06	36.4	0.0	8.4e-06	35.8	0.0	1.2	1	0	0	1	1	1	1	unannotated	protein
SAMEA1018560	Vibrio cholerae	Vibrio anguillarum	SAMN07568194	2504	SAMN07568194 02504	-	ATPase_aa_Vibrios.hmm	-	5.6e-06	36.4	0.0	8.4e-06	35.8	0.0	1.2	1	0	0	1	1	1	1	unannotated	protein
SAMEA1018563	Vibrio cholerae	Vibrio anguillarum	SAMN07571490	2504	SAMN07571490 02504	-	ATPase_aa_Vibrios.hmm	-	5.6e-06	36.4	0.0	8.4e-06	35.8	0.0	1.2	1	0	0	1	1	1	1	unannotated	protein
SAMEA1018564	Vibrio cholerae	Vibrio anguillarum	SAMN07571505	2505	SAMN07571505 02505	-	ATPase_aa_Vibrios.hmm	-	5.6e-06	36.4	0.0	8.4e-06	35.8	0.0	1.2	1	0	0	1	1	1	1	unannotated	protein
SAMEA1018565	Vibrio cholerae	Vibrio anguillarum	SAMN08999860	2524	SAMN08999860 02524	-	ATPase_aa_Vibrios.hmm	-	5.6e-06	36.4	0.0	8.4e-06	35.8	0.0	1.2	1	0	0	1	1	1	1	unannotated	protein
SAMEA1018567	Vibrio cholerae	Vibrio anguillarum	SAMN09001807	2479	SAMN09001807 02479	-	ATPase_aa_Vibrios.hmm	-	5.6e-06	36.4	0.0	8.4e-06	35.8	0.0	1.2	1	0	0	1	1	1	1	unannotated	protein
SAMEA1018568	Vibrio cholerae	Vibrio anguillarum	SAMN09002797	2430	SAMN09002797 02430	-	ATPase_aa_Vibrios.hmm	-	5.6e-06	36.4	0.0	8.4e-06	35.8	0.0	1.2	1	0	0	1	1	1	1	unannotated	protein
SAMEA1018569	Vibrio cholerae	Vibrio anguillarum	SAMN09002811	2478	SAMN09002811 02478	-	ATPase_aa_Vibrios.hmm	-	5.6e-06	36.4	0.0	8.4e-06	35.8	0.0	1.2	1	0	0	1	1	1	1	unannotated	protein
SAMEA1018571	Vibrio cholerae	Vibrio anguillarum	SAMN09002814	2426	SAMN09002814 02426	-	ATPase_aa_Vibrios.hmm	-	5.6e-06	36.4	0.0	8.4e-06	35.8	0.0	1.2	1	0	0	1	1	1	1	unannotated	protein
SAMEA1018573	Vibrio cholerae	Vibrio anguillarum	SAMN09002889	2438	SAMN09002889 02438	-	ATPase_aa_Vibrios.hmm	-	5.6e-06	36.4	0.0	8.4e-06	35.8	0.0	1.2	1	0	0	1	1	1	1	unannotated	protein
SAMEA1018574	Vibrio cholerae	Vibrio anguillarum	SAMN09002947	2441	SAMN09002947 02441	-	ATPase_aa_Vibrios.hmm	-	5.6e-06	36.4	0.0	8.4e-06	35.8	0.0	1.2	1	0	0	1	1	1	1	unannotated	protein
SAMEA1018575	Vibrio cholerae	Vibrio anguillarum	SAMN09004676	2448	SAMN09004676 02448	-	ATPase_aa_Vibrios.hmm	-	5.6e-06	36.4	0.0	8.4e-06	35.8	0.0	1.2	1	0	0	1	1	1	1	unannotated	protein
SAMEA1018578	Vibrio cholerae	Vibrio anguillarum	SAMN09005634	2455	SAMN09005634 02455	-	ATPase_aa_Vibrios.hmm	-	5.6e-06	36.4	0.0	8.4e-06	35.8	0.0	1.2	1	0	0	1	1	1	1	unannotated	protein
SAMEA1018579	Vibrio cholerae	Vibrio anguillarum	SAMN09005649	2434	SAMN09005649 02434	-	ATPase_aa_Vibrios.hmm	-	5.6e-06	36.4	0.0	8.4e-06	35.8	0.0	1.2	1	0	0	1	1	1	1	unannotated	protein
SAMEA1018580	Vibrio cholerae	Vibrio anguillarum	SAMN09005650	2456	SAMN09005650 02456	-	ATPase_aa_Vibrios.hmm	-	5.6e-06	36.4	0.0	8.4e-06	35.8	0.0	1.2	1	0	0	1	1	1	1	unannotated	protein
SAMEA1018581	Vibrio cholerae	Vibrio splendidus	SAMN05418012	4834	SAMN05418012 04834	-	ATPase_aa_Vibrios.hmm	-	5.7e-06	36.4	0.0	1e-05	35.5	0.0	1.3	1	1	0	1	1	1	1	unannotated	protein
SAMEA1018583	Vibrio cholerae	Vibrio sp. 16	SAMN02436182	461	SAMN02436182 00461	-	ATPase_aa_Vibrios.hmm	-	5.9e-06	36.3	0.0	8.6e-06	35.8	0.0	1.2	1	0	0	1	1	1	1	unannotated	protein
SAMEA1018584	Vibrio cholerae	Vibrio cholerae ZWU0020	SAMN03021537	1006	SAMN03021537 01006	-	ATPase_aa_Vibrios.hmm	-	5.9e-06	36.3	0.1	0.065	23.1	0.0	2.5	2	0	0	2	2	2	1	unannotated	protein
SAMEA1018585	Vibrio cholerae	Vibrio cholerae	SAMEA889273	575	SAMEA889273 00575	-	ATPase_aa_Vibrios.hmm	-	6.6e-06	36.2	0.0	0.066	23.1	0.0	2.3	2	0	0	2	2	2	1	unannotated	protein
SAMEA1018586	Vibrio cholerae	Aliivibrio fischeri	SAMEA3355991	366	SAMEA3355991 00366	-	ATPase_aa_Vibrios.hmm	-	6.6e-06	36.2	0.0	0.095	22.5	0.0	2.4	2	0	0	2	2	2	1	unannotated	protein
SAMEA1018587	Vibrio cholerae	Vibrio cholerae	SAMEA889299	2033	SAMEA889299 02033	-	ATPase_aa_Vibrios.hmm	-	6.9e-06	36.1	0.0	0.061	23.2	0.0	2.3	2	0	0	2	2	2	1	unannotated	protein
SAMEA1018588	Vibrio cholerae	Vibrio cholerae	SAMN05590402	3378	SAMN05590402 03378	-	ATPase_aa_Vibrios.hmm	-	6.9e-06	36.1	0.0	0.061	23.2	0.0	2.3	2	0	0	2	2	2	1	unannotated	protein
SAMEA1018590	Vibrio cholerae	Vibrio cholerae	SAMN05590415	3302	SAMN05590415 03302	-	ATPase_aa_Vibrios.hmm	-	6.9e-06	36.1	0.0	0.061	23.2	0.0	2.3	2	0	0	2	2	2	1	unannotated	protein
SAMEA1018592	Vibrio cholerae	Vibrio cholerae	SAMN08979165	3627	SAMN08979165 03627	-	ATPase_aa_Vibrios.hmm	-	6.9e-06	36.1	0.0	0.061	23.2	0.0	2.3	2	0	0	2	2	2	1	unannotated	protein
SAMEA1018593	Vibrio cholerae	Vibrio cholerae	SAMN08979166	21	SAMN08979166 00021	-	ATPase_aa_Vibrios.hmm	-	6.9e-06	36.1	0.0	0.061	23.2	0.0	2.3	2	0	0	2	2	2	1	unannotated	protein
SAMEA1018594	Vibrio cholerae	Vibrio cholerae	SAMN10360548	656	SAMN10360548 00656	-	ATPase_aa_Vibrios.hmm	-	6.9e-06	36.1	0.0	0.061	23.2	0.0	2.3	2	0	0	2	2	2	1	unannotated	protein
SAMEA1018595	Vibrio cholerae	Vibrio cholerae	SAMN08982482	2046	SAMN08982482 02046	-	ATPase_aa_Vibrios.hmm	-	6.9e-06	36.1	0.0	0.061	23.2	0.0	2.3	2	0	0	2	2	2	1	unannotated	protein
SAMEA1018597	Vibrio cholerae	Vibrio cholerae	SAMN08982483	81	SAMN08982483 00081	-	ATPase_aa_Vibrios.hmm	-	6.9e-06	36.1	0.0	0.061	23.2	0.0	2.3	2	0	0	2	2	2	1	unannotated	protein
SAMEA1018599	Vibrio cholerae	Vibrio cholerae	SAMN08982498	539	SAMN08982498 00539	-	ATPase_aa_Vibrios.hmm	-	6.9e-06	36.1	0.0	0.061	23.2	0.0	2.3	2	0	0	2	2	2	1	unannotated	protein
SAMEA1018600	Vibrio cholerae	Vibrio cholerae	SAMN08982506	1447	SAMN08982506 01447	-	ATPase_aa_Vibrios.hmm	-	6.9e-06	36.1	0.0	0.061	23.2	0.0	2.3	2	0	0	2	2	2	1	unannotated	protein
SAMEA1018602	Vibrio cholerae	Vibrio cholerae	SAMN08982519	584	SAMN08982519 00584	-	ATPase_aa_Vibrios.hmm	-	6.9e-06	36.1	0.0	0.061	23.2	0.0	2.3	2	0	0	2	2	2	1	unannotated	protein
SAMEA1018603	Vibrio cholerae	Vibrio cholerae	SAMN08982526	871	SAMN08982526 00871	-	ATPase_aa_Vibrios.hmm	-	6.9e-06	36.1	0.0	0.061	23.2	0.0	2.3	2	0	0	2	2	2	1	unannotated	protein
SAMEA1018604	Vibrio cholerae	Vibrio cholerae	SAMN08982527	2894	SAMN08982527 02894	-	ATPase_aa_Vibrios.hmm	-	6.9e-06	36.1	0.0	0.061	23.2	0.0	2.3	2	0	0	2	2	2	1	unannotated	protein
SAMEA1018605	Vibrio cholerae	Vibrio splendidus	SAMN05933175	775	SAMN05933175 00775	-	ATPase_aa_Vibrios.hmm	-	7e-06	36.1	0.0	0.1	22.5	0.0	2.3	2	0	0	2	2	2	1	unannotated	protein
SAMEA1018609	Vibrio cholerae	Vibrio crassostreae	SAMEA2591294	1345	SAMEA2591294 01345	-	ATPase_aa_Vibrios.hmm	-	7.5e-06	36.0	0.0	1.2e-05	35.3	0.0	1.2	1	0	0	1	1	1	1	unannotated	protein
SAMEA1018610	Vibrio cholerae	Vibrio cholerae	SAMN05590408	2602	SAMN05590408 02602	-	ATPase_aa_Vibrios.hmm	-	7.5e-06	36.0	0.1	0.0051	26.7	0.0	2.3	2	0	0	2	2	2	1	unannotated	protein
SAMEA1018611	Vibrio cholerae	Vibrio cholerae	SAMN05590409	3126	SAMN05590409 03126	-	ATPase_aa_Vibrios.hmm	-	7.5e-06	36.0	0.1	0.0051	26.7	0.0	2.3	2	0	0	2	2	2	1	unannotated	protein
SAMEA1018612	Vibrio cholerae	Vibrio anguillarum	SAMN03177770	2544	SAMN03177770 02544	-	ATPase_aa_Vibrios.hmm	-	7.8e-06	35.9	0.0	1.2e-05	35.3	0.0	1.2	1	0	0	1	1	1	1	unannotated	protein
SAMEA1018613	Vibrio cholerae	Vibrio parahaemolyticus	SAMN02368223	2504	SAMN02368223 02504	-	ATPase_aa_Vibrios.hmm	-	7.8e-06	35.9	0.2	0.0034	27.3	0.0	2.3	2	0	0	2	2	2	1	unannotated	protein
SAMEA1018614	Vibrio cholerae	Vibrio parahaemolyticus	SAMN03358816	163	SAMN03358816 00163	-	ATPase_aa_Vibrios.hmm	-	7.8e-06	35.9	0.2	0.0034	27.3	0.0	2.3	2	0	0	2	2	2	1	unannotated	protein
SAMEA1018616	Vibrio cholerae	Vibrio parahaemolyticus	SAMN08902754	1722	SAMN08902754 01722	-	ATPase_aa_Vibrios.hmm	-	7.8e-06	35.9	0.2	0.0034	27.3	0.0	2.3	2	0	0	2	2	2	1	unannotated	protein
SAMEA1018617	Vibrio cholerae	Vibrio parahaemolyticus	SAMN08965102	1003	SAMN08965102 01003	-	ATPase_aa_Vibrios.hmm	-	7.8e-06	35.9	0.2	0.0034	27.3	0.0	2.3	2	0	0	2	2	2	1	unannotated	protein
SAMEA1018618	Vibrio cholerae	Vibrio parahaemolyticus	SAMN08965103	4086	SAMN08965103 04086	-	ATPase_aa_Vibrios.hmm	-	7.8e-06	35.9	0.2	0.0034	27.3	0.0	2.3	2	0	0	2	2	2	1	unannotated	protein
SAMEA1018621	Vibrio cholerae	Vibrio parahaemolyticus	SAMN08965113	11	SAMN08965113 00011	-	ATPase_aa_Vibrios.hmm	-	7.8e-06	35.9	0.2	0.0034	27.3	0.0	2.3	2	0	0	2	2	2	1	unannotated	protein
SAMEA1018624	Vibrio cholerae	Vibrio parahaemolyticus	SAMN08965126	1192	SAMN08965126 01192	-	ATPase_aa_Vibrios.hmm	-	7.8e-06	35.9	0.2	0.0034	27.3	0.0	2.3	2	0	0	2	2	2	1	unannotated	protein
SAMEA1018625	Vibrio cholerae	Vibrio parahaemolyticus	SAMN08965132	3639	SAMN08965132 03639	-	ATPase_aa_Vibrios.hmm	-	7.8e-06	35.9	0.2	0.0034	27.3	0.0	2.3	2	0	0	2	2	2	1	unannotated	protein
SAMEA1018626	Vibrio cholerae	Vibrio parahaemolyticus	SAMN08965147	3519	SAMN08965147 03519	-	ATPase_aa_Vibrios.hmm	-	7.8e-06	35.9	0.2	0.0034	27.3	0.0	2.3	2	0	0	2	2	2	1	unannotated	protein
SAMEA1018628	Vibrio cholerae	Vibrio parahaemolyticus	SAMN08965153	4031	SAMN08965153 04031	-	ATPase_aa_Vibrios.hmm	-	7.8e-06	35.9	0.2	0.0034	27.3	0.0	2.3	2	0	0	2	2	2	1	unannotated	protein
SAMEA1018629	Vibrio cholerae	Vibrio parahaemolyticus	SAMN08965158	865	SAMN08965158 00865	-	ATPase_aa_Vibrios.hmm	-	7.8e-06	35.9	0.2	0.0034	27.3	0.0	2.3	2	0	0	2	2	2	1	unannotated	protein
SAMEA1018630	Vibrio cholerae	Vibrio parahaemolyticus	SAMN08965164	3752	SAMN08965164 03752	-	ATPase_aa_Vibrios.hmm	-	7.8e-06	35.9	0.2	0.0034	27.3	0.0	2.3	2	0	0	2	2	2	1	unannotated	protein
SAMEA1018631	Vibrio cholerae	Vibrio parahaemolyticus	SAMN08965178	4474	SAMN08965178 04474	-	ATPase_aa_Vibrios.hmm	-	7.8e-06	35.9	0.2	0.0034	27.3	0.0	2.3	2	0	0	2	2	2	1	unannotated	protein
SAMEA1018632	Vibrio cholerae	Vibrio parahaemolyticus	SAMN08965189	3913	SAMN08965189 03913	-	ATPase_aa_Vibrios.hmm	-	7.8e-06	35.9	0.2	0.0034	27.3	0.0	2.3	2	0	0	2	2	2	1	unannotated	protein
SAMEA1018633	Vibrio cholerae	Vibrio parahaemolyticus	SAMN08965194	3452	SAMN08965194 03452	-	ATPase_aa_Vibrios.hmm	-	7.8e-06	35.9	0.2	0.0034	27.3	0.0	2.3	2	0	0	2	2	2	1	unannotated	protein
SAMEA1018634	Vibrio cholerae	Vibrio parahaemolyticus	SAMN09242487	1250	SAMN09242487 01250	-	ATPase_aa_Vibrios.hmm	-	7.8e-06	35.9	0.2	0.0034	27.3	0.0	2.3	2	0	0	2	2	2	1	unannotated	protein
SAMEA1018635	Vibrio cholerae	Vibrio parahaemolyticus	SAMN09242522	2834	SAMN09242522 02834	-	ATPase_aa_Vibrios.hmm	-	7.8e-06	35.9	0.2	0.0034	27.3	0.0	2.3	2	0	0	2	2	2	1	unannotated	protein
SAMEA1018638	Vibrio cholerae	Vibrio parahaemolyticus	SAMN09296187	3104	SAMN09296187 03104	-	ATPase_aa_Vibrios.hmm	-	7.8e-06	35.9	0.2	0.0034	27.3	0.0	2.3	2	0	0	2	2	2	1	unannotated	protein
SAMEA1018644	Vibrio cholerae	Vibrio parahaemolyticus	SAMN07279729	2029	SAMN07279729 02029	-	ATPase_aa_Vibrios.hmm	-	7.8e-06	35.9	0.2	0.0034	27.3	0.0	2.3	2	0	0	2	2	2	1	unannotated	protein
SAMEA1018645	Vibrio cholerae	Vibrio sp. V02_P2A34T13	SAMN06251330	2872	SAMN06251330 02872	-	ATPase_aa_Vibrios.hmm	-	8e-06	35.9	0.1	0.0085	26.0	0.0	2.3	2	0	0	2	2	2	1	unannotated	protein
SAMEA1018646	Vibrio cholerae	Vibrio sp. V07_P2A8T137	SAMN06251403	133	SAMN06251403 00133	-	ATPase_aa_Vibrios.hmm	-	8e-06	35.9	0.1	0.0085	26.0	0.0	2.3	2	0	0	2	2	2	1	unannotated	protein
SAMEA1018647	Vibrio cholerae	Vibrio sp. V10_P2A27P122	SAMN06251406	1290	SAMN06251406 01290	-	ATPase_aa_Vibrios.hmm	-	8e-06	35.9	0.1	0.0085	26.0	0.0	2.3	2	0	0	2	2	2	1	unannotated	protein
SAMEA1018648	Vibrio cholerae	Vibrio sp. B183	SAMN02941064	2552	SAMN02941064 02552	-	ATPase_aa_Vibrios.hmm	-	8.1e-06	35.9	0.1	0.0085	26.0	0.0	2.3	2	0	0	2	2	2	1	unannotated	protein
SAMEA1018649	Vibrio cholerae	Vibrio europaeus	SAMN04508217	2958	SAMN04508217 02958	-	ATPase_aa_Vibrios.hmm	-	8.2e-06	35.8	0.0	1.3e-05	35.2	0.0	1.3	1	1	0	1	1	1	1	unannotated	protein
SAMEA1018650	Vibrio cholerae	Vibrio parahaemolyticus	SAMN09242548	2896	SAMN09242548 02896	-	ATPase_aa_Vibrios.hmm	-	8.6e-06	35.8	0.0	0.059	23.2	0.0	2.4	2	0	0	2	2	2	1	unannotated	protein
SAMEA1018652	Vibrio cholerae	Vibrio parahaemolyticus	SAMN09242549	415	SAMN09242549 00415	-	ATPase_aa_Vibrios.hmm	-	8.6e-06	35.8	0.0	0.059	23.2	0.0	2.4	2	0	0	2	2	2	1	unannotated	protein
SAMEA1018656	Vibrio cholerae	Vibrio sp. 11986-1-5	SAMN09270741	3184	SAMN09270741 03184	-	ATPase_aa_Vibrios.hmm	-	8.6e-06	35.8	0.0	0.059	23.2	0.0	2.4	2	0	0	2	2	2	1	unannotated	protein
SAMEA1018658	Vibrio cholerae	Vibrio crassostreae	SAMEA2591296	8	SAMEA2591296 00008	-	ATPase_aa_Vibrios.hmm	-	8.7e-06	35.7	0.0	1.6e-05	34.9	0.0	1.3	1	1	0	1	1	1	1	unannotated	protein
SAMEA1018659	Vibrio cholerae	#N/A	SAMEA1018307	3433	SAMEA1018307 03433	-	ATPase_aa_Vibrios.hmm	-	9.4e-06	35.7	0.0	0.061	23.2	0.0	2.3	2	0	0	2	2	2	1	unannotated	protein
SAMEA1018660	Vibrio cholerae	m: Vibr io cholerae	SAMEA103920796	3627	SAMEA103920796 03627	-	ATPase_aa_Vibrios.hmm	-	9.4e-06	35.7	0.0	0.061	23.2	0.0	2.3	2	0	0	2	2	2	1	unannotated	protein
SAMEA1018661	Vibrio cholerae	m: Vibr io cholerae	SAMEA103920797	2199	SAMEA103920797 02199	-	ATPase_aa_Vibrios.hmm	-	9.4e-06	35.7	0.0	0.061	23.2	0.0	2.3	2	0	0	2	2	2	1	unannotated	protein
SAMEA1018663	Vibrio cholerae	Vibrio cholerae	SAMN07367887	1864	SAMN07367887 01864	-	ATPase_aa_Vibrios.hmm	-	9.4e-06	35.7	0.0	0.061	23.2	0.0	2.3	2	0	0	2	2	2	1	unannotated	protein
SAMEA1018664	Vibrio cholerae	Vibrio cholerae	SAMN07411659	1933	SAMN07411659 01933	-	ATPase_aa_Vibrios.hmm	-	9.4e-06	35.7	0.0	0.061	23.2	0.0	2.3	2	0	0	2	2	2	1	unannotated	protein
SAMEA1018665	Vibrio cholerae	m: Vibr io cholerae O1 biovar El Tor str. Ogawa RND19187	SAMEA104090884	2670	SAMEA104090884 02670	-	ATPase_aa_Vibrios.hmm	-	9.4e-06	35.6	0.0	0.061	23.2	0.0	2.3	2	0	0	2	2	2	1	unannotated	protein
SAMEA1018666	Vibrio cholerae	Vibrio cholerae	SAMEA1405568	3245	SAMEA1405568 03245	-	ATPase_aa_Vibrios.hmm	-	9.4e-06	35.6	0.0	0.061	23.2	0.0	2.3	2	0	0	2	2	2	1	unannotated	protein
SAMEA1018667	Vibrio cholerae	Vibrio cholerae	SAMEA1405741	3181	SAMEA1405741 03181	-	ATPase_aa_Vibrios.hmm	-	9.4e-06	35.6	0.0	0.061	23.2	0.0	2.3	2	0	0	2	2	2	1	unannotated	protein
SAMEA1018668	Vibrio cholerae	Vibrio parahaemolyticus	SAMN02368266	4052	SAMN02368266 04052	-	ATPase_aa_Vibrios.hmm	-	9.4e-06	35.6	0.0	0.061	23.2	0.0	2.3	2	0	0	2	2	2	1	unannotated	protein
SAMEA1018670	Vibrio cholerae	Vibrio cholerae TMA 21	SAMN02393808	3471	SAMN02393808 03471	-	ATPase_aa_Vibrios.hmm	-	9.4e-06	35.6	0.0	0.061	23.2	0.0	2.3	2	0	0	2	2	2	1	unannotated	protein
SAMEA1018672	Vibrio cholerae	Vibrio cholerae	SAMN02708831	1856	SAMN02708831 01856	-	ATPase_aa_Vibrios.hmm	-	9.4e-06	35.6	0.0	0.061	23.2	0.0	2.3	2	0	0	2	2	2	1	unannotated	protein
SAMEA1018673	Vibrio cholerae	Vibrio cholerae VCC19	SAMN02802538	3642	SAMN02802538 03642	-	ATPase_aa_Vibrios.hmm	-	9.4e-06	35.6	0.0	0.061	23.2	0.0	2.3	2	0	0	2	2	2	1	unannotated	protein
SAMEA1018674	Vibrio cholerae	Vibrio cholerae	SAMN04196980	1885	SAMN04196980 01885	-	ATPase_aa_Vibrios.hmm	-	9.4e-06	35.6	0.0	0.061	23.2	0.0	2.3	2	0	0	2	2	2	1	unannotated	protein
SAMEA1018675	Vibrio cholerae	Vibrio cholerae	SAMN04196981	1910	SAMN04196981 01910	-	ATPase_aa_Vibrios.hmm	-	9.4e-06	35.6	0.0	0.061	23.2	0.0	2.3	2	0	0	2	2	2	1	unannotated	protein
SAMEA1018678	Vibrio cholerae	Vibrio cholerae	SAMN04196982	128	SAMN04196982 00128	-	ATPase_aa_Vibrios.hmm	-	9.4e-06	35.6	0.0	0.061	23.2	0.0	2.3	2	0	0	2	2	2	1	unannotated	protein
SAMEA1018680	Vibrio cholerae	Vibrio cholerae	SAMN08384473	443	SAMN08384473 00443	-	ATPase_aa_Vibrios.hmm	-	9.4e-06	35.6	0.0	0.061	23.2	0.0	2.3	2	0	0	2	2	2	1	unannotated	protein
SAMEA1018681	Vibrio cholerae	Vibrio diazotrophicus	SAMN08329936	829	SAMN08329936 00829	-	ATPase_aa_Vibrios.hmm	-	9.4e-06	35.6	0.0	0.061	23.2	0.0	2.3	2	0	0	2	2	2	1	unannotated	protein
SAMEA1018682	Vibrio cholerae	Vibrio sp. PNUSAV000002	SAMN03329677	3776	SAMN03329677 03776	-	ATPase_aa_Vibrios.hmm	-	9.4e-06	35.6	0.0	0.061	23.2	0.0	2.3	2	0	0	2	2	2	1	unannotated	protein
SAMEA1018683	Vibrio cholerae	Vibrio cyclitrophicus ZF14	SAMN02470506	2133	SAMN02470506 02133	-	ATPase_aa_Vibrios.hmm	-	9.5e-06	35.6	0.0	0.062	23.1	0.0	2.3	2	0	0	2	2	2	1	unannotated	protein
SAMEA1018684	Vibrio cholerae	Vibrio sinaloensis	SAMN03113151	2558	SAMN03113151 02558	-	ATPase_aa_Vibrios.hmm	-	9.9e-06	35.6	0.0	1.5e-05	35.0	0.0	1.2	1	0	0	1	1	1	1	unannotated	protein
SAMEA1018685	Vibrio cholerae	Vibrio sinaloensis	SAMN03254456	3657	SAMN03254456 03657	-	ATPase_aa_Vibrios.hmm	-	9.9e-06	35.6	0.0	1.5e-05	35.0	0.0	1.2	1	0	0	1	1	1	1	unannotated	protein
SAMEA1018686	Vibrio cholerae	Vibrio cholerae	SAMEA2162803	1716	SAMEA2162803 01716	-	ATPase_aa_Vibrios.hmm	-	1e-05	35.5	0.0	0.061	23.2	0.0	2.3	2	0	0	2	2	2	1	unannotated	protein
SAMEA1018690	Vibrio cholerae	Vibrio cholerae	SAMEA2445323	2699	SAMEA2445323 02699	-	ATPase_aa_Vibrios.hmm	-	1e-05	35.5	0.0	0.061	23.2	0.0	2.3	2	0	0	2	2	2	1	unannotated	protein
SAMEA1018692	Vibrio cholerae	Vibrio cholerae	SAMEA1405723	909	SAMEA1405723 00909	-	ATPase_aa_Vibrios.hmm	-	1e-05	35.5	0.0	1.9e-05	34.6	0.0	1.4	1	0	0	1	1	1	1	unannotated	protein
SAMEA1018694	Vibrio cholerae	Vibrio sp. J2-12	SAMEA2594001	2248	SAMEA2594001 02248	-	ATPase_aa_Vibrios.hmm	-	1.1e-05	35.4	0.2	0.006	26.5	0.1	2.3	2	0	0	2	2	2	1	unannotated	protein
SAMEA1018695	Vibrio cholerae	Vibrio tasmaniensis	SAMN05417996	614	SAMN05417996 00614	-	ATPase_aa_Vibrios.hmm	-	1.1e-05	35.4	0.2	0.006	26.5	0.1	2.3	2	0	0	2	2	2	1	unannotated	protein
SAMEA1018697	Vibrio cholerae	Vibrio splendidus	SAMN05418193	4841	SAMN05418193 04841	-	ATPase_aa_Vibrios.hmm	-	1.1e-05	35.4	0.2	0.006	26.5	0.1	2.3	2	0	0	2	2	2	1	unannotated	protein
SAMEA1018698	Vibrio cholerae	#N/A	SAMN11522351	4084	SAMN11522351 04084	-	ATPase_aa_Vibrios.hmm	-	1.1e-05	35.4	0.2	0.006	26.5	0.1	2.3	2	0	0	2	2	2	1	unannotated	protein
SAMEA1018699	Vibrio cholerae	#N/A	SAMN11522352	3527	SAMN11522352 03527	-	ATPase_aa_Vibrios.hmm	-	1.1e-05	35.4	0.2	0.006	26.5	0.1	2.3	2	0	0	2	2	2	1	unannotated	protein
SAMEA1018700	Vibrio cholerae	#N/A	SAMN11522353	4892	SAMN11522353 04892	-	ATPase_aa_Vibrios.hmm	-	1.1e-05	35.4	0.2	0.006	26.5	0.1	2.3	2	0	0	2	2	2	1	unannotated	protein
SAMEA1018701	Vibrio cholerae	#N/A	SAMN11522355	1336	SAMN11522355 01336	-	ATPase_aa_Vibrios.hmm	-	1.1e-05	35.4	0.2	0.006	26.5	0.1	2.3	2	0	0	2	2	2	1	unannotated	protein
SAMEA1018702	Vibrio cholerae	#N/A	SAMN11522356	2839	SAMN11522356 02839	-	ATPase_aa_Vibrios.hmm	-	1.1e-05	35.4	0.2	0.006	26.5	0.1	2.3	2	0	0	2	2	2	1	unannotated	protein
SAMEA1018704	Vibrio cholerae	#N/A	SAMN11522357	3869	SAMN11522357 03869	-	ATPase_aa_Vibrios.hmm	-	1.1e-05	35.4	0.2	0.006	26.5	0.1	2.3	2	0	0	2	2	2	1	unannotated	protein
SAMEA1018705	Vibrio cholerae	Vibrio crassostreae	SAMEA2591293	2164	SAMEA2591293 02164	-	ATPase_aa_Vibrios.hmm	-	1.1e-05	35.4	0.0	2.4e-05	34.3	0.0	1.5	1	1	0	1	1	1	1	unannotated	protein
SAMEA1018707	Vibrio cholerae	Vibrio ordalii FS-144	SAMN02470466	3514	SAMN02470466 03514	-	ATPase_aa_Vibrios.hmm	-	1.2e-05	35.3	0.0	0.055	23.3	0.0	2.3	2	0	0	2	2	2	1	unannotated	protein
SAMEA1018708	Vibrio cholerae	Vibrio ordalii 12B09	SAMN02470510	3405	SAMN02470510 03405	-	ATPase_aa_Vibrios.hmm	-	1.2e-05	35.3	0.0	0.055	23.3	0.0	2.3	2	0	0	2	2	2	1	unannotated	protein
SAMEA1018709	Vibrio cholerae	Vibrio scophthalmi	SAMN05225367	44	SAMN05225367 00044	-	ATPase_aa_Vibrios.hmm	-	1.2e-05	35.3	0.0	4.8e-05	33.3	0.0	1.7	1	1	0	1	1	1	1	unannotated	protein
SAMEA1018710	Vibrio cholerae	Vibrio scophthalmi	SAMN05225367	325	SAMN05225367 00325	-	ATPase_aa_Vibrios.hmm	-	1.2e-05	35.3	0.0	4.8e-05	33.3	0.0	1.7	1	1	0	1	1	1	1	unannotated	protein
SAMEA1018711	Vibrio cholerae	Vibrio cholerae	SAMEA4057626	3487	SAMEA4057626 03487	-	ATPase_aa_Vibrios.hmm	-	1.2e-05	35.3	0.0	0.95	19.3	0.0	2.2	2	0	0	2	2	2	2	unannotated	protein
SAMEA1018712	Vibrio cholerae	Vibrio harveyi ZJ0603	SAMN02469854	421	SAMN02469854 00421	-	ATPase_aa_Vibrios.hmm	-	1.2e-05	35.3	0.0	0.95	19.3	0.0	2.2	2	0	0	2	2	2	2	unannotated	protein
SAMEA1018715	Vibrio cholerae	Vibrio cholerae	SAMN02693892	1492	SAMN02693892 01492	-	ATPase_aa_Vibrios.hmm	-	1.2e-05	35.3	0.0	0.95	19.3	0.0	2.2	2	0	0	2	2	2	2	unannotated	protein
SAMEA1018716	Vibrio cholerae	Vibrio cholerae VCC19	SAMN02802538	1431	SAMN02802538 01431	-	ATPase_aa_Vibrios.hmm	-	1.2e-05	35.3	0.0	0.95	19.3	0.0	2.2	2	0	0	2	2	2	2	unannotated	protein
SAMEA1018718	Vibrio cholerae	Vibrio cholerae	SAMN08979119	3247	SAMN08979119 03247	-	ATPase_aa_Vibrios.hmm	-	1.2e-05	35.3	0.0	0.95	19.3	0.0	2.2	2	0	0	2	2	2	2	unannotated	protein
SAMEA1018721	Vibrio cholerae	Vibrio cholerae	SAMN08979139	1588	SAMN08979139 01588	-	ATPase_aa_Vibrios.hmm	-	1.2e-05	35.3	0.0	0.95	19.3	0.0	2.2	2	0	0	2	2	2	2	unannotated	protein
SAMEA1018722	Vibrio cholerae	Vibrio cholerae	SAMN09767738	3431	SAMN09767738 03431	-	ATPase_aa_Vibrios.hmm	-	1.2e-05	35.3	0.0	0.95	19.3	0.0	2.2	2	0	0	2	2	2	2	unannotated	protein
SAMEA1018723	Vibrio cholerae	Vibrio cholerae	SAMN09767740	3260	SAMN09767740 03260	-	ATPase_aa_Vibrios.hmm	-	1.2e-05	35.3	0.0	0.95	19.3	0.0	2.2	2	0	0	2	2	2	2	unannotated	protein
SAMEA1018724	Vibrio cholerae	Vibrio parahaemolyticus	SAMN05461949	2884	SAMN05461949 02884	-	ATPase_aa_Vibrios.hmm	-	1.2e-05	35.3	0.0	0.046	23.6	0.0	2.3	2	0	0	2	2	2	1	unannotated	protein
SAMEA1018725	Vibrio cholerae	Vibrio vulnificus	SAMN02368495	1417	SAMN02368495 01417	-	ATPase_aa_Vibrios.hmm	-	1.3e-05	35.2	0.0	0.34	20.7	0.0	2.3	2	0	0	2	2	2	2	unannotated	protein
SAMEA1018727	Vibrio cholerae	Vibrio vulnificus	SAMN09386749	1167	SAMN09386749 01167	-	ATPase_aa_Vibrios.hmm	-	1.3e-05	35.2	0.0	0.34	20.7	0.0	2.3	2	0	0	2	2	2	2	unannotated	protein
SAMEA1018728	Vibrio cholerae	Vibrio vulnificus	SAMN02368434	252	SAMN02368434 00252	-	ATPase_aa_Vibrios.hmm	-	1.3e-05	35.2	0.0	0.99	19.2	0.0	2.2	2	0	0	2	2	2	2	unannotated	protein
SAMEA1018729	Vibrio cholerae	Vibrio vulnificus	SAMEA3121334	332	SAMEA3121334 00332	-	ATPase_aa_Vibrios.hmm	-	1.3e-05	35.2	0.0	0.34	20.7	0.0	2.3	2	0	0	2	2	2	2	unannotated	protein
SAMEA1018730	Vibrio cholerae	Vibrio vulnificus	SAMN02368447	4125	SAMN02368447 04125	-	ATPase_aa_Vibrios.hmm	-	1.3e-05	35.2	0.0	0.34	20.7	0.0	2.3	2	0	0	2	2	2	2	unannotated	protein
SAMEA1018732	Vibrio cholerae	Vibrio vulnificus	SAMN02368460	3589	SAMN02368460 03589	-	ATPase_aa_Vibrios.hmm	-	1.3e-05	35.2	0.0	0.34	20.7	0.0	2.3	2	0	0	2	2	2	2	unannotated	protein
SAMEA1018735	Vibrio cholerae	Vibrio vulnificus	SAMN02368475	627	SAMN02368475 00627	-	ATPase_aa_Vibrios.hmm	-	1.3e-05	35.2	0.0	0.34	20.7	0.0	2.3	2	0	0	2	2	2	2	unannotated	protein
SAMEA1018736	Vibrio cholerae	Vibrio vulnificus	SAMN02368484	914	SAMN02368484 00914	-	ATPase_aa_Vibrios.hmm	-	1.3e-05	35.2	0.0	0.34	20.7	0.0	2.3	2	0	0	2	2	2	2	unannotated	protein
SAMEA1018739	Vibrio cholerae	Vibrio vulnificus	SAMN02368485	590	SAMN02368485 00590	-	ATPase_aa_Vibrios.hmm	-	1.3e-05	35.2	0.0	0.34	20.7	0.0	2.3	2	0	0	2	2	2	2	unannotated	protein
SAMEA1018740	Vibrio cholerae	Vibrio vulnificus MO6-24/O	SAMN02603666	3144	SAMN02603666 03144	-	ATPase_aa_Vibrios.hmm	-	1.3e-05	35.2	0.0	0.34	20.7	0.0	2.3	2	0	0	2	2	2	2	unannotated	protein
SAMEA1018741	Vibrio cholerae	Vibrio vulnificus	SAMN03496267	1696	SAMN03496267 01696	-	ATPase_aa_Vibrios.hmm	-	1.3e-05	35.2	0.0	0.34	20.7	0.0	2.3	2	0	0	2	2	2	2	unannotated	protein
SAMEA1018743	Vibrio cholerae	Vibrio vulnificus	SAMN03996332	4116	SAMN03996332 04116	-	ATPase_aa_Vibrios.hmm	-	1.3e-05	35.2	0.0	0.34	20.7	0.0	2.3	2	0	0	2	2	2	2	unannotated	protein
SAMEA1018744	Vibrio cholerae	Vibrio vulnificus	SAMN04125838	3744	SAMN04125838 03744	-	ATPase_aa_Vibrios.hmm	-	1.3e-05	35.2	0.0	0.34	20.7	0.0	2.3	2	0	0	2	2	2	2	unannotated	protein
SAMEA1018745	Vibrio cholerae	Vibrio vulnificus	SAMN02368477	3630	SAMN02368477 03630	-	ATPase_aa_Vibrios.hmm	-	1.3e-05	35.2	0.0	0.34	20.7	0.0	2.3	2	0	0	2	2	2	2	unannotated	protein
SAMEA1018746	Vibrio cholerae	Vibrio vulnificus	SAMN03496272	3128	SAMN03496272 03128	-	ATPase_aa_Vibrios.hmm	-	1.3e-05	35.2	0.0	0.34	20.7	0.0	2.3	2	0	0	2	2	2	2	unannotated	protein
SAMEA1018748	Vibrio cholerae	Vibrio vulnificus	SAMN04194080	116	SAMN04194080 00116	-	ATPase_aa_Vibrios.hmm	-	1.3e-05	35.2	0.0	0.34	20.7	0.0	2.3	2	0	0	2	2	2	2	unannotated	protein
SAMEA1018749	Vibrio cholerae	Vibrio vulnificus	SAMN07739085	1722	SAMN07739085 01722	-	ATPase_aa_Vibrios.hmm	-	1.3e-05	35.2	0.0	0.34	20.7	0.0	2.3	2	0	0	2	2	2	2	unannotated	protein
SAMEA1018750	Vibrio cholerae	Vibrio lentus	SAMN05418054	2613	SAMN05418054 02613	-	ATPase_aa_Vibrios.hmm	-	1.3e-05	35.2	0.0	1	19.2	0.0	2.2	2	0	0	2	2	2	2	unannotated	protein
SAMEA1018752	Vibrio cholerae	Vibrio lentus	SAMN05418060	4109	SAMN05418060 04109	-	ATPase_aa_Vibrios.hmm	-	1.4e-05	35.1	0.0	3.3e-05	33.9	0.0	1.5	1	1	0	1	1	1	1	unannotated	protein
SAMEA1018755	Vibrio cholerae	Vibrio lentus	SAMN05418083	4139	SAMN05418083 04139	-	ATPase_aa_Vibrios.hmm	-	1.4e-05	35.1	0.0	3.3e-05	33.9	0.0	1.5	1	1	0	1	1	1	1	unannotated	protein
SAMEA1018758	Vibrio cholerae	Vibrio lentus	SAMN05418103	4518	SAMN05418103 04518	-	ATPase_aa_Vibrios.hmm	-	1.4e-05	35.1	0.0	3.3e-05	33.9	0.0	1.5	1	1	0	1	1	1	1	unannotated	protein
SAMEA1018759	Vibrio cholerae	Vibrio lentus	SAMN05418106	1942	SAMN05418106 01942	-	ATPase_aa_Vibrios.hmm	-	1.4e-05	35.1	0.0	3.3e-05	33.9	0.0	1.5	1	1	0	1	1	1	1	unannotated	protein
SAMEA1018761	Vibrio cholerae	Vibrio lentus	SAMN05418155	5310	SAMN05418155 05310	-	ATPase_aa_Vibrios.hmm	-	1.4e-05	35.1	0.0	3.3e-05	33.9	0.0	1.5	1	1	0	1	1	1	1	unannotated	protein
SAMEA1018762	Vibrio cholerae	Vibrio splendidus	SAMN05418019	3234	SAMN05418019 03234	-	ATPase_aa_Vibrios.hmm	-	1.4e-05	35.1	0.1	0.0079	26.1	0.0	2.3	2	0	0	2	2	2	1	unannotated	protein
SAMEA1018763	Vibrio cholerae	Vibrio parahaemolyticus	SAMN03799838	2853	SAMN03799838 02853	-	ATPase_aa_Vibrios.hmm	-	1.5e-05	35.0	0.2	0.0082	26.0	0.0	2.3	2	0	0	2	2	2	1	unannotated	protein
SAMEA1018765	Vibrio cholerae	Vibrio parahaemolyticus	SAMN06077004	3581	SAMN06077004 03581	-	ATPase_aa_Vibrios.hmm	-	1.5e-05	35.0	0.2	0.0082	26.0	0.0	2.3	2	0	0	2	2	2	1	unannotated	protein
SAMEA1018766	Vibrio cholerae	Vibrio parahaemolyticus	SAMN07279744	3320	SAMN07279744 03320	-	ATPase_aa_Vibrios.hmm	-	1.5e-05	35.0	0.2	0.0082	26.0	0.0	2.3	2	0	0	2	2	2	1	unannotated	protein
SAMEA1018768	Vibrio cholerae	Vibrio parahaemolyticus	SAMN09655866	4022	SAMN09655866 04022	-	ATPase_aa_Vibrios.hmm	-	1.5e-05	35.0	0.2	0.0082	26.0	0.0	2.3	2	0	0	2	2	2	1	unannotated	protein
SAMEA1018769	Vibrio cholerae	Vibrio sinaloensis	SAMN03274905	3192	SAMN03274905 03192	-	ATPase_aa_Vibrios.hmm	-	1.6e-05	34.9	0.2	0.0074	26.2	0.0	2.3	2	0	0	2	2	2	1	unannotated	protein
SAMEA1018770	Vibrio cholerae	Vibrio variabilis	SAMN03112719	1398	SAMN03112719 01398	-	ATPase_aa_Vibrios.hmm	-	1.6e-05	34.9	0.0	2.5e-05	34.3	0.0	1.2	1	0	0	1	1	1	1	unannotated	protein
SAMEA1018772	Vibrio cholerae	#N/A	SAMD00036662	619	SAMD00036662 00619	-	ATPase_aa_Vibrios.hmm	-	1.6e-05	34.9	0.0	1.9	18.3	0.0	2.3	2	0	0	2	2	2	2	unannotated	protein
SAMEA1018776	Vibrio cholerae	Vibrio harveyi	SAMN07211388	2462	SAMN07211388 02462	-	ATPase_aa_Vibrios.hmm	-	1.6e-05	34.9	0.0	1.9	18.3	0.0	2.3	2	0	0	2	2	2	2	unannotated	protein
SAMEA1018779	Vibrio cholerae	Vibrio parahaemolyticus	SAMN07291586	1205	SAMN07291586 01205	-	ATPase_aa_Vibrios.hmm	-	1.6e-05	34.9	0.0	1.9	18.3	0.0	2.3	2	0	0	2	2	2	2	unannotated	protein
SAMEA1018782	Vibrio cholerae	Vibrio rotiferianus CAIM 577 = LMG 21460	SAMN07819046	1063	SAMN07819046 01063	-	ATPase_aa_Vibrios.hmm	-	1.6e-05	34.9	0.0	1.9	18.3	0.0	2.3	2	0	0	2	2	2	2	unannotated	protein
SAMEA1018783	Vibrio cholerae	Vibrio lentus	SAMN05418122	3923	SAMN05418122 03923	-	ATPase_aa_Vibrios.hmm	-	1.6e-05	34.9	0.0	1.9	18.3	0.0	2.3	2	0	0	2	2	2	2	unannotated	protein
SAMEA1018785	Vibrio cholerae	Vibrio vulnificus	SAMN02368494	479	SAMN02368494 00479	-	ATPase_aa_Vibrios.hmm	-	1.7e-05	34.8	0.0	1.9	18.3	0.0	2.3	2	0	0	2	2	2	2	unannotated	protein
SAMEA1018787	Vibrio cholerae	Vibrio sonorensis	SAMN04029016	1863	SAMN04029016 01863	-	ATPase_aa_Vibrios.hmm	-	1.7e-05	34.8	0.0	2.2e-05	34.4	0.0	1.0	1	0	0	1	1	1	1	unannotated	protein
SAMEA1018789	Vibrio cholerae	Vibrio jasicida	SAMN08238101	908	SAMN08238101 00908	-	ATPase_aa_Vibrios.hmm	-	1.9e-05	34.7	0.2	0.0086	26.0	0.0	2.3	2	0	0	2	2	2	1	unannotated	protein
SAMEA1018790	Vibrio cholerae	Vibrio harveyi CAIM 1792	SAMN02469604	4540	SAMN02469604 04540	-	ATPase_aa_Vibrios.hmm	-	1.9e-05	34.6	0.2	0.0086	26.0	0.0	2.3	2	0	0	2	2	2	1	unannotated	protein
SAMEA1018791	Vibrio cholerae	Vibrio harveyi	SAMN08013468	3867	SAMN08013468 03867	-	ATPase_aa_Vibrios.hmm	-	1.9e-05	34.6	0.2	0.0086	26.0	0.0	2.3	2	0	0	2	2	2	1	unannotated	protein
SAMEA1018792	Vibrio cholerae	Vibrio splendidus	SAMN05418066	1363	SAMN05418066 01363	-	ATPase_aa_Vibrios.hmm	-	1.9e-05	34.6	0.0	4.1e-05	33.5	0.0	1.5	1	1	0	1	1	1	1	unannotated	protein
SAMEA1018793	Vibrio cholerae	#N/A	SAMD00036658	3701	SAMD00036658 03701	-	ATPase_aa_Vibrios.hmm	-	1.9e-05	34.6	0.2	0.0086	26.0	0.0	2.3	2	0	0	2	2	2	1	unannotated	protein
SAMEA1018794	Vibrio cholerae	Vibrio sp. EJY3	SAMN02603160	1548	SAMN02603160 01548	-	ATPase_aa_Vibrios.hmm	-	1.9e-05	34.6	0.0	2.7e-05	34.1	0.0	1.1	1	0	0	1	1	1	1	unannotated	protein
SAMEA1018795	Vibrio cholerae	Vibrio parahaemolyticus	SAMN02741380	2498	SAMN02741380 02498	-	ATPase_aa_Vibrios.hmm	-	2e-05	34.6	0.0	2.8e-05	34.1	0.0	1.1	1	0	0	1	1	1	1	unannotated	protein
SAMEA1018796	Vibrio cholerae	Vibrio splendidus	SAMN05418051	1652	SAMN05418051 01652	-	ATPase_aa_Vibrios.hmm	-	2.2e-05	34.4	0.0	6.7e-05	32.9	0.0	1.6	1	1	0	1	1	1	1	unannotated	protein
SAMEA1018797	Vibrio cholerae	Vibrio crassostreae	SAMEA2591295	130	SAMEA2591295 00130	-	ATPase_aa_Vibrios.hmm	-	2.4e-05	34.3	0.0	4.7e-05	33.4	0.0	1.4	1	1	0	1	1	1	1	unannotated	protein
SAMEA1018799	Vibrio cholerae	Vibrio crassostreae	SAMEA2591297	4037	SAMEA2591297 04037	-	ATPase_aa_Vibrios.hmm	-	2.4e-05	34.3	0.0	4.7e-05	33.4	0.0	1.4	1	1	0	1	1	1	1	unannotated	protein
SAMEA1018803	Vibrio cholerae	Vibrio crassostreae	SAMEA2591298	1864	SAMEA2591298 01864	-	ATPase_aa_Vibrios.hmm	-	2.4e-05	34.3	0.0	4.7e-05	33.4	0.0	1.4	1	1	0	1	1	1	1	unannotated	protein
SAMEA1018804	Vibrio cholerae	Vibrio splendidus 0407ZC148	SAMN02470445	4683	SAMN02470445 04683	-	ATPase_aa_Vibrios.hmm	-	2.4e-05	34.3	0.0	4.7e-05	33.4	0.0	1.4	1	1	0	1	1	1	1	unannotated	protein
SAMEA1018805	Vibrio cholerae	Vibrio diazotrophicus	SAMN09062733	2055	SAMN09062733 02055	-	ATPase_aa_Vibrios.hmm	-	2.5e-05	34.3	0.0	1.9	18.3	0.0	2.2	2	0	0	2	2	2	2	unannotated	protein
SAMEA1018807	Vibrio cholerae	Vibrio vulnificus JY1701	SAMN01893931	1269	SAMN01893931 01269	-	ATPase_aa_Vibrios.hmm	-	2.5e-05	34.2	0.0	5.2e-05	33.2	0.0	1.5	1	1	0	1	1	1	1	unannotated	protein
SAMEA1018810	Vibrio cholerae	Vibrio vulnificus	SAMN02368418	3876	SAMN02368418 03876	-	ATPase_aa_Vibrios.hmm	-	2.5e-05	34.2	0.0	5.2e-05	33.2	0.0	1.5	1	1	0	1	1	1	1	unannotated	protein
SAMEA1018812	Vibrio cholerae	Vibrio vulnificus	SAMN02368434	3525	SAMN02368434 03525	-	ATPase_aa_Vibrios.hmm	-	2.5e-05	34.2	0.0	5.2e-05	33.2	0.0	1.5	1	1	0	1	1	1	1	unannotated	protein
SAMEA1018813	Vibrio cholerae	Vibrio vulnificus	SAMN02368474	3421	SAMN02368474 03421	-	ATPase_aa_Vibrios.hmm	-	2.5e-05	34.2	0.0	5.2e-05	33.2	0.0	1.5	1	1	0	1	1	1	1	unannotated	protein
SAMEA1018814	Vibrio cholerae	Vibrio vulnificus	SAMN02368481	3989	SAMN02368481 03989	-	ATPase_aa_Vibrios.hmm	-	2.5e-05	34.2	0.0	5.2e-05	33.2	0.0	1.5	1	1	0	1	1	1	1	unannotated	protein
SAMEA1018815	Vibrio cholerae	Vibrio vulnificus	SAMN03358954	592	SAMN03358954 00592	-	ATPase_aa_Vibrios.hmm	-	2.5e-05	34.2	0.0	5.2e-05	33.2	0.0	1.5	1	1	0	1	1	1	1	unannotated	protein
SAMEA1018816	Vibrio cholerae	Vibrio vulnificus	SAMN03486858	1827	SAMN03486858 01827	-	ATPase_aa_Vibrios.hmm	-	2.5e-05	34.2	0.0	5.2e-05	33.2	0.0	1.5	1	1	0	1	1	1	1	unannotated	protein
SAMEA1018817	Vibrio cholerae	Vibrio vulnificus CladeA-yb158	SAMN03571538	3265	SAMN03571538 03265	-	ATPase_aa_Vibrios.hmm	-	2.5e-05	34.2	0.0	5.2e-05	33.2	0.0	1.5	1	1	0	1	1	1	1	unannotated	protein
SAMEA1018818	Vibrio cholerae	Vibrio vulnificus	SAMN08939837	2181	SAMN08939837 02181	-	ATPase_aa_Vibrios.hmm	-	2.5e-05	34.2	0.0	5.2e-05	33.2	0.0	1.5	1	1	0	1	1	1	1	unannotated	protein
SAMEA1018820	Vibrio cholerae	Vibrio vulnificus	SAMN09386622	3815	SAMN09386622 03815	-	ATPase_aa_Vibrios.hmm	-	2.5e-05	34.2	0.0	5.2e-05	33.2	0.0	1.5	1	1	0	1	1	1	1	unannotated	protein
SAMEA1018823	Vibrio cholerae	Vibrio vulnificus	SAMN02368408	3146	SAMN02368408 03146	-	ATPase_aa_Vibrios.hmm	-	2.5e-05	34.2	0.0	5.2e-05	33.2	0.0	1.5	1	1	0	1	1	1	1	unannotated	protein
SAMEA1018824	Vibrio cholerae	Vibrio vulnificus	SAMN02368496	1744	SAMN02368496 01744	-	ATPase_aa_Vibrios.hmm	-	2.5e-05	34.2	0.0	5.2e-05	33.2	0.0	1.5	1	1	0	1	1	1	1	unannotated	protein
SAMEA1018825	Vibrio cholerae	Vibrio vulnificus	SAMN02368503	710	SAMN02368503 00710	-	ATPase_aa_Vibrios.hmm	-	2.5e-05	34.2	0.0	5.2e-05	33.2	0.0	1.5	1	1	0	1	1	1	1	unannotated	protein
SAMEA1018826	Vibrio cholerae	Vibrio vulnificus	SAMN02368506	1467	SAMN02368506 01467	-	ATPase_aa_Vibrios.hmm	-	2.5e-05	34.2	0.0	5.2e-05	33.2	0.0	1.5	1	1	0	1	1	1	1	unannotated	protein
SAMEA1018827	Vibrio cholerae	Vibrio vulnificus	SAMN03160381	2479	SAMN03160381 02479	-	ATPase_aa_Vibrios.hmm	-	2.5e-05	34.2	0.0	5.2e-05	33.2	0.0	1.5	1	1	0	1	1	1	1	unannotated	protein
SAMEA103894552	Vibrio mangrovi	Vibrio vulnificus	SAMN03160382	2563	SAMN03160382 02563	-	ATPase_aa_Vibrios.hmm	-	2.5e-05	34.2	0.0	5.2e-05	33.2	0.0	1.5	1	1	0	1	1	1	1	unannotated	protein
SAMEA103899940	m: Vibr io cholerae	Vibrio vulnificus	SAMN03358953	4004	SAMN03358953 04004	-	ATPase_aa_Vibrios.hmm	-	2.5e-05	34.2	0.0	5.2e-05	33.2	0.0	1.5	1	1	0	1	1	1	1	unannotated	protein
SAMEA103899941	m: Vibr io cholerae	Vibrio vulnificus	SAMN07739070	4446	SAMN07739070 04446	-	ATPase_aa_Vibrios.hmm	-	2.5e-05	34.2	0.0	5.2e-05	33.2	0.0	1.5	1	1	0	1	1	1	1	unannotated	protein
SAMEA103899942	m: Vibr io cholerae	Vibrio vulnificus	SAMN07739072	4143	SAMN07739072 04143	-	ATPase_aa_Vibrios.hmm	-	2.5e-05	34.2	0.0	5.2e-05	33.2	0.0	1.5	1	1	0	1	1	1	1	unannotated	protein
SAMEA103899943	m: Vibr io cholerae	Vibrio vulnificus	SAMN07739074	4458	SAMN07739074 04458	-	ATPase_aa_Vibrios.hmm	-	2.5e-05	34.2	0.0	5.2e-05	33.2	0.0	1.5	1	1	0	1	1	1	1	unannotated	protein
SAMEA103899944	m: Vibr io cholerae	Vibrio vulnificus	SAMN09386621	4045	SAMN09386621 04045	-	ATPase_aa_Vibrios.hmm	-	2.5e-05	34.2	0.0	5.2e-05	33.2	0.0	1.5	1	1	0	1	1	1	1	unannotated	protein
SAMEA103899945	m: Vibr io cholerae	Vibrio vulnificus	SAMN09386733	1051	SAMN09386733 01051	-	ATPase_aa_Vibrios.hmm	-	2.5e-05	34.2	0.0	5.2e-05	33.2	0.0	1.5	1	1	0	1	1	1	1	unannotated	protein
SAMEA103899946	m: Vibr io cholerae	Vibrio vulnificus	SAMN09386736	110	SAMN09386736 00110	-	ATPase_aa_Vibrios.hmm	-	2.5e-05	34.2	0.0	5.2e-05	33.2	0.0	1.5	1	1	0	1	1	1	1	unannotated	protein
SAMEA103900008	m: Vibr io cholerae	Vibrio vulnificus	SAMN09386768	2857	SAMN09386768 02857	-	ATPase_aa_Vibrios.hmm	-	2.5e-05	34.2	0.0	5.2e-05	33.2	0.0	1.5	1	1	0	1	1	1	1	unannotated	protein
SAMEA103900009	m: Vibr io cholerae	Vibrio vulnificus	SAMN09386770	3521	SAMN09386770 03521	-	ATPase_aa_Vibrios.hmm	-	2.5e-05	34.2	0.0	5.2e-05	33.2	0.0	1.5	1	1	0	1	1	1	1	unannotated	protein
SAMEA103900010	m: Vibr io cholerae	Vibrio cholerae	SAMEA2445263	776	SAMEA2445263 00776	-	ATPase_aa_Vibrios.hmm	-	2.5e-05	34.2	0.0	4e-05	33.6	0.0	1.3	1	0	0	1	1	1	1	unannotated	protein
SAMEA103900011	m: Vibr io cholerae	Vibrio parahaemolyticus	SAMN09655866	1741	SAMN09655866 01741	-	ATPase_aa_Vibrios.hmm	-	2.6e-05	34.2	0.0	3.6e-05	33.7	0.0	1.1	1	0	0	1	1	1	1	unannotated	protein
SAMEA103900013	m: Vibr io cholerae	Vibrio parahaemolyticus	SAMN06160636	1755	SAMN06160636 01755	-	ATPase_aa_Vibrios.hmm	-	2.7e-05	34.1	0.0	3.9e-05	33.6	0.0	1.1	1	0	0	1	1	1	1	unannotated	protein
SAMEA103900014	m: Vibr io cholerae	Vibrio tasmaniensis	SAMN05418005	3035	SAMN05418005 03035	-	ATPase_aa_Vibrios.hmm	-	2.7e-05	34.1	0.0	7.6e-05	32.7	0.0	1.6	1	1	0	1	1	1	1	unannotated	protein
SAMEA103900015	m: Vibr io cholerae	Vibrio parahaemolyticus	SAMN05578016	4211	SAMN05578016 04211	-	ATPase_aa_Vibrios.hmm	-	2.8e-05	34.1	0.0	3.9e-05	33.6	0.0	1.1	1	0	0	1	1	1	1	unannotated	protein
SAMEA103900016	m: Vibr io cholerae	Vibrio vulnificus	SAMN02368404	54	SAMN02368404 00054	-	ATPase_aa_Vibrios.hmm	-	2.8e-05	34.1	0.0	5.9e-05	33.0	0.0	1.5	1	1	0	1	1	1	1	unannotated	protein
SAMEA103900017	m: Vibr io cholerae	Vibrio vulnificus	SAMN02368439	573	SAMN02368439 00573	-	ATPase_aa_Vibrios.hmm	-	2.8e-05	34.1	0.0	5.9e-05	33.0	0.0	1.5	1	1	0	1	1	1	1	unannotated	protein
SAMEA103900018	m: Vibr io cholerae	Vibrio splendidus	SAMN04017838	887	SAMN04017838 00887	-	ATPase_aa_Vibrios.hmm	-	2.8e-05	34.1	0.0	6.4e-05	32.9	0.0	1.5	1	1	0	1	1	1	1	unannotated	protein
SAMEA103900019	m: Vibr io cholerae	Vibrio cyclitrophicus 1F273	SAMN02470294	300	SAMN02470294 00300	-	ATPase_aa_Vibrios.hmm	-	2.9e-05	34.0	0.0	7.8e-05	32.6	0.0	1.6	1	1	0	1	1	1	1	unannotated	protein
SAMEA103900020	m: Vibr io cholerae	#N/A	SAMN01036896	3456	SAMN01036896 03456	-	ATPase_aa_Vibrios.hmm	-	2.9e-05	34.0	0.1	0.017	25.0	0.0	2.3	2	0	0	2	2	2	1	unannotated	protein
SAMEA103900021	m: Vibr io cholerae	Vibrio tubiashii NCIMB 1337 = ATCC 19106	SAMN02470815	2867	SAMN02470815 02867	-	ATPase_aa_Vibrios.hmm	-	2.9e-05	34.0	0.1	0.017	25.0	0.0	2.3	2	0	0	2	2	2	1	unannotated	protein
SAMEA103900022	m: Vibr io cholerae	Vibrio tubiashii ATCC 19109	SAMN02940924	3456	SAMN02940924 03456	-	ATPase_aa_Vibrios.hmm	-	2.9e-05	34.0	0.1	0.017	25.0	0.0	2.3	2	0	0	2	2	2	1	unannotated	protein
SAMEA103900039	m: Vibr io cholerae	Vibrio tubiashii ATCC 19109	SAMN02951905	3708	SAMN02951905 03708	-	ATPase_aa_Vibrios.hmm	-	2.9e-05	34.0	0.1	0.017	25.0	0.0	2.3	2	0	0	2	2	2	1	unannotated	protein
SAMEA103900040	m: Vibr io cholerae	Vibrio parahaemolyticus AQ3810	SAMN02435886	4703	SAMN02435886 04703	-	ATPase_aa_Vibrios.hmm	-	3e-05	34.0	0.0	4.2e-05	33.5	0.0	1.1	1	0	0	1	1	1	1	unannotated	protein
SAMEA103900041	m: Vibr io cholerae	Vibrio parahaemolyticus	SAMN06077000	58	SAMN06077000 00058	-	ATPase_aa_Vibrios.hmm	-	3e-05	34.0	0.0	4.2e-05	33.5	0.0	1.1	1	0	0	1	1	1	1	unannotated	protein
SAMEA103900042	m: Vibr io cholerae	Vibrio sp. J2-8	SAMEA2594000	1697	SAMEA2594000 01697	-	ATPase_aa_Vibrios.hmm	-	3.1e-05	33.9	0.0	8.2e-05	32.6	0.0	1.5	1	1	0	1	1	1	1	unannotated	protein
SAMEA103900043	m: Vibr io cholerae	Vibrio parahaemolyticus	SAMN02741395	2369	SAMN02741395 02369	-	ATPase_aa_Vibrios.hmm	-	3.2e-05	33.9	0.2	0.097	22.5	0.0	2.7	3	0	0	3	3	2	1	unannotated	protein
SAMEA103900044	m: Vibr io cholerae	#N/A	SAMN11522391	2826	SAMN11522391 02826	-	ATPase_aa_Vibrios.hmm	-	3.3e-05	33.9	0.0	8.5e-05	32.5	0.0	1.6	1	1	0	1	1	1	1	unannotated	protein
SAMEA103900045	m: Vibr io cholerae	Vibrio splendidus	SAMN05418069	505	SAMN05418069 00505	-	ATPase_aa_Vibrios.hmm	-	3.3e-05	33.8	0.0	8.5e-05	32.5	0.0	1.5	1	1	0	1	1	1	1	unannotated	protein
SAMEA103900046	m: Vibr io cholerae	#N/A	SAMN11522364	2696	SAMN11522364 02696	-	ATPase_aa_Vibrios.hmm	-	3.4e-05	33.8	0.0	9e-05	32.4	0.0	1.6	1	1	0	1	1	1	1	unannotated	protein
SAMEA103900047	m: Vibr io cholerae	Vibrio tasmaniensis 1F-155	SAMN02470479	2388	SAMN02470479 02388	-	ATPase_aa_Vibrios.hmm	-	3.4e-05	33.8	0.0	8.3e-05	32.5	0.0	1.5	1	1	0	1	1	1	1	unannotated	protein
SAMEA103900048	m: Vibr io cholerae	Vibrio parahaemolyticus	SAMN02712353	2142	SAMN02712353 02142	-	ATPase_aa_Vibrios.hmm	-	3.7e-05	33.7	0.0	5e-05	33.3	0.0	1.1	1	0	0	1	1	1	1	unannotated	protein
SAMEA103900049	m: Vibr io cholerae	Vibrio sp. 10N.222.47.A9	SAMN05768150	2378	SAMN05768150 02378	-	ATPase_aa_Vibrios.hmm	-	3.7e-05	33.7	0.0	9.5e-05	32.4	0.0	1.5	1	1	0	1	1	1	1	unannotated	protein
SAMEA103900050	m: Vibr io cholerae	Vibrio parahaemolyticus	SAMN05935522	4112	SAMN05935522 04112	-	ATPase_aa_Vibrios.hmm	-	3.8e-05	33.6	0.0	5.4e-05	33.2	0.0	1.1	1	0	0	1	1	1	1	unannotated	protein
SAMEA103900051	m: Vibr io cholerae	Vibrio parahaemolyticus	SAMN05935531	1550	SAMN05935531 01550	-	ATPase_aa_Vibrios.hmm	-	3.8e-05	33.6	0.0	5.4e-05	33.2	0.0	1.1	1	0	0	1	1	1	1	unannotated	protein
SAMEA103900052	m: Vibr io cholerae	Vibrio parahaemolyticus	SAMN05935538	4238	SAMN05935538 04238	-	ATPase_aa_Vibrios.hmm	-	3.8e-05	33.6	0.0	5.4e-05	33.2	0.0	1.1	1	0	0	1	1	1	1	unannotated	protein
SAMEA103900053	m: Vibr io cholerae	Vibrio crassostreae	SAMEA2591296	1107	SAMEA2591296 01107	-	ATPase_aa_Vibrios.hmm	-	3.9e-05	33.6	0.0	0.0001	32.2	0.0	1.6	1	1	0	1	1	1	1	unannotated	protein
SAMEA103900054	m: Vibr io cholerae	Vibrio vulnificus	SAMN09386611	2810	SAMN09386611 02810	-	ATPase_aa_Vibrios.hmm	-	3.9e-05	33.6	0.0	7.8e-05	32.6	0.0	1.5	1	1	0	1	1	1	1	unannotated	protein
SAMEA103900055	m: Vibr io cholerae	Vibrio sp. 712i1	SAMN02470876	2245	SAMN02470876 02245	-	ATPase_aa_Vibrios.hmm	-	3.9e-05	33.6	0.0	5.6e-05	33.1	0.0	1.1	1	0	0	1	1	1	1	unannotated	protein
SAMEA103900056	m: Vibr io cholerae	Vibrio sp. J2-4	SAMEA2593998	4112	SAMEA2593998 04112	-	ATPase_aa_Vibrios.hmm	-	4e-05	33.6	0.0	0.00011	32.2	0.0	1.6	1	1	0	1	1	1	1	unannotated	protein
SAMEA103900057	m: Vibr io cholerae	Vibrio parahaemolyticus	SAMN05578014	3067	SAMN05578014 03067	-	ATPase_aa_Vibrios.hmm	-	4.2e-05	33.5	0.0	6e-05	33.0	0.0	1.1	1	0	0	1	1	1	1	unannotated	protein
SAMEA103900058	m: Vibr io cholerae	Vibrio parahaemolyticus EKP-026	SAMN02641511	2011	SAMN02641511 02011	-	ATPase_aa_Vibrios.hmm	-	4.3e-05	33.5	0.0	5.8e-05	33.1	0.0	1.1	1	0	0	1	1	1	1	unannotated	protein
SAMEA103900363	m: Vibr io cholerae	Vibrio tasmaniensis	SAMN05172615	4549	SAMN05172615 04549	-	ATPase_aa_Vibrios.hmm	-	4.5e-05	33.4	0.0	0.00015	31.7	0.0	1.7	1	1	0	1	1	1	1	unannotated	protein
SAMEA103900364	m: Vibr io cholerae	Vibrio alginolyticus	SAMN09760242	1020	SAMN09760242 01020	-	ATPase_aa_Vibrios.hmm	-	4.5e-05	33.4	0.0	6.4e-05	32.9	0.0	1.1	1	0	0	1	1	1	1	unannotated	protein
SAMEA103900365	m: Vibr io cholerae	Vibrio splendidus	SAMN08099552	3953	SAMN08099552 03953	-	ATPase_aa_Vibrios.hmm	-	4.5e-05	33.4	0.0	0.16	21.8	0.0	2.5	2	0	0	2	2	2	1	unannotated	protein
SAMEA103900366	m: Vibr io cholerae	Vibrio splendidus	SAMN05418051	5340	SAMN05418051 05340	-	ATPase_aa_Vibrios.hmm	-	4.7e-05	33.3	0.0	0.00016	31.6	0.0	1.7	1	1	0	1	1	1	1	unannotated	protein
SAMEA103900367	m: Vibr io cholerae	#N/A	SAMN11522392	1905	SAMN11522392 01905	-	ATPase_aa_Vibrios.hmm	-	5.5e-05	33.1	0.0	0.00016	31.6	0.0	1.6	1	1	0	1	1	1	1	unannotated	protein
SAMEA103900368	m: Vibr io cholerae	Vibrio parahaemolyticus	SAMN02368255	3726	SAMN02368255 03726	-	ATPase_aa_Vibrios.hmm	-	5.5e-05	33.1	0.0	7.7e-05	32.7	0.0	1.1	1	0	0	1	1	1	1	unannotated	protein
SAMEA103900369	m: Vibr io cholerae	Vibrio parahaemolyticus	SAMN02781338	68	SAMN02781338 00068	-	ATPase_aa_Vibrios.hmm	-	5.5e-05	33.1	0.0	7.7e-05	32.7	0.0	1.1	1	0	0	1	1	1	1	unannotated	protein
SAMEA103900370	m: Vibr io cholerae	Vibrio parahaemolyticus	SAMN09280046	3237	SAMN09280046 03237	-	ATPase_aa_Vibrios.hmm	-	5.5e-05	33.1	0.0	7.7e-05	32.7	0.0	1.1	1	0	0	1	1	1	1	unannotated	protein
SAMEA103900371	m: Vibr io cholerae	#N/A	SAMD00000562	2	SAMD00000562 00002	-	ATPase_aa_Vibrios.hmm	-	5.5e-05	33.1	0.0	7.7e-05	32.7	0.0	1.1	1	0	0	1	1	1	1	unannotated	protein
SAMEA103900372	m: Vibr io cholerae	#N/A	SAMD00058707	1544	SAMD00058707 01544	-	ATPase_aa_Vibrios.hmm	-	5.5e-05	33.1	0.0	7.7e-05	32.7	0.0	1.1	1	0	0	1	1	1	1	unannotated	protein
SAMEA103900373	m: Vibr io cholerae	Vibrio parahaemolyticus EKP-021	SAMN01923802	2463	SAMN01923802 02463	-	ATPase_aa_Vibrios.hmm	-	5.5e-05	33.1	0.0	7.7e-05	32.7	0.0	1.1	1	0	0	1	1	1	1	unannotated	protein
SAMEA103900374	m: Vibr io cholerae	Vibrio parahaemolyticus 861	SAMN01923894	1582	SAMN01923894 01582	-	ATPase_aa_Vibrios.hmm	-	5.5e-05	33.1	0.0	7.7e-05	32.7	0.0	1.1	1	0	0	1	1	1	1	unannotated	protein
SAMEA103900375	m: Vibr io cholerae	Vibrio parahaemolyticus IDH02189	SAMN01923897	1852	SAMN01923897 01852	-	ATPase_aa_Vibrios.hmm	-	5.5e-05	33.1	0.0	7.7e-05	32.7	0.0	1.1	1	0	0	1	1	1	1	unannotated	protein
SAMEA103900376	m: Vibr io cholerae	Vibrio parahaemolyticus IDH02640	SAMN01924111	2645	SAMN01924111 02645	-	ATPase_aa_Vibrios.hmm	-	5.5e-05	33.1	0.0	7.7e-05	32.7	0.0	1.1	1	0	0	1	1	1	1	unannotated	protein
SAMEA103900377	m: Vibr io cholerae	Vibrio parahaemolyticus V14/01	SAMN01924113	2683	SAMN01924113 02683	-	ATPase_aa_Vibrios.hmm	-	5.5e-05	33.1	0.0	7.7e-05	32.7	0.0	1.1	1	0	0	1	1	1	1	unannotated	protein
SAMEA103900378	m: Vibr io cholerae	Vibrio parahaemolyticus NIHCB0603	SAMN02189718	3961	SAMN02189718 03961	-	ATPase_aa_Vibrios.hmm	-	5.5e-05	33.1	0.0	7.7e-05	32.7	0.0	1.1	1	0	0	1	1	1	1	unannotated	protein
SAMEA103900379	m: Vibr io cholerae	Vibrio parahaemolyticus VP250	SAMN02189721	1357	SAMN02189721 01357	-	ATPase_aa_Vibrios.hmm	-	5.5e-05	33.1	0.0	7.7e-05	32.7	0.0	1.1	1	0	0	1	1	1	1	unannotated	protein
SAMEA103900380	m: Vibr io cholerae	Vibrio parahaemolyticus 949	SAMN02190054	4479	SAMN02190054 04479	-	ATPase_aa_Vibrios.hmm	-	5.5e-05	33.1	0.0	7.7e-05	32.7	0.0	1.1	1	0	0	1	1	1	1	unannotated	protein
SAMEA103900381	m: Vibr io cholerae	Vibrio parahaemolyticus VP-NY4	SAMN02190055	1822	SAMN02190055 01822	-	ATPase_aa_Vibrios.hmm	-	5.5e-05	33.1	0.0	7.7e-05	32.7	0.0	1.1	1	0	0	1	1	1	1	unannotated	protein
SAMEA103900382	m: Vibr io cholerae	Vibrio parahaemolyticus VP551	SAMN02204304	4524	SAMN02204304 04524	-	ATPase_aa_Vibrios.hmm	-	5.5e-05	33.1	0.0	7.7e-05	32.7	0.0	1.1	1	0	0	1	1	1	1	unannotated	protein
SAMEA103900383	m: Vibr io cholerae	Vibrio parahaemolyticus 863	SAMN02204307	4479	SAMN02204307 04479	-	ATPase_aa_Vibrios.hmm	-	5.5e-05	33.1	0.0	7.7e-05	32.7	0.0	1.1	1	0	0	1	1	1	1	unannotated	protein
SAMEA103900384	m: Vibr io cholerae	Vibrio parahaemolyticus 930	SAMN02204308	2939	SAMN02204308 02939	-	ATPase_aa_Vibrios.hmm	-	5.5e-05	33.1	0.0	7.7e-05	32.7	0.0	1.1	1	0	0	1	1	1	1	unannotated	protein
SAMEA103900385	m: Vibr io cholerae	Vibrio parahaemolyticus S146	SAMN02338994	4255	SAMN02338994 04255	-	ATPase_aa_Vibrios.hmm	-	5.5e-05	33.1	0.0	7.7e-05	32.7	0.0	1.1	1	0	0	1	1	1	1	unannotated	protein
SAMEA103900386	m: Vibr io cholerae	Vibrio parahaemolyticus	SAMN02368230	1978	SAMN02368230 01978	-	ATPase_aa_Vibrios.hmm	-	5.5e-05	33.1	0.0	7.7e-05	32.7	0.0	1.1	1	0	0	1	1	1	1	unannotated	protein
SAMEA103900387	m: Vibr io cholerae	Vibrio parahaemolyticus K5030	SAMN02436183	4017	SAMN02436183 04017	-	ATPase_aa_Vibrios.hmm	-	5.5e-05	33.1	0.0	7.7e-05	32.7	0.0	1.1	1	0	0	1	1	1	1	unannotated	protein
SAMEA103900388	m: Vibr io cholerae	Vibrio parahaemolyticus Peru-466	SAMN02436220	1019	SAMN02436220 01019	-	ATPase_aa_Vibrios.hmm	-	5.5e-05	33.1	0.0	7.7e-05	32.7	0.0	1.1	1	0	0	1	1	1	1	unannotated	protein
SAMEA103900389	m: Vibr io cholerae	Vibrio parahaemolyticus AN-5034	SAMN02436265	2488	SAMN02436265 02488	-	ATPase_aa_Vibrios.hmm	-	5.5e-05	33.1	0.0	7.7e-05	32.7	0.0	1.1	1	0	0	1	1	1	1	unannotated	protein
SAMEA103900390	m: Vibr io cholerae	Vibrio parahaemolyticus VIP4-0395	SAMN02471128	3730	SAMN02471128 03730	-	ATPase_aa_Vibrios.hmm	-	5.5e-05	33.1	0.0	7.7e-05	32.7	0.0	1.1	1	0	0	1	1	1	1	unannotated	protein
SAMEA103900391	m: Vibr io cholerae	Vibrio parahaemolyticus VIP4-0439	SAMN02471132	3337	SAMN02471132 03337	-	ATPase_aa_Vibrios.hmm	-	5.5e-05	33.1	0.0	7.7e-05	32.7	0.0	1.1	1	0	0	1	1	1	1	unannotated	protein
SAMEA103900392	m: Vibr io cholerae	Vibrio parahaemolyticus VIP4-0407	SAMN02471133	3409	SAMN02471133 03409	-	ATPase_aa_Vibrios.hmm	-	5.5e-05	33.1	0.0	7.7e-05	32.7	0.0	1.1	1	0	0	1	1	1	1	unannotated	protein
SAMEA103900402	m: Vibr io cholerae	Vibrio parahaemolyticus	SAMN02741386	4603	SAMN02741386 04603	-	ATPase_aa_Vibrios.hmm	-	5.5e-05	33.1	0.0	7.7e-05	32.7	0.0	1.1	1	0	0	1	1	1	1	unannotated	protein
SAMEA103900403	m: Vibr io cholerae	Vibrio parahaemolyticus	SAMN02741387	4141	SAMN02741387 04141	-	ATPase_aa_Vibrios.hmm	-	5.5e-05	33.1	0.0	7.7e-05	32.7	0.0	1.1	1	0	0	1	1	1	1	unannotated	protein
SAMEA103900404	m: Vibr io cholerae	Vibrio parahaemolyticus	SAMN02781339	493	SAMN02781339 00493	-	ATPase_aa_Vibrios.hmm	-	5.5e-05	33.1	0.0	7.7e-05	32.7	0.0	1.1	1	0	0	1	1	1	1	unannotated	protein
SAMEA103900405	m: Vibr io cholerae	Vibrio parahaemolyticus	SAMN02781341	1026	SAMN02781341 01026	-	ATPase_aa_Vibrios.hmm	-	5.5e-05	33.1	0.0	7.7e-05	32.7	0.0	1.1	1	0	0	1	1	1	1	unannotated	protein
SAMEA103900406	m: Vibr io cholerae	Vibrio parahaemolyticus	SAMN03349598	15	SAMN03349598 00015	-	ATPase_aa_Vibrios.hmm	-	5.5e-05	33.1	0.0	7.7e-05	32.7	0.0	1.1	1	0	0	1	1	1	1	unannotated	protein
SAMEA103900407	m: Vibr io cholerae	Vibrio parahaemolyticus	SAMN03349606	336	SAMN03349606 00336	-	ATPase_aa_Vibrios.hmm	-	5.5e-05	33.1	0.0	7.7e-05	32.7	0.0	1.1	1	0	0	1	1	1	1	unannotated	protein
SAMEA103900408	m: Vibr io cholerae	Vibrio parahaemolyticus	SAMN03349609	1321	SAMN03349609 01321	-	ATPase_aa_Vibrios.hmm	-	5.5e-05	33.1	0.0	7.7e-05	32.7	0.0	1.1	1	0	0	1	1	1	1	unannotated	protein
SAMEA103900409	m: Vibr io cholerae	Vibrio parahaemolyticus	SAMN03358829	8	SAMN03358829 00008	-	ATPase_aa_Vibrios.hmm	-	5.5e-05	33.1	0.0	7.7e-05	32.7	0.0	1.1	1	0	0	1	1	1	1	unannotated	protein
SAMEA103900410	m: Vibr io cholerae	Vibrio parahaemolyticus	SAMN03452290	4519	SAMN03452290 04519	-	ATPase_aa_Vibrios.hmm	-	5.5e-05	33.1	0.0	7.7e-05	32.7	0.0	1.1	1	0	0	1	1	1	1	unannotated	protein
SAMEA103900411	m: Vibr io cholerae	Vibrio parahaemolyticus	SAMN03941065	437	SAMN03941065 00437	-	ATPase_aa_Vibrios.hmm	-	5.5e-05	33.1	0.0	7.7e-05	32.7	0.0	1.1	1	0	0	1	1	1	1	unannotated	protein
SAMEA103900418	m: Vibr io cholerae	Vibrio parahaemolyticus	SAMN03941069	49	SAMN03941069 00049	-	ATPase_aa_Vibrios.hmm	-	5.5e-05	33.1	0.0	7.7e-05	32.7	0.0	1.1	1	0	0	1	1	1	1	unannotated	protein
SAMEA103900419	m: Vibr io cholerae	Vibrio parahaemolyticus	SAMN03941070	1694	SAMN03941070 01694	-	ATPase_aa_Vibrios.hmm	-	5.5e-05	33.1	0.0	7.7e-05	32.7	0.0	1.1	1	0	0	1	1	1	1	unannotated	protein
SAMEA103900420	m: Vibr io cholerae	Vibrio parahaemolyticus	SAMN04338417	4480	SAMN04338417 04480	-	ATPase_aa_Vibrios.hmm	-	5.5e-05	33.1	0.0	7.7e-05	32.7	0.0	1.1	1	0	0	1	1	1	1	unannotated	protein
SAMEA103900421	m: Vibr io cholerae	Vibrio parahaemolyticus	SAMN04349747	5	SAMN04349747 00005	-	ATPase_aa_Vibrios.hmm	-	5.5e-05	33.1	0.0	7.7e-05	32.7	0.0	1.1	1	0	0	1	1	1	1	unannotated	protein
SAMEA103900422	m: Vibr io cholerae	Vibrio parahaemolyticus	SAMN04377384	2676	SAMN04377384 02676	-	ATPase_aa_Vibrios.hmm	-	5.5e-05	33.1	0.0	7.7e-05	32.7	0.0	1.1	1	0	0	1	1	1	1	unannotated	protein
SAMEA103900423	m: Vibr io cholerae	Vibrio parahaemolyticus	SAMN04422047	1821	SAMN04422047 01821	-	ATPase_aa_Vibrios.hmm	-	5.5e-05	33.1	0.0	7.7e-05	32.7	0.0	1.1	1	0	0	1	1	1	1	unannotated	protein
SAMEA103900424	m: Vibr io cholerae	Vibrio parahaemolyticus	SAMN04422055	3180	SAMN04422055 03180	-	ATPase_aa_Vibrios.hmm	-	5.5e-05	33.1	0.0	7.7e-05	32.7	0.0	1.1	1	0	0	1	1	1	1	unannotated	protein
SAMEA103900425	m: Vibr io cholerae	Vibrio parahaemolyticus	SAMN05591502	2191	SAMN05591502 02191	-	ATPase_aa_Vibrios.hmm	-	5.5e-05	33.1	0.0	7.7e-05	32.7	0.0	1.1	1	0	0	1	1	1	1	unannotated	protein
SAMEA103900426	m: Vibr io cholerae	Vibrio parahaemolyticus	SAMN05727869	3210	SAMN05727869 03210	-	ATPase_aa_Vibrios.hmm	-	5.5e-05	33.1	0.0	7.7e-05	32.7	0.0	1.1	1	0	0	1	1	1	1	unannotated	protein
SAMEA103900427	m: Vibr io cholerae	Vibrio parahaemolyticus	SAMN05858273	4146	SAMN05858273 04146	-	ATPase_aa_Vibrios.hmm	-	5.5e-05	33.1	0.0	7.7e-05	32.7	0.0	1.1	1	0	0	1	1	1	1	unannotated	protein
SAMEA103900796	m: Vibr io cholerae	Vibrio parahaemolyticus	SAMN05935529	2435	SAMN05935529 02435	-	ATPase_aa_Vibrios.hmm	-	5.5e-05	33.1	0.0	7.7e-05	32.7	0.0	1.1	1	0	0	1	1	1	1	unannotated	protein
SAMEA103900797	m: Vibr io cholerae	Vibrio parahaemolyticus	SAMN05935535	5	SAMN05935535 00005	-	ATPase_aa_Vibrios.hmm	-	5.5e-05	33.1	0.0	7.7e-05	32.7	0.0	1.1	1	0	0	1	1	1	1	unannotated	protein
SAMEA103900798	m: Vibr io cholerae	Vibrio parahaemolyticus	SAMN05935536	2400	SAMN05935536 02400	-	ATPase_aa_Vibrios.hmm	-	5.5e-05	33.1	0.0	7.7e-05	32.7	0.0	1.1	1	0	0	1	1	1	1	unannotated	protein
SAMEA103900799	m: Vibr io cholerae	Vibrio parahaemolyticus	SAMN05935537	3791	SAMN05935537 03791	-	ATPase_aa_Vibrios.hmm	-	5.5e-05	33.1	0.0	7.7e-05	32.7	0.0	1.1	1	0	0	1	1	1	1	unannotated	protein
SAMEA103900800	m: Vibr io cholerae	Vibrio parahaemolyticus	SAMN06009035	4066	SAMN06009035 04066	-	ATPase_aa_Vibrios.hmm	-	5.5e-05	33.1	0.0	7.7e-05	32.7	0.0	1.1	1	0	0	1	1	1	1	unannotated	protein
SAMEA103900801	m: Vibr io cholerae	Vibrio parahaemolyticus	SAMN06076986	2128	SAMN06076986 02128	-	ATPase_aa_Vibrios.hmm	-	5.5e-05	33.1	0.0	7.7e-05	32.7	0.0	1.1	1	0	0	1	1	1	1	unannotated	protein
SAMEA103900802	m: Vibr io cholerae	Vibrio parahaemolyticus	SAMN06076987	3582	SAMN06076987 03582	-	ATPase_aa_Vibrios.hmm	-	5.5e-05	33.1	0.0	7.7e-05	32.7	0.0	1.1	1	0	0	1	1	1	1	unannotated	protein
SAMEA103900803	m: Vibr io cholerae	Vibrio parahaemolyticus	SAMN06076988	2705	SAMN06076988 02705	-	ATPase_aa_Vibrios.hmm	-	5.5e-05	33.1	0.0	7.7e-05	32.7	0.0	1.1	1	0	0	1	1	1	1	unannotated	protein
SAMEA103900804	m: Vibr io cholerae	Vibrio parahaemolyticus	SAMN06076989	1032	SAMN06076989 01032	-	ATPase_aa_Vibrios.hmm	-	5.5e-05	33.1	0.0	7.7e-05	32.7	0.0	1.1	1	0	0	1	1	1	1	unannotated	protein
SAMEA103900805	m: Vibr io cholerae	Vibrio parahaemolyticus	SAMN06076990	296	SAMN06076990 00296	-	ATPase_aa_Vibrios.hmm	-	5.5e-05	33.1	0.0	7.7e-05	32.7	0.0	1.1	1	0	0	1	1	1	1	unannotated	protein
SAMEA103900806	m: Vibr io cholerae	Vibrio parahaemolyticus	SAMN06076991	2528	SAMN06076991 02528	-	ATPase_aa_Vibrios.hmm	-	5.5e-05	33.1	0.0	7.7e-05	32.7	0.0	1.1	1	0	0	1	1	1	1	unannotated	protein
SAMEA103900807	m: Vibr io cholerae	Vibrio parahaemolyticus	SAMN06076992	4344	SAMN06076992 04344	-	ATPase_aa_Vibrios.hmm	-	5.5e-05	33.1	0.0	7.7e-05	32.7	0.0	1.1	1	0	0	1	1	1	1	unannotated	protein
SAMEA103900808	m: Vibr io cholerae	Vibrio parahaemolyticus	SAMN06076993	3259	SAMN06076993 03259	-	ATPase_aa_Vibrios.hmm	-	5.5e-05	33.1	0.0	7.7e-05	32.7	0.0	1.1	1	0	0	1	1	1	1	unannotated	protein
SAMEA103900809	m: Vibr io cholerae	Vibrio parahaemolyticus	SAMN06076994	2186	SAMN06076994 02186	-	ATPase_aa_Vibrios.hmm	-	5.5e-05	33.1	0.0	7.7e-05	32.7	0.0	1.1	1	0	0	1	1	1	1	unannotated	protein
SAMEA103900810	m: Vibr io cholerae	Vibrio parahaemolyticus	SAMN06076995	3304	SAMN06076995 03304	-	ATPase_aa_Vibrios.hmm	-	5.5e-05	33.1	0.0	7.7e-05	32.7	0.0	1.1	1	0	0	1	1	1	1	unannotated	protein
SAMEA103900811	m: Vibr io cholerae	Vibrio parahaemolyticus	SAMN06076996	2267	SAMN06076996 02267	-	ATPase_aa_Vibrios.hmm	-	5.5e-05	33.1	0.0	7.7e-05	32.7	0.0	1.1	1	0	0	1	1	1	1	unannotated	protein
SAMEA103900812	m: Vibr io cholerae	Vibrio parahaemolyticus	SAMN06076997	4645	SAMN06076997 04645	-	ATPase_aa_Vibrios.hmm	-	5.5e-05	33.1	0.0	7.7e-05	32.7	0.0	1.1	1	0	0	1	1	1	1	unannotated	protein
SAMEA103900813	m: Vibr io cholerae	Vibrio parahaemolyticus	SAMN06076998	461	SAMN06076998 00461	-	ATPase_aa_Vibrios.hmm	-	5.5e-05	33.1	0.0	7.7e-05	32.7	0.0	1.1	1	0	0	1	1	1	1	unannotated	protein
SAMEA103900814	m: Vibr io cholerae	Vibrio parahaemolyticus	SAMN06076999	3488	SAMN06076999 03488	-	ATPase_aa_Vibrios.hmm	-	5.5e-05	33.1	0.0	7.7e-05	32.7	0.0	1.1	1	0	0	1	1	1	1	unannotated	protein
SAMEA103900815	m: Vibr io cholerae	Vibrio parahaemolyticus	SAMN06077005	3607	SAMN06077005 03607	-	ATPase_aa_Vibrios.hmm	-	5.5e-05	33.1	0.0	7.7e-05	32.7	0.0	1.1	1	0	0	1	1	1	1	unannotated	protein
SAMEA103900816	m: Vibr io cholerae	Vibrio parahaemolyticus	SAMN06077007	288	SAMN06077007 00288	-	ATPase_aa_Vibrios.hmm	-	5.5e-05	33.1	0.0	7.7e-05	32.7	0.0	1.1	1	0	0	1	1	1	1	unannotated	protein
SAMEA103900817	m: Vibr io cholerae	Vibrio parahaemolyticus	SAMN06077014	3059	SAMN06077014 03059	-	ATPase_aa_Vibrios.hmm	-	5.5e-05	33.1	0.0	7.7e-05	32.7	0.0	1.1	1	0	0	1	1	1	1	unannotated	protein
SAMEA103900818	m: Vibr io cholerae	Vibrio parahaemolyticus	SAMN06077015	3909	SAMN06077015 03909	-	ATPase_aa_Vibrios.hmm	-	5.5e-05	33.1	0.0	7.7e-05	32.7	0.0	1.1	1	0	0	1	1	1	1	unannotated	protein
SAMEA103900819	m: Vibr io cholerae	Vibrio parahaemolyticus	SAMN06077016	1760	SAMN06077016 01760	-	ATPase_aa_Vibrios.hmm	-	5.5e-05	33.1	0.0	7.7e-05	32.7	0.0	1.1	1	0	0	1	1	1	1	unannotated	protein
SAMEA103900820	m: Vibr io cholerae	Vibrio parahaemolyticus	SAMN06077017	650	SAMN06077017 00650	-	ATPase_aa_Vibrios.hmm	-	5.5e-05	33.1	0.0	7.7e-05	32.7	0.0	1.1	1	0	0	1	1	1	1	unannotated	protein
SAMEA103900821	m: Vibr io cholerae	Vibrio parahaemolyticus	SAMN06127921	3549	SAMN06127921 03549	-	ATPase_aa_Vibrios.hmm	-	5.5e-05	33.1	0.0	7.7e-05	32.7	0.0	1.1	1	0	0	1	1	1	1	unannotated	protein
SAMEA103900822	m: Vibr io cholerae	Vibrio parahaemolyticus	SAMN06162268	2441	SAMN06162268 02441	-	ATPase_aa_Vibrios.hmm	-	5.5e-05	33.1	0.0	7.7e-05	32.7	0.0	1.1	1	0	0	1	1	1	1	unannotated	protein
SAMEA103900823	m: Vibr io cholerae	Vibrio parahaemolyticus	SAMN06163187	2347	SAMN06163187 02347	-	ATPase_aa_Vibrios.hmm	-	5.5e-05	33.1	0.0	7.7e-05	32.7	0.0	1.1	1	0	0	1	1	1	1	unannotated	protein
SAMEA103900824	m: Vibr io cholerae	Vibrio parahaemolyticus	SAMN06917276	1380	SAMN06917276 01380	-	ATPase_aa_Vibrios.hmm	-	5.5e-05	33.1	0.0	7.7e-05	32.7	0.0	1.1	1	0	0	1	1	1	1	unannotated	protein
SAMEA103900825	m: Vibr io cholerae	Vibrio parahaemolyticus	SAMN07185550	338	SAMN07185550 00338	-	ATPase_aa_Vibrios.hmm	-	5.5e-05	33.1	0.0	7.7e-05	32.7	0.0	1.1	1	0	0	1	1	1	1	unannotated	protein
SAMEA103900826	m: Vibr io cholerae	Vibrio parahaemolyticus	SAMN07279732	4386	SAMN07279732 04386	-	ATPase_aa_Vibrios.hmm	-	5.5e-05	33.1	0.0	7.7e-05	32.7	0.0	1.1	1	0	0	1	1	1	1	unannotated	protein
SAMEA103900827	m: Vibr io cholerae	Vibrio parahaemolyticus	SAMN07291586	2365	SAMN07291586 02365	-	ATPase_aa_Vibrios.hmm	-	5.5e-05	33.1	0.0	7.7e-05	32.7	0.0	1.1	1	0	0	1	1	1	1	unannotated	protein
SAMEA103900828	m: Vibr io cholerae	Vibrio parahaemolyticus	SAMN07327345	4051	SAMN07327345 04051	-	ATPase_aa_Vibrios.hmm	-	5.5e-05	33.1	0.0	7.7e-05	32.7	0.0	1.1	1	0	0	1	1	1	1	unannotated	protein
SAMEA103900829	m: Vibr io cholerae	Vibrio parahaemolyticus	SAMN07327346	3982	SAMN07327346 03982	-	ATPase_aa_Vibrios.hmm	-	5.5e-05	33.1	0.0	7.7e-05	32.7	0.0	1.1	1	0	0	1	1	1	1	unannotated	protein
SAMEA103900830	m: Vibr io cholerae	Vibrio parahaemolyticus	SAMN07559594	1654	SAMN07559594 01654	-	ATPase_aa_Vibrios.hmm	-	5.5e-05	33.1	0.0	7.7e-05	32.7	0.0	1.1	1	0	0	1	1	1	1	unannotated	protein
SAMEA103900831	m: Vibr io cholerae	Vibrio parahaemolyticus	SAMN07682410	1467	SAMN07682410 01467	-	ATPase_aa_Vibrios.hmm	-	5.5e-05	33.1	0.0	7.7e-05	32.7	0.0	1.1	1	0	0	1	1	1	1	unannotated	protein
SAMEA103900832	m: Vibr io cholerae	Vibrio parahaemolyticus	SAMN07838949	2	SAMN07838949 00002	-	ATPase_aa_Vibrios.hmm	-	5.5e-05	33.1	0.0	7.7e-05	32.7	0.0	1.1	1	0	0	1	1	1	1	unannotated	protein
SAMEA103900833	m: Vibr io cholerae	Vibrio parahaemolyticus	SAMN08667565	706	SAMN08667565 00706	-	ATPase_aa_Vibrios.hmm	-	5.5e-05	33.1	0.0	7.7e-05	32.7	0.0	1.1	1	0	0	1	1	1	1	unannotated	protein
SAMEA103900834	m: Vibr io cholerae	Vibrio parahaemolyticus	SAMN08667566	1568	SAMN08667566 01568	-	ATPase_aa_Vibrios.hmm	-	5.5e-05	33.1	0.0	7.7e-05	32.7	0.0	1.1	1	0	0	1	1	1	1	unannotated	protein
SAMEA103900835	m: Vibr io cholerae	Vibrio parahaemolyticus	SAMN08667567	913	SAMN08667567 00913	-	ATPase_aa_Vibrios.hmm	-	5.5e-05	33.1	0.0	7.7e-05	32.7	0.0	1.1	1	0	0	1	1	1	1	unannotated	protein
SAMEA103900838	m: Vibr io cholerae	Vibrio parahaemolyticus	SAMN08667585	2239	SAMN08667585 02239	-	ATPase_aa_Vibrios.hmm	-	5.5e-05	33.1	0.0	7.7e-05	32.7	0.0	1.1	1	0	0	1	1	1	1	unannotated	protein
SAMEA103900839	m: Vibr io cholerae	Vibrio parahaemolyticus	SAMN08667654	605	SAMN08667654 00605	-	ATPase_aa_Vibrios.hmm	-	5.5e-05	33.1	0.0	7.7e-05	32.7	0.0	1.1	1	0	0	1	1	1	1	unannotated	protein
SAMEA103900840	m: Vibr io cholerae	Vibrio parahaemolyticus	SAMN08667664	791	SAMN08667664 00791	-	ATPase_aa_Vibrios.hmm	-	5.5e-05	33.1	0.0	7.7e-05	32.7	0.0	1.1	1	0	0	1	1	1	1	unannotated	protein
SAMEA103900841	m: Vibr io cholerae	Vibrio parahaemolyticus	SAMN08667669	642	SAMN08667669 00642	-	ATPase_aa_Vibrios.hmm	-	5.5e-05	33.1	0.0	7.7e-05	32.7	0.0	1.1	1	0	0	1	1	1	1	unannotated	protein
SAMEA103900842	m: Vibr io cholerae	Vibrio parahaemolyticus	SAMN08965121	1659	SAMN08965121 01659	-	ATPase_aa_Vibrios.hmm	-	5.5e-05	33.1	0.0	7.7e-05	32.7	0.0	1.1	1	0	0	1	1	1	1	unannotated	protein
SAMEA103900843	m: Vibr io cholerae	Vibrio parahaemolyticus	SAMN08965141	3790	SAMN08965141 03790	-	ATPase_aa_Vibrios.hmm	-	5.5e-05	33.1	0.0	7.7e-05	32.7	0.0	1.1	1	0	0	1	1	1	1	unannotated	protein
SAMEA103900844	m: Vibr io cholerae	Vibrio parahaemolyticus	SAMN08965173	3755	SAMN08965173 03755	-	ATPase_aa_Vibrios.hmm	-	5.5e-05	33.1	0.0	7.7e-05	32.7	0.0	1.1	1	0	0	1	1	1	1	unannotated	protein
SAMEA103900845	m: Vibr io cholerae	Vibrio parahaemolyticus	SAMN08965183	1810	SAMN08965183 01810	-	ATPase_aa_Vibrios.hmm	-	5.5e-05	33.1	0.0	7.7e-05	32.7	0.0	1.1	1	0	0	1	1	1	1	unannotated	protein
SAMEA103900846	m: Vibr io cholerae	Vibrio parahaemolyticus	SAMN08965187	3294	SAMN08965187 03294	-	ATPase_aa_Vibrios.hmm	-	5.5e-05	33.1	0.0	7.7e-05	32.7	0.0	1.1	1	0	0	1	1	1	1	unannotated	protein
SAMEA103900847	m: Vibr io cholerae	Vibrio parahaemolyticus	SAMN08965190	3781	SAMN08965190 03781	-	ATPase_aa_Vibrios.hmm	-	5.5e-05	33.1	0.0	7.7e-05	32.7	0.0	1.1	1	0	0	1	1	1	1	unannotated	protein
SAMEA103900848	m: Vibr io cholerae	Vibrio parahaemolyticus	SAMN09280054	3124	SAMN09280054 03124	-	ATPase_aa_Vibrios.hmm	-	5.5e-05	33.1	0.0	7.7e-05	32.7	0.0	1.1	1	0	0	1	1	1	1	unannotated	protein
SAMEA103900849	m: Vibr io cholerae	Vibrio parahaemolyticus	SAMN09280067	1779	SAMN09280067 01779	-	ATPase_aa_Vibrios.hmm	-	5.5e-05	33.1	0.0	7.7e-05	32.7	0.0	1.1	1	0	0	1	1	1	1	unannotated	protein
SAMEA103900850	m: Vibr io cholerae	Vibrio parahaemolyticus	SAMN09295482	1474	SAMN09295482 01474	-	ATPase_aa_Vibrios.hmm	-	5.5e-05	33.1	0.0	7.7e-05	32.7	0.0	1.1	1	0	0	1	1	1	1	unannotated	protein
SAMEA103900851	m: Vibr io cholerae	Vibrio parahaemolyticus	SAMN09296176	3135	SAMN09296176 03135	-	ATPase_aa_Vibrios.hmm	-	5.5e-05	33.1	0.0	7.7e-05	32.7	0.0	1.1	1	0	0	1	1	1	1	unannotated	protein
SAMEA103900852	m: Vibr io cholerae	Vibrio parahaemolyticus	SAMN09296195	2607	SAMN09296195 02607	-	ATPase_aa_Vibrios.hmm	-	5.5e-05	33.1	0.0	7.7e-05	32.7	0.0	1.1	1	0	0	1	1	1	1	unannotated	protein
SAMEA103900853	m: Vibr io cholerae	Vibrio parahaemolyticus	SAMN09296217	3689	SAMN09296217 03689	-	ATPase_aa_Vibrios.hmm	-	5.5e-05	33.1	0.0	7.7e-05	32.7	0.0	1.1	1	0	0	1	1	1	1	unannotated	protein
SAMEA103900854	m: Vibr io cholerae	Vibrio parahaemolyticus	SAMN09488304	3150	SAMN09488304 03150	-	ATPase_aa_Vibrios.hmm	-	5.5e-05	33.1	0.0	7.7e-05	32.7	0.0	1.1	1	0	0	1	1	1	1	unannotated	protein
SAMEA103900855	m: Vibr io cholerae	Vibrio parahaemolyticus	SAMN09488305	3117	SAMN09488305 03117	-	ATPase_aa_Vibrios.hmm	-	5.5e-05	33.1	0.0	7.7e-05	32.7	0.0	1.1	1	0	0	1	1	1	1	unannotated	protein
SAMEA103900856	m: Vibr io cholerae	Vibrio parahaemolyticus	SAMN09488306	3580	SAMN09488306 03580	-	ATPase_aa_Vibrios.hmm	-	5.5e-05	33.1	0.0	7.7e-05	32.7	0.0	1.1	1	0	0	1	1	1	1	unannotated	protein
SAMEA103900857	m: Vibr io cholerae	Vibrio parahaemolyticus	SAMN09664793	2078	SAMN09664793 02078	-	ATPase_aa_Vibrios.hmm	-	5.5e-05	33.1	0.0	7.7e-05	32.7	0.0	1.1	1	0	0	1	1	1	1	unannotated	protein
SAMEA103900858	m: Vibr io cholerae	Vibrio parahaemolyticus	SAMN09874427	1483	SAMN09874427 01483	-	ATPase_aa_Vibrios.hmm	-	5.5e-05	33.1	0.0	7.7e-05	32.7	0.0	1.1	1	0	0	1	1	1	1	unannotated	protein
SAMEA103900859	m: Vibr io cholerae	Vibrio parahaemolyticus	SAMN06160635	2007	SAMN06160635 02007	-	ATPase_aa_Vibrios.hmm	-	5.5e-05	33.1	0.0	7.7e-05	32.7	0.0	1.1	1	0	0	1	1	1	1	unannotated	protein
SAMEA103900860	m: Vibr io cholerae	Vibrio parahaemolyticus	SAMN02368244	157	SAMN02368244 00157	-	ATPase_aa_Vibrios.hmm	-	5.5e-05	33.1	0.0	7.7e-05	32.7	0.0	1.1	1	0	0	1	1	1	1	unannotated	protein
SAMEA103900861	m: Vibr io cholerae	Vibrio parahaemolyticus	SAMN05895044	2731	SAMN05895044 02731	-	ATPase_aa_Vibrios.hmm	-	5.5e-05	33.1	0.0	7.7e-05	32.7	0.0	1.1	1	0	0	1	1	1	1	unannotated	protein
SAMEA103900862	m: Vibr io cholerae	Vibrio sp. JB196	SAMEA81166168	271	SAMEA81166168 00271	-	ATPase_aa_Vibrios.hmm	-	5.6e-05	33.1	0.0	8.1	16.2	0.0	2.5	2	0	0	2	2	2	2	unannotated	protein
SAMEA103900863	m: Vibr io cholerae	Vibrio casei	SAMN07141174	3125	SAMN07141174 03125	-	ATPase_aa_Vibrios.hmm	-	5.6e-05	33.1	0.0	8.1	16.2	0.0	2.5	2	0	0	2	2	2	2	unannotated	protein
SAMEA103900864	m: Vibr io cholerae	Vibrio crassostreae 9CS106	SAMN02470456	1000	SAMN02470456 01000	-	ATPase_aa_Vibrios.hmm	-	5.6e-05	33.1	0.0	0.00017	31.5	0.0	1.6	1	1	0	1	1	1	1	unannotated	protein
SAMEA103900865	m: Vibr io cholerae	Vibrio splendidus	SAMN05824180	2745	SAMN05824180 02745	-	ATPase_aa_Vibrios.hmm	-	5.6e-05	33.1	0.0	7.4	16.4	0.0	2.9	4	0	0	4	4	2	2	unannotated	protein
SAMEA103900866	m: Vibr io cholerae	Vibrio alginolyticus	SAMN09760238	3552	SAMN09760238 03552	-	ATPase_aa_Vibrios.hmm	-	5.7e-05	33.1	0.0	8e-05	32.6	0.0	1.1	1	0	0	1	1	1	1	unannotated	protein
SAMEA103900867	m: Vibr io cholerae	Vibrio parahaemolyticus VP232	SAMN02190056	1660	SAMN02190056 01660	-	ATPase_aa_Vibrios.hmm	-	6.1e-05	33.0	0.0	8.6e-05	32.5	0.0	1.1	1	0	0	1	1	1	1	unannotated	protein
SAMEA103905029	m: Vibr io cholerae	Vibrio parahaemolyticus	SAMN03795180	1299	SAMN03795180 01299	-	ATPase_aa_Vibrios.hmm	-	6.1e-05	33.0	0.0	8.6e-05	32.5	0.0	1.1	1	0	0	1	1	1	1	unannotated	protein
SAMEA103905030	m: Vibr io cholerae	Vibrio parahaemolyticus	SAMN05935527	1718	SAMN05935527 01718	-	ATPase_aa_Vibrios.hmm	-	6.1e-05	33.0	0.0	8.6e-05	32.5	0.0	1.1	1	0	0	1	1	1	1	unannotated	protein
SAMEA103905031	m: Vibr io cholerae	Vibrio parahaemolyticus	SAMN05935539	1818	SAMN05935539 01818	-	ATPase_aa_Vibrios.hmm	-	6.1e-05	33.0	0.0	8.6e-05	32.5	0.0	1.1	1	0	0	1	1	1	1	unannotated	protein
SAMEA103905032	m: Vibr io cholerae	Vibrio parahaemolyticus	SAMN06042541	802	SAMN06042541 00802	-	ATPase_aa_Vibrios.hmm	-	6.1e-05	33.0	0.0	8.6e-05	32.5	0.0	1.1	1	0	0	1	1	1	1	unannotated	protein
SAMEA103905033	m: Vibr io cholerae	Vibrio parahaemolyticus	SAMN06076982	1523	SAMN06076982 01523	-	ATPase_aa_Vibrios.hmm	-	6.1e-05	33.0	0.0	8.6e-05	32.5	0.0	1.1	1	0	0	1	1	1	1	unannotated	protein
SAMEA103905034	m: Vibr io cholerae	Vibrio parahaemolyticus	SAMN07185544	2320	SAMN07185544 02320	-	ATPase_aa_Vibrios.hmm	-	6.1e-05	33.0	0.0	8.6e-05	32.5	0.0	1.1	1	0	0	1	1	1	1	unannotated	protein
SAMEA103905035	m: Vibr io cholerae	Vibrio parahaemolyticus	SAMN08902771	2590	SAMN08902771 02590	-	ATPase_aa_Vibrios.hmm	-	6.1e-05	33.0	0.0	8.6e-05	32.5	0.0	1.1	1	0	0	1	1	1	1	unannotated	protein
SAMEA103905036	m: Vibr io cholerae	Vibrio parahaemolyticus	SAMN09242518	2100	SAMN09242518 02100	-	ATPase_aa_Vibrios.hmm	-	6.1e-05	33.0	0.0	8.6e-05	32.5	0.0	1.1	1	0	0	1	1	1	1	unannotated	protein
SAMEA103905037	m: Vibr io cholerae	Vibrio parahaemolyticus	SAMN09280057	2473	SAMN09280057 02473	-	ATPase_aa_Vibrios.hmm	-	6.1e-05	33.0	0.0	8.6e-05	32.5	0.0	1.1	1	0	0	1	1	1	1	unannotated	protein
SAMEA103905038	m: Vibr io cholerae	Vibrio parahaemolyticus S045	SAMN02338906	4270	SAMN02338906 04270	-	ATPase_aa_Vibrios.hmm	-	6.1e-05	33.0	0.0	8.6e-05	32.5	0.0	1.1	1	0	0	1	1	1	1	unannotated	protein
SAMEA103905091	m: Vibr io cholerae	Vibrio parahaemolyticus S117	SAMN02338966	3972	SAMN02338966 03972	-	ATPase_aa_Vibrios.hmm	-	6.1e-05	33.0	0.0	8.6e-05	32.5	0.0	1.1	1	0	0	1	1	1	1	unannotated	protein
SAMEA103905092	m: Vibr io cholerae	Vibrio parahaemolyticus	SAMN02368300	455	SAMN02368300 00455	-	ATPase_aa_Vibrios.hmm	-	6.1e-05	33.0	0.0	8.6e-05	32.5	0.0	1.1	1	0	0	1	1	1	1	unannotated	protein
SAMEA103905093	m: Vibr io cholerae	Vibrio parahaemolyticus	SAMN02368319	2685	SAMN02368319 02685	-	ATPase_aa_Vibrios.hmm	-	6.1e-05	33.0	0.0	8.6e-05	32.5	0.0	1.1	1	0	0	1	1	1	1	unannotated	protein
SAMEA103905094	m: Vibr io cholerae	Vibrio parahaemolyticus	SAMN03349602	3411	SAMN03349602 03411	-	ATPase_aa_Vibrios.hmm	-	6.1e-05	33.0	0.0	8.6e-05	32.5	0.0	1.1	1	0	0	1	1	1	1	unannotated	protein
SAMEA103905095	m: Vibr io cholerae	Vibrio parahaemolyticus	SAMN05557942	1936	SAMN05557942 01936	-	ATPase_aa_Vibrios.hmm	-	6.1e-05	33.0	0.0	8.6e-05	32.5	0.0	1.1	1	0	0	1	1	1	1	unannotated	protein
SAMEA103905096	m: Vibr io cholerae	Vibrio parahaemolyticus	SAMN05578021	2723	SAMN05578021 02723	-	ATPase_aa_Vibrios.hmm	-	6.1e-05	33.0	0.0	8.6e-05	32.5	0.0	1.1	1	0	0	1	1	1	1	unannotated	protein
SAMEA103905097	m: Vibr io cholerae	Vibrio parahaemolyticus	SAMN06076964	1365	SAMN06076964 01365	-	ATPase_aa_Vibrios.hmm	-	6.1e-05	33.0	0.0	8.6e-05	32.5	0.0	1.1	1	0	0	1	1	1	1	unannotated	protein
SAMEA103905098	m: Vibr io cholerae	Vibrio parahaemolyticus	SAMN06160635	881	SAMN06160635 00881	-	ATPase_aa_Vibrios.hmm	-	6.1e-05	33.0	0.0	8.6e-05	32.5	0.0	1.1	1	0	0	1	1	1	1	unannotated	protein
SAMEA103905099	m: Vibr io cholerae	Vibrio parahaemolyticus	SAMN07185547	1723	SAMN07185547 01723	-	ATPase_aa_Vibrios.hmm	-	6.1e-05	33.0	0.0	8.6e-05	32.5	0.0	1.1	1	0	0	1	1	1	1	unannotated	protein
SAMEA103905100	m: Vibr io cholerae	Vibrio parahaemolyticus	SAMN02368295	1838	SAMN02368295 01838	-	ATPase_aa_Vibrios.hmm	-	6.1e-05	33.0	0.0	8.6e-05	32.5	0.0	1.1	1	0	0	1	1	1	1	unannotated	protein
SAMEA103905197	m: Vibr io cholerae	Vibrio parahaemolyticus VP2007-095	SAMN02183022	170	SAMN02183022 00170	-	ATPase_aa_Vibrios.hmm	-	6.1e-05	33.0	0.0	8.6e-05	32.5	0.0	1.1	1	0	0	1	1	1	1	unannotated	protein
SAMEA103905198	m: Vibr io cholerae	Vibrio parahaemolyticus	SAMN02741365	3557	SAMN02741365 03557	-	ATPase_aa_Vibrios.hmm	-	6.1e-05	33.0	0.0	8.6e-05	32.5	0.0	1.1	1	0	0	1	1	1	1	unannotated	protein
SAMEA103905199	m: Vibr io cholerae	Vibrio parahaemolyticus	SAMN02741366	3447	SAMN02741366 03447	-	ATPase_aa_Vibrios.hmm	-	6.1e-05	33.0	0.0	8.6e-05	32.5	0.0	1.1	1	0	0	1	1	1	1	unannotated	protein
SAMEA103905200	m: Vibr io cholerae	Vibrio parahaemolyticus	SAMN02741367	4118	SAMN02741367 04118	-	ATPase_aa_Vibrios.hmm	-	6.1e-05	33.0	0.0	8.6e-05	32.5	0.0	1.1	1	0	0	1	1	1	1	unannotated	protein
SAMEA103905201	m: Vibr io cholerae	Vibrio parahaemolyticus	SAMN02741368	2905	SAMN02741368 02905	-	ATPase_aa_Vibrios.hmm	-	6.1e-05	33.0	0.0	8.6e-05	32.5	0.0	1.1	1	0	0	1	1	1	1	unannotated	protein
SAMEA103905202	m: Vibr io cholerae	Vibrio parahaemolyticus	SAMN02741369	3335	SAMN02741369 03335	-	ATPase_aa_Vibrios.hmm	-	6.1e-05	33.0	0.0	8.6e-05	32.5	0.0	1.1	1	0	0	1	1	1	1	unannotated	protein
SAMEA103905203	m: Vibr io cholerae	Vibrio parahaemolyticus	SAMN02741370	4855	SAMN02741370 04855	-	ATPase_aa_Vibrios.hmm	-	6.1e-05	33.0	0.0	8.6e-05	32.5	0.0	1.1	1	0	0	1	1	1	1	unannotated	protein
SAMEA103905204	m: Vibr io cholerae	Vibrio parahaemolyticus	SAMN02741372	4478	SAMN02741372 04478	-	ATPase_aa_Vibrios.hmm	-	6.1e-05	33.0	0.0	8.6e-05	32.5	0.0	1.1	1	0	0	1	1	1	1	unannotated	protein
SAMEA103905205	m: Vibr io cholerae	Vibrio parahaemolyticus	SAMN03107386	4460	SAMN03107386 04460	-	ATPase_aa_Vibrios.hmm	-	6.1e-05	33.0	0.0	8.6e-05	32.5	0.0	1.1	1	0	0	1	1	1	1	unannotated	protein
SAMEA103905206	m: Vibr io cholerae	Vibrio parahaemolyticus	SAMN03766034	4060	SAMN03766034 04060	-	ATPase_aa_Vibrios.hmm	-	6.1e-05	33.0	0.0	8.6e-05	32.5	0.0	1.1	1	0	0	1	1	1	1	unannotated	protein
SAMEA103905207	m: Vibr io cholerae	Vibrio parahaemolyticus	SAMN03799853	2369	SAMN03799853 02369	-	ATPase_aa_Vibrios.hmm	-	6.1e-05	33.0	0.0	8.6e-05	32.5	0.0	1.1	1	0	0	1	1	1	1	unannotated	protein
SAMEA103905208	m: Vibr io cholerae	Vibrio parahaemolyticus	SAMN04229571	4602	SAMN04229571 04602	-	ATPase_aa_Vibrios.hmm	-	6.1e-05	33.0	0.0	8.6e-05	32.5	0.0	1.1	1	0	0	1	1	1	1	unannotated	protein
SAMEA103905209	m: Vibr io cholerae	Vibrio parahaemolyticus	SAMN04252310	13	SAMN04252310 00013	-	ATPase_aa_Vibrios.hmm	-	6.1e-05	33.0	0.0	8.6e-05	32.5	0.0	1.1	1	0	0	1	1	1	1	unannotated	protein
SAMEA103905210	m: Vibr io cholerae	Vibrio parahaemolyticus	SAMN05557943	2943	SAMN05557943 02943	-	ATPase_aa_Vibrios.hmm	-	6.1e-05	33.0	0.0	8.6e-05	32.5	0.0	1.1	1	0	0	1	1	1	1	unannotated	protein
SAMEA103905211	m: Vibr io cholerae	Vibrio parahaemolyticus	SAMN05570712	3937	SAMN05570712 03937	-	ATPase_aa_Vibrios.hmm	-	6.1e-05	33.0	0.0	8.6e-05	32.5	0.0	1.1	1	0	0	1	1	1	1	unannotated	protein
SAMEA103905212	m: Vibr io cholerae	Vibrio parahaemolyticus	SAMN05570713	3	SAMN05570713 00003	-	ATPase_aa_Vibrios.hmm	-	6.1e-05	33.0	0.0	8.6e-05	32.5	0.0	1.1	1	0	0	1	1	1	1	unannotated	protein
SAMEA103905213	m: Vibr io cholerae	Vibrio parahaemolyticus	SAMN05578009	4530	SAMN05578009 04530	-	ATPase_aa_Vibrios.hmm	-	6.1e-05	33.0	0.0	8.6e-05	32.5	0.0	1.1	1	0	0	1	1	1	1	unannotated	protein
SAMEA103905214	m: Vibr io cholerae	Vibrio parahaemolyticus	SAMN05578011	3237	SAMN05578011 03237	-	ATPase_aa_Vibrios.hmm	-	6.1e-05	33.0	0.0	8.6e-05	32.5	0.0	1.1	1	0	0	1	1	1	1	unannotated	protein
SAMEA103905215	m: Vibr io cholerae	Vibrio parahaemolyticus	SAMN05578012	2312	SAMN05578012 02312	-	ATPase_aa_Vibrios.hmm	-	6.1e-05	33.0	0.0	8.6e-05	32.5	0.0	1.1	1	0	0	1	1	1	1	unannotated	protein
SAMEA103905216	m: Vibr io cholerae	Vibrio parahaemolyticus	SAMN05578013	934	SAMN05578013 00934	-	ATPase_aa_Vibrios.hmm	-	6.1e-05	33.0	0.0	8.6e-05	32.5	0.0	1.1	1	0	0	1	1	1	1	unannotated	protein
SAMEA103905527	m: Vibr io cholerae	Vibrio parahaemolyticus	SAMN05578019	2591	SAMN05578019 02591	-	ATPase_aa_Vibrios.hmm	-	6.1e-05	33.0	0.0	8.6e-05	32.5	0.0	1.1	1	0	0	1	1	1	1	unannotated	protein
SAMEA103905528	m: Vibr io cholerae	Vibrio parahaemolyticus	SAMN05578020	2906	SAMN05578020 02906	-	ATPase_aa_Vibrios.hmm	-	6.1e-05	33.0	0.0	8.6e-05	32.5	0.0	1.1	1	0	0	1	1	1	1	unannotated	protein
SAMEA103905529	m: Vibr io cholerae	Vibrio parahaemolyticus	SAMN05578022	2204	SAMN05578022 02204	-	ATPase_aa_Vibrios.hmm	-	6.1e-05	33.0	0.0	8.6e-05	32.5	0.0	1.1	1	0	0	1	1	1	1	unannotated	protein
SAMEA103905530	m: Vibr io cholerae	Vibrio parahaemolyticus	SAMN05579852	4061	SAMN05579852 04061	-	ATPase_aa_Vibrios.hmm	-	6.1e-05	33.0	0.0	8.6e-05	32.5	0.0	1.1	1	0	0	1	1	1	1	unannotated	protein
SAMEA103905531	m: Vibr io cholerae	Vibrio parahaemolyticus	SAMN05713799	3079	SAMN05713799 03079	-	ATPase_aa_Vibrios.hmm	-	6.1e-05	33.0	0.0	8.6e-05	32.5	0.0	1.1	1	0	0	1	1	1	1	unannotated	protein
SAMEA103905532	m: Vibr io cholerae	Vibrio parahaemolyticus	SAMN05713800	2808	SAMN05713800 02808	-	ATPase_aa_Vibrios.hmm	-	6.1e-05	33.0	0.0	8.6e-05	32.5	0.0	1.1	1	0	0	1	1	1	1	unannotated	protein
SAMEA103905533	m: Vibr io cholerae	Vibrio parahaemolyticus	SAMN05791360	1007	SAMN05791360 01007	-	ATPase_aa_Vibrios.hmm	-	6.1e-05	33.0	0.0	8.6e-05	32.5	0.0	1.1	1	0	0	1	1	1	1	unannotated	protein
SAMEA103905534	m: Vibr io cholerae	Vibrio parahaemolyticus	SAMN05791362	4683	SAMN05791362 04683	-	ATPase_aa_Vibrios.hmm	-	6.1e-05	33.0	0.0	8.6e-05	32.5	0.0	1.1	1	0	0	1	1	1	1	unannotated	protein
SAMEA103905535	m: Vibr io cholerae	Vibrio parahaemolyticus	SAMN05791363	314	SAMN05791363 00314	-	ATPase_aa_Vibrios.hmm	-	6.1e-05	33.0	0.0	8.6e-05	32.5	0.0	1.1	1	0	0	1	1	1	1	unannotated	protein
SAMEA103905536	m: Vibr io cholerae	Vibrio parahaemolyticus	SAMN05895047	4409	SAMN05895047 04409	-	ATPase_aa_Vibrios.hmm	-	6.1e-05	33.0	0.0	8.6e-05	32.5	0.0	1.1	1	0	0	1	1	1	1	unannotated	protein
SAMEA103905537	m: Vibr io cholerae	Vibrio parahaemolyticus	SAMN06042548	3834	SAMN06042548 03834	-	ATPase_aa_Vibrios.hmm	-	6.1e-05	33.0	0.0	8.6e-05	32.5	0.0	1.1	1	0	0	1	1	1	1	unannotated	protein
SAMEA103905538	m: Vibr io cholerae	Vibrio parahaemolyticus	SAMN07341913	4349	SAMN07341913 04349	-	ATPase_aa_Vibrios.hmm	-	6.1e-05	33.0	0.0	8.6e-05	32.5	0.0	1.1	1	0	0	1	1	1	1	unannotated	protein
SAMEA103905539	m: Vibr io cholerae	Vibrio parahaemolyticus	SAMN07500777	1899	SAMN07500777 01899	-	ATPase_aa_Vibrios.hmm	-	6.1e-05	33.0	0.0	8.6e-05	32.5	0.0	1.1	1	0	0	1	1	1	1	unannotated	protein
SAMEA103905540	m: Vibr io cholerae	Vibrio parahaemolyticus	SAMN07535984	2912	SAMN07535984 02912	-	ATPase_aa_Vibrios.hmm	-	6.1e-05	33.0	0.0	8.6e-05	32.5	0.0	1.1	1	0	0	1	1	1	1	unannotated	protein
SAMEA103905541	m: Vibr io cholerae	Vibrio parahaemolyticus	SAMN07830312	4825	SAMN07830312 04825	-	ATPase_aa_Vibrios.hmm	-	6.1e-05	33.0	0.0	8.6e-05	32.5	0.0	1.1	1	0	0	1	1	1	1	unannotated	protein
SAMEA103905929	m: Vibr io cholerae	Vibrio parahaemolyticus	SAMN07830314	3363	SAMN07830314 03363	-	ATPase_aa_Vibrios.hmm	-	6.1e-05	33.0	0.0	8.6e-05	32.5	0.0	1.1	1	0	0	1	1	1	1	unannotated	protein
SAMEA103905930	m: Vibr io cholerae	Vibrio parahaemolyticus	SAMN08016205	1916	SAMN08016205 01916	-	ATPase_aa_Vibrios.hmm	-	6.1e-05	33.0	0.0	8.6e-05	32.5	0.0	1.1	1	0	0	1	1	1	1	unannotated	protein
SAMEA103905931	m: Vibr io cholerae	Vibrio parahaemolyticus	SAMN08024707	505	SAMN08024707 00505	-	ATPase_aa_Vibrios.hmm	-	6.1e-05	33.0	0.0	8.6e-05	32.5	0.0	1.1	1	0	0	1	1	1	1	unannotated	protein
SAMEA103905932	m: Vibr io cholerae	Vibrio parahaemolyticus	SAMN08965152	1734	SAMN08965152 01734	-	ATPase_aa_Vibrios.hmm	-	6.1e-05	33.0	0.0	8.6e-05	32.5	0.0	1.1	1	0	0	1	1	1	1	unannotated	protein
SAMEA103905933	m: Vibr io cholerae	Vibrio parahaemolyticus	SAMN08965165	3207	SAMN08965165 03207	-	ATPase_aa_Vibrios.hmm	-	6.1e-05	33.0	0.0	8.6e-05	32.5	0.0	1.1	1	0	0	1	1	1	1	unannotated	protein
SAMEA103905934	m: Vibr io cholerae	Vibrio parahaemolyticus	SAMN08965185	2059	SAMN08965185 02059	-	ATPase_aa_Vibrios.hmm	-	6.1e-05	33.0	0.0	8.6e-05	32.5	0.0	1.1	1	0	0	1	1	1	1	unannotated	protein
SAMEA103905935	m: Vibr io cholerae	Vibrio parahaemolyticus	SAMN08965186	4135	SAMN08965186 04135	-	ATPase_aa_Vibrios.hmm	-	6.1e-05	33.0	0.0	8.6e-05	32.5	0.0	1.1	1	0	0	1	1	1	1	unannotated	protein
SAMEA103905936	m: Vibr io cholerae	Vibrio parahaemolyticus	SAMN09242494	1978	SAMN09242494 01978	-	ATPase_aa_Vibrios.hmm	-	6.1e-05	33.0	0.0	8.6e-05	32.5	0.0	1.1	1	0	0	1	1	1	1	unannotated	protein
SAMEA103905937	m: Vibr io cholerae	Vibrio parahaemolyticus	SAMN02368297	174	SAMN02368297 00174	-	ATPase_aa_Vibrios.hmm	-	6.1e-05	33.0	0.0	8.6e-05	32.5	0.0	1.1	1	0	0	1	1	1	1	unannotated	protein
SAMEA103905938	m: Vibr io cholerae	Vibrio parahaemolyticus	SAMN02368305	2599	SAMN02368305 02599	-	ATPase_aa_Vibrios.hmm	-	6.1e-05	33.0	0.0	8.6e-05	32.5	0.0	1.1	1	0	0	1	1	1	1	unannotated	protein
SAMEA103905939	m: Vibr io cholerae	Vibrio parahaemolyticus	SAMN03795181	663	SAMN03795181 00663	-	ATPase_aa_Vibrios.hmm	-	6.1e-05	33.0	0.0	8.6e-05	32.5	0.0	1.1	1	0	0	1	1	1	1	unannotated	protein
SAMEA103905940	m: Vibr io cholerae	Vibrio parahaemolyticus	SAMN05895046	4537	SAMN05895046 04537	-	ATPase_aa_Vibrios.hmm	-	6.1e-05	33.0	0.0	8.6e-05	32.5	0.0	1.1	1	0	0	1	1	1	1	unannotated	protein
SAMEA103905941	m: Vibr io cholerae	Vibrio parahaemolyticus	SAMN07279740	3177	SAMN07279740 03177	-	ATPase_aa_Vibrios.hmm	-	6.1e-05	33.0	0.0	8.6e-05	32.5	0.0	1.1	1	0	0	1	1	1	1	unannotated	protein
SAMEA103905942	m: Vibr io cholerae	Vibrio parahaemolyticus	SAMN08965166	4213	SAMN08965166 04213	-	ATPase_aa_Vibrios.hmm	-	6.1e-05	33.0	0.0	8.6e-05	32.5	0.0	1.1	1	0	0	1	1	1	1	unannotated	protein
SAMEA103905943	m: Vibr io cholerae	Vibrio parahaemolyticus	SAMN06077013	2191	SAMN06077013 02191	-	ATPase_aa_Vibrios.hmm	-	6.1e-05	33.0	0.0	8.6e-05	32.5	0.0	1.1	1	0	0	1	1	1	1	unannotated	protein
SAMEA103906376	m: Vibr io cholerae	Vibrio parahaemolyticus	SAMN02741382	2247	SAMN02741382 02247	-	ATPase_aa_Vibrios.hmm	-	6.1e-05	33.0	0.0	8.6e-05	32.5	0.0	1.1	1	0	0	1	1	1	1	unannotated	protein
SAMEA103906377	m: Vibr io cholerae	Vibrio parahaemolyticus	SAMN05578010	1159	SAMN05578010 01159	-	ATPase_aa_Vibrios.hmm	-	6.1e-05	33.0	0.0	8.6e-05	32.5	0.0	1.1	1	0	0	1	1	1	1	unannotated	protein
SAMEA103906378	m: Vibr io cholerae	Vibrio parahaemolyticus	SAMN05713797	2460	SAMN05713797 02460	-	ATPase_aa_Vibrios.hmm	-	6.1e-05	33.0	0.0	8.6e-05	32.5	0.0	1.1	1	0	0	1	1	1	1	unannotated	protein
SAMEA103906379	m: Vibr io cholerae	Vibrio parahaemolyticus	SAMN06042549	3187	SAMN06042549 03187	-	ATPase_aa_Vibrios.hmm	-	6.1e-05	33.0	0.0	8.6e-05	32.5	0.0	1.1	1	0	0	1	1	1	1	unannotated	protein
SAMEA103906380	m: Vibr io cholerae	Vibrio parahaemolyticus S015	SAMN02338876	4199	SAMN02338876 04199	-	ATPase_aa_Vibrios.hmm	-	6.1e-05	33.0	0.0	8.6e-05	32.5	0.0	1.1	1	0	0	1	1	1	1	unannotated	protein
SAMEA103906381	m: Vibr io cholerae	Vibrio parahaemolyticus	SAMN10076548	2843	SAMN10076548 02843	-	ATPase_aa_Vibrios.hmm	-	6.1e-05	33.0	0.0	8.6e-05	32.5	0.0	1.1	1	0	0	1	1	1	1	unannotated	protein
SAMEA103906382	m: Vibr io cholerae	Vibrio splendidus	SAMN05418223	1604	SAMN05418223 01604	-	ATPase_aa_Vibrios.hmm	-	6.2e-05	33.0	0.1	0.058	23.3	0.0	2.3	2	0	0	2	2	2	1	unannotated	protein
SAMEA103906383	m: Vibr io cholerae	Vibrio parahaemolyticus	SAMN09062735	141	SAMN09062735 00141	-	ATPase_aa_Vibrios.hmm	-	6.3e-05	32.9	0.0	9e-05	32.4	0.0	1.1	1	0	0	1	1	1	1	unannotated	protein
SAMEA103906384	m: Vibr io cholerae	Vibrio diabolicus	SAMN03580733	4344	SAMN03580733 04344	-	ATPase_aa_Vibrios.hmm	-	6.4e-05	32.9	0.0	8.9e-05	32.4	0.0	1.1	1	0	0	1	1	1	1	unannotated	protein
SAMEA103906385	m: Vibr io cholerae	Vibrio parahaemolyticus B-265	SAMN02597369	2023	SAMN02597369 02023	-	ATPase_aa_Vibrios.hmm	-	6.4e-05	32.9	0.0	8.9e-05	32.4	0.0	1.1	1	0	0	1	1	1	1	unannotated	protein
SAMEA103906386	m: Vibr io cholerae	Vibrio parahaemolyticus	SAMN10287217	947	SAMN10287217 00947	-	ATPase_aa_Vibrios.hmm	-	6.4e-05	32.9	0.0	9.1e-05	32.4	0.0	1.1	1	0	0	1	1	1	1	unannotated	protein
SAMEA103906388	m: Vibr io cholerae	Vibrio alginolyticus	SAMN03799837	2437	SAMN03799837 02437	-	ATPase_aa_Vibrios.hmm	-	6.5e-05	32.9	0.0	9.1e-05	32.4	0.0	1.1	1	0	0	1	1	1	1	unannotated	protein
SAMEA103906389	m: Vibr io cholerae	Vibrio parahaemolyticus S098	SAMN02338951	4289	SAMN02338951 04289	-	ATPase_aa_Vibrios.hmm	-	6.5e-05	32.9	0.0	9.1e-05	32.4	0.0	1.1	1	0	0	1	1	1	1	unannotated	protein
SAMEA103906390	m: Vibr io cholerae	Vibrio diabolicus	SAMN03996322	4166	SAMN03996322 04166	-	ATPase_aa_Vibrios.hmm	-	6.5e-05	32.9	0.0	9.1e-05	32.4	0.0	1.1	1	0	0	1	1	1	1	unannotated	protein
SAMEA103906391	m: Vibr io cholerae	Vibrio parahaemolyticus	SAMN09242520	2611	SAMN09242520 02611	-	ATPase_aa_Vibrios.hmm	-	6.5e-05	32.9	0.0	9.1e-05	32.4	0.0	1.1	1	0	0	1	1	1	1	unannotated	protein
SAMEA103907194	m: Vibr io cholerae	Vibrio parahaemolyticus	SAMN06917279	4525	SAMN06917279 04525	-	ATPase_aa_Vibrios.hmm	-	6.5e-05	32.9	0.0	0.064	23.1	0.0	2.5	2	0	0	2	2	2	1	unannotated	protein
SAMEA103907195	m: Vibr io cholerae	Vibrio parahaemolyticus	SAMN07279750	4454	SAMN07279750 04454	-	ATPase_aa_Vibrios.hmm	-	6.5e-05	32.9	0.0	0.064	23.1	0.0	2.5	2	0	0	2	2	2	1	unannotated	protein
SAMEA103907196	m: Vibr io cholerae	Vibrio parahaemolyticus	SAMN10076542	4398	SAMN10076542 04398	-	ATPase_aa_Vibrios.hmm	-	6.5e-05	32.9	0.0	0.064	23.1	0.0	2.5	2	0	0	2	2	2	1	unannotated	protein
SAMEA103907197	m: Vibr io cholerae	Vibrio parahaemolyticus	SAMN10076556	4384	SAMN10076556 04384	-	ATPase_aa_Vibrios.hmm	-	6.5e-05	32.9	0.0	0.064	23.1	0.0	2.5	2	0	0	2	2	2	1	unannotated	protein
SAMEA103907198	m: Vibr io cholerae	Vibrio lentus	SAMN05418124	2153	SAMN05418124 02153	-	ATPase_aa_Vibrios.hmm	-	6.5e-05	32.9	0.0	0.00018	31.4	0.0	1.6	1	1	0	1	1	1	1	unannotated	protein
SAMEA103907199	m: Vibr io cholerae	Vibrio lentus	SAMN05418149	2089	SAMN05418149 02089	-	ATPase_aa_Vibrios.hmm	-	6.5e-05	32.9	0.0	0.00018	31.4	0.0	1.6	1	1	0	1	1	1	1	unannotated	protein
SAMEA103907200	m: Vibr io cholerae	Vibrio coralliilyticus	SAMN02940923	4134	SAMN02940923 04134	-	ATPase_aa_Vibrios.hmm	-	6.5e-05	32.9	0.0	0.00026	30.9	0.0	1.8	1	1	0	1	1	1	1	unannotated	protein
SAMEA103907201	m: Vibr io cholerae	Vibrio parahaemolyticus	SAMN06917282	4407	SAMN06917282 04407	-	ATPase_aa_Vibrios.hmm	-	6.5e-05	32.9	0.0	0.064	23.1	0.0	2.5	2	0	0	2	2	2	1	unannotated	protein
SAMEA103907202	m: Vibr io cholerae	Vibrio parahaemolyticus	SAMN07279735	2201	SAMN07279735 02201	-	ATPase_aa_Vibrios.hmm	-	6.5e-05	32.9	0.0	0.064	23.1	0.0	2.5	2	0	0	2	2	2	1	unannotated	protein
SAMEA103907203	m: Vibr io cholerae	Vibrio parahaemolyticus	SAMN03799838	1719	SAMN03799838 01719	-	ATPase_aa_Vibrios.hmm	-	6.5e-05	32.9	0.0	0.064	23.1	0.0	2.5	2	0	0	2	2	2	1	unannotated	protein
SAMEA103907204	m: Vibr io cholerae	Vibrio parahaemolyticus	SAMN06077004	4295	SAMN06077004 04295	-	ATPase_aa_Vibrios.hmm	-	6.5e-05	32.9	0.0	0.064	23.1	0.0	2.5	2	0	0	2	2	2	1	unannotated	protein
SAMEA103907205	m: Vibr io cholerae	Vibrio parahaemolyticus	SAMN07279744	4447	SAMN07279744 04447	-	ATPase_aa_Vibrios.hmm	-	6.5e-05	32.9	0.0	0.064	23.1	0.0	2.5	2	0	0	2	2	2	1	unannotated	protein
SAMEA103907206	m: Vibr io cholerae	Vibrio parahaemolyticus	SAMN02741373	135	SAMN02741373 00135	-	ATPase_aa_Vibrios.hmm	-	6.6e-05	32.9	0.0	9.4e-05	32.4	0.0	1.1	1	0	0	1	1	1	1	unannotated	protein
SAMEA103907207	m: Vibr io cholerae	Vibrio splendidus	SAMN05824195	3574	SAMN05824195 03574	-	ATPase_aa_Vibrios.hmm	-	6.6e-05	32.9	0.0	7.9	16.3	0.0	2.9	4	0	0	4	4	2	2	unannotated	protein
SAMEA103907208	m: Vibr io cholerae	Vibrio splendidus	SAMN05824203	3809	SAMN05824203 03809	-	ATPase_aa_Vibrios.hmm	-	6.6e-05	32.9	0.0	7.9	16.3	0.0	2.9	4	0	0	4	4	2	2	unannotated	protein
SAMEA103908343	m: Vibr io cholerae	Vibrio splendidus	SAMN05824204	4087	SAMN05824204 04087	-	ATPase_aa_Vibrios.hmm	-	6.6e-05	32.9	0.0	7.9	16.3	0.0	2.9	4	0	0	4	4	2	2	unannotated	protein
SAMEA103908344	m: Vibr io cholerae	Vibrio alginolyticus	SAMN09760241	1766	SAMN09760241 01766	-	ATPase_aa_Vibrios.hmm	-	6.7e-05	32.9	0.0	9.6e-05	32.3	0.0	1.1	1	0	0	1	1	1	1	unannotated	protein
SAMEA103908345	m: Vibr io cholerae	Vibrio splendidus 12B01	SAMN02436082	1808	SAMN02436082 01808	-	ATPase_aa_Vibrios.hmm	-	6.7e-05	32.9	0.0	7.9	16.3	0.0	2.9	4	0	0	4	4	2	2	unannotated	protein
SAMEA103908346	m: Vibr io cholerae	Vibrio splendidus 12F01	SAMN02470437	2164	SAMN02470437 02164	-	ATPase_aa_Vibrios.hmm	-	6.7e-05	32.9	0.0	7.9	16.3	0.0	2.9	4	0	0	4	4	2	2	unannotated	protein
SAMEA103908347	m: Vibr io cholerae	Vibrio splendidus	SAMN05824178	2996	SAMN05824178 02996	-	ATPase_aa_Vibrios.hmm	-	6.7e-05	32.9	0.0	7.9	16.3	0.0	2.9	4	0	0	4	4	2	2	unannotated	protein
SAMEA103908348	m: Vibr io cholerae	Vibrio splendidus	SAMN05824182	237	SAMN05824182 00237	-	ATPase_aa_Vibrios.hmm	-	6.7e-05	32.9	0.0	7.9	16.3	0.0	2.9	4	0	0	4	4	2	2	unannotated	protein
SAMEA103908349	m: Vibr io cholerae	Vibrio splendidus	SAMN05824183	1835	SAMN05824183 01835	-	ATPase_aa_Vibrios.hmm	-	6.7e-05	32.9	0.0	7.9	16.3	0.0	2.9	4	0	0	4	4	2	2	unannotated	protein
SAMEA103908350	m: Vibr io cholerae	Vibrio splendidus	SAMN05824184	1406	SAMN05824184 01406	-	ATPase_aa_Vibrios.hmm	-	6.7e-05	32.9	0.0	7.9	16.3	0.0	2.9	4	0	0	4	4	2	2	unannotated	protein
SAMEA103908351	m: Vibr io cholerae	Vibrio splendidus	SAMN05824188	3994	SAMN05824188 03994	-	ATPase_aa_Vibrios.hmm	-	6.7e-05	32.9	0.0	7.9	16.3	0.0	2.9	4	0	0	4	4	2	2	unannotated	protein
SAMEA103908353	m: Vibr io cholerae	Vibrio splendidus	SAMN05824199	4444	SAMN05824199 04444	-	ATPase_aa_Vibrios.hmm	-	6.7e-05	32.9	0.0	7.9	16.3	0.0	2.9	4	0	0	4	4	2	2	unannotated	protein
SAMEA103908354	m: Vibr io cholerae	Vibrio splendidus	SAMN05824208	1052	SAMN05824208 01052	-	ATPase_aa_Vibrios.hmm	-	6.7e-05	32.9	0.0	7.9	16.3	0.0	2.9	4	0	0	4	4	2	2	unannotated	protein
SAMEA103908355	m: Vibr io cholerae	Vibrio splendidus	SAMN05824212	3500	SAMN05824212 03500	-	ATPase_aa_Vibrios.hmm	-	6.7e-05	32.9	0.0	7.9	16.3	0.0	2.9	4	0	0	4	4	2	2	unannotated	protein
SAMEA103908356	m: Vibr io cholerae	Vibrio parahaemolyticus S108	SAMN02338957	4448	SAMN02338957 04448	-	ATPase_aa_Vibrios.hmm	-	6.8e-05	32.8	0.0	9.7e-05	32.3	0.0	1.1	1	0	0	1	1	1	1	unannotated	protein
SAMEA103908357	m: Vibr io cholerae	Vibrio brasiliensis LMG 20546	SAMN02952918	1611	SAMN02952918 01611	-	ATPase_aa_Vibrios.hmm	-	7e-05	32.8	0.0	0.0001	32.3	0.0	1.2	1	0	0	1	1	1	1	unannotated	protein
SAMEA103910183	m: Vibr io cholerae	#N/A	SAMD00009558	2493	SAMD00009558 02493	-	ATPase_aa_Vibrios.hmm	-	7e-05	32.8	0.0	0.0001	32.3	0.0	1.1	1	0	0	1	1	1	1	unannotated	protein
SAMEA103910184	m: Vibr io cholerae	Vibrio parahaemolyticus	SAMN02910583	4064	SAMN02910583 04064	-	ATPase_aa_Vibrios.hmm	-	7e-05	32.8	0.0	0.0001	32.3	0.0	1.1	1	0	0	1	1	1	1	unannotated	protein
SAMEA103910185	m: Vibr io cholerae	Vibrio parahaemolyticus	SAMN02910584	1442	SAMN02910584 01442	-	ATPase_aa_Vibrios.hmm	-	7e-05	32.8	0.0	0.0001	32.3	0.0	1.1	1	0	0	1	1	1	1	unannotated	protein
SAMEA103910186	m: Vibr io cholerae	Vibrio parahaemolyticus	SAMN07637872	3992	SAMN07637872 03992	-	ATPase_aa_Vibrios.hmm	-	7e-05	32.8	0.0	0.0001	32.3	0.0	1.1	1	0	0	1	1	1	1	unannotated	protein
SAMEA103910187	m: Vibr io cholerae	Vibrio parahaemolyticus	SAMN08166448	3893	SAMN08166448 03893	-	ATPase_aa_Vibrios.hmm	-	7e-05	32.8	0.0	0.0001	32.3	0.0	1.1	1	0	0	1	1	1	1	unannotated	protein
SAMEA103910188	m: Vibr io cholerae	Vibrio parahaemolyticus	SAMN08329236	2357	SAMN08329236 02357	-	ATPase_aa_Vibrios.hmm	-	7e-05	32.8	0.0	0.0001	32.3	0.0	1.1	1	0	0	1	1	1	1	unannotated	protein
SAMEA103910189	m: Vibr io cholerae	Vibrio parahaemolyticus	SAMN08329249	4211	SAMN08329249 04211	-	ATPase_aa_Vibrios.hmm	-	7e-05	32.8	0.0	0.0001	32.3	0.0	1.1	1	0	0	1	1	1	1	unannotated	protein
SAMEA103910190	m: Vibr io cholerae	Vibrio parahaemolyticus	SAMN08329250	4148	SAMN08329250 04148	-	ATPase_aa_Vibrios.hmm	-	7e-05	32.8	0.0	0.0001	32.3	0.0	1.1	1	0	0	1	1	1	1	unannotated	protein
SAMEA103910191	m: Vibr io cholerae	Vibrio parahaemolyticus	SAMN08329251	2510	SAMN08329251 02510	-	ATPase_aa_Vibrios.hmm	-	7e-05	32.8	0.0	0.0001	32.3	0.0	1.1	1	0	0	1	1	1	1	unannotated	protein
SAMEA103910192	m: Vibr io cholerae	Vibrio parahaemolyticus	SAMN08329254	4184	SAMN08329254 04184	-	ATPase_aa_Vibrios.hmm	-	7e-05	32.8	0.0	0.0001	32.3	0.0	1.1	1	0	0	1	1	1	1	unannotated	protein
SAMEA103910193	m: Vibr io cholerae	Vibrio parahaemolyticus	SAMN08329257	2442	SAMN08329257 02442	-	ATPase_aa_Vibrios.hmm	-	7e-05	32.8	0.0	0.0001	32.3	0.0	1.1	1	0	0	1	1	1	1	unannotated	protein
SAMEA103910194	m: Vibr io cholerae	Vibrio parahaemolyticus	SAMN08329262	2220	SAMN08329262 02220	-	ATPase_aa_Vibrios.hmm	-	7e-05	32.8	0.0	0.0001	32.3	0.0	1.1	1	0	0	1	1	1	1	unannotated	protein
SAMEA103910195	m: Vibr io cholerae	Vibrio parahaemolyticus	SAMN10397788	2240	SAMN10397788 02240	-	ATPase_aa_Vibrios.hmm	-	7e-05	32.8	0.0	0.0001	32.3	0.0	1.1	1	0	0	1	1	1	1	unannotated	protein
SAMEA103910196	m: Vibr io cholerae	Vibrio sp. T9	SAMN07156293	882	SAMN07156293 00882	-	ATPase_aa_Vibrios.hmm	-	7e-05	32.8	0.0	0.0001	32.3	0.0	1.1	1	0	0	1	1	1	1	unannotated	protein
SAMEA103910197	m: Vibr io cholerae	#N/A	SAMD00000692	3605	SAMD00000692 03605	-	ATPase_aa_Vibrios.hmm	-	7.1e-05	32.8	0.0	0.0001	32.3	0.0	1.1	1	0	0	1	1	1	1	unannotated	protein
SAMEA103910198	m: Vibr io cholerae	Vibrio splendidus	SAMN05172618	1331	SAMN05172618 01331	-	ATPase_aa_Vibrios.hmm	-	7.1e-05	32.8	0.1	0.22	21.4	0.0	2.4	2	0	0	2	2	2	1	unannotated	protein
SAMEA103910199	m: Vibr io cholerae	Vibrio parahaemolyticus S029	SAMN02338890	3593	SAMN02338890 03593	-	ATPase_aa_Vibrios.hmm	-	7.2e-05	32.8	0.0	0.0001	32.3	0.0	1.1	1	0	0	1	1	1	1	unannotated	protein
SAMEA103910200	m: Vibr io cholerae	Vibrio parahaemolyticus S035	SAMN02338896	4310	SAMN02338896 04310	-	ATPase_aa_Vibrios.hmm	-	7.3e-05	32.7	0.0	0.0001	32.3	0.0	1.1	1	0	0	1	1	1	1	unannotated	protein
SAMEA103910201	m: Vibr io cholerae	Vibrio alginolyticus	SAMEA80450668	3236	SAMEA80450668 03236	-	ATPase_aa_Vibrios.hmm	-	7.3e-05	32.7	0.0	0.0001	32.2	0.0	1.1	1	0	0	1	1	1	1	unannotated	protein
SAMEA103910202	m: Vibr io cholerae	Vibrio alginolyticus	SAMN03996326	2650	SAMN03996326 02650	-	ATPase_aa_Vibrios.hmm	-	7.3e-05	32.7	0.0	0.0001	32.2	0.0	1.1	1	0	0	1	1	1	1	unannotated	protein
SAMEA103910203	m: Vibr io cholerae	Vibrio parahaemolyticus	SAMN02368252	294	SAMN02368252 00294	-	ATPase_aa_Vibrios.hmm	-	7.3e-05	32.7	0.0	0.0001	32.3	0.0	1.1	1	0	0	1	1	1	1	unannotated	protein
SAMEA103910204	m: Vibr io cholerae	Vibrio parahaemolyticus	SAMN02368254	2193	SAMN02368254 02193	-	ATPase_aa_Vibrios.hmm	-	7.3e-05	32.7	0.0	0.0001	32.3	0.0	1.1	1	0	0	1	1	1	1	unannotated	protein
SAMEA103910205	m: Vibr io cholerae	Vibrio parahaemolyticus	SAMN03177811	4714	SAMN03177811 04714	-	ATPase_aa_Vibrios.hmm	-	7.3e-05	32.7	0.0	0.0001	32.3	0.0	1.1	1	0	0	1	1	1	1	unannotated	protein
SAMEA103910206	m: Vibr io cholerae	Vibrio parahaemolyticus	SAMN05301510	152	SAMN05301510 00152	-	ATPase_aa_Vibrios.hmm	-	7.3e-05	32.7	0.0	0.0001	32.3	0.0	1.1	1	0	0	1	1	1	1	unannotated	protein
SAMEA103910207	m: Vibr io cholerae	Vibrio diabolicus	SAMN03329625	4213	SAMN03329625 04213	-	ATPase_aa_Vibrios.hmm	-	7.3e-05	32.7	0.0	0.0001	32.2	0.0	1.1	1	0	0	1	1	1	1	unannotated	protein
SAMEA103910208	m: Vibr io cholerae	Vibrio parahaemolyticus	SAMN02368266	542	SAMN02368266 00542	-	ATPase_aa_Vibrios.hmm	-	7.3e-05	32.7	0.0	0.0001	32.2	0.0	1.1	1	0	0	1	1	1	1	unannotated	protein
SAMEA103910209	m: Vibr io cholerae	Vibrio parahaemolyticus	SAMN03195665	3457	SAMN03195665 03457	-	ATPase_aa_Vibrios.hmm	-	7.3e-05	32.7	0.0	0.0001	32.2	0.0	1.1	1	0	0	1	1	1	1	unannotated	protein
SAMEA103910210	m: Vibr io cholerae	Vibrio parahaemolyticus	SAMN03457164	4099	SAMN03457164 04099	-	ATPase_aa_Vibrios.hmm	-	7.3e-05	32.7	0.0	0.0001	32.2	0.0	1.1	1	0	0	1	1	1	1	unannotated	protein
SAMEA103910211	m: Vibr io cholerae	Vibrio alginolyticus	SAMN06628700	725	SAMN06628700 00725	-	ATPase_aa_Vibrios.hmm	-	7.3e-05	32.7	0.0	0.0001	32.2	0.0	1.1	1	0	0	1	1	1	1	unannotated	protein
SAMEA103910212	m: Vibr io cholerae	Vibrio alginolyticus	SAMN06706663	4309	SAMN06706663 04309	-	ATPase_aa_Vibrios.hmm	-	7.3e-05	32.7	0.0	0.0001	32.2	0.0	1.1	1	0	0	1	1	1	1	unannotated	protein
SAMEA103910213	m: Vibr io cholerae	Vibrio parahaemolyticus	SAMN08469552	2223	SAMN08469552 02223	-	ATPase_aa_Vibrios.hmm	-	7.3e-05	32.7	0.0	0.0001	32.2	0.0	1.1	1	0	0	1	1	1	1	unannotated	protein
SAMEA103910214	m: Vibr io cholerae	Vibrio parahaemolyticus	SAMN08469557	2138	SAMN08469557 02138	-	ATPase_aa_Vibrios.hmm	-	7.3e-05	32.7	0.0	0.0001	32.2	0.0	1.1	1	0	0	1	1	1	1	unannotated	protein
SAMEA103910215	m: Vibr io cholerae	Vibrio parahaemolyticus	SAMN08965120	4326	SAMN08965120 04326	-	ATPase_aa_Vibrios.hmm	-	7.3e-05	32.7	0.0	0.0001	32.2	0.0	1.1	1	0	0	1	1	1	1	unannotated	protein
SAMEA103910216	m: Vibr io cholerae	Vibrio parahaemolyticus	SAMN09280065	3552	SAMN09280065 03552	-	ATPase_aa_Vibrios.hmm	-	7.3e-05	32.7	0.0	0.0001	32.2	0.0	1.1	1	0	0	1	1	1	1	unannotated	protein
SAMEA103910217	m: Vibr io cholerae	Vibrio variabilis	SAMN03338703	2400	SAMN03338703 02400	-	ATPase_aa_Vibrios.hmm	-	7.4e-05	32.7	0.0	0.00015	31.7	0.0	1.5	1	1	0	1	1	1	1	unannotated	protein
SAMEA103910218	m: Vibr io cholerae	Vibrio alginolyticus	SAMN03996257	943	SAMN03996257 00943	-	ATPase_aa_Vibrios.hmm	-	7.4e-05	32.7	0.0	0.00011	32.2	0.0	1.1	1	0	0	1	1	1	1	unannotated	protein
SAMEA103910219	m: Vibr io cholerae	#N/A	SAMD00009561	4369	SAMD00009561 04369	-	ATPase_aa_Vibrios.hmm	-	7.4e-05	32.7	0.0	0.00011	32.2	0.0	1.1	1	0	0	1	1	1	1	unannotated	protein
SAMEA103910220	m: Vibr io cholerae	Vibrio alginolyticus	SAMN04523674	4171	SAMN04523674 04171	-	ATPase_aa_Vibrios.hmm	-	7.4e-05	32.7	0.0	0.00011	32.2	0.0	1.1	1	0	0	1	1	1	1	unannotated	protein
SAMEA103910221	m: Vibr io cholerae	Vibrio parahaemolyticus	SAMN02368274	2312	SAMN02368274 02312	-	ATPase_aa_Vibrios.hmm	-	7.4e-05	32.7	0.0	0.00011	32.2	0.0	1.1	1	0	0	1	1	1	1	unannotated	protein
SAMEA103910222	m: Vibr io cholerae	Vibrio parahaemolyticus	SAMN03799831	1358	SAMN03799831 01358	-	ATPase_aa_Vibrios.hmm	-	7.4e-05	32.7	0.0	0.00011	32.2	0.0	1.1	1	0	0	1	1	1	1	unannotated	protein
SAMEA103910223	m: Vibr io cholerae	Vibrio diabolicus	SAMN08204758	4603	SAMN08204758 04603	-	ATPase_aa_Vibrios.hmm	-	7.4e-05	32.7	0.0	0.00011	32.2	0.0	1.1	1	0	0	1	1	1	1	unannotated	protein
SAMEA103910224	m: Vibr io cholerae	Vibrio parahaemolyticus	SAMN04349747	2252	SAMN04349747 02252	-	ATPase_aa_Vibrios.hmm	-	7.4e-05	32.7	0.0	0.00011	32.2	0.0	1.1	1	0	0	1	1	1	1	unannotated	protein
SAMEA103910225	m: Vibr io cholerae	Vibrio parahaemolyticus	SAMN05591502	736	SAMN05591502 00736	-	ATPase_aa_Vibrios.hmm	-	7.4e-05	32.7	0.0	0.00011	32.2	0.0	1.1	1	0	0	1	1	1	1	unannotated	protein
SAMEA103910226	m: Vibr io cholerae	Vibrio parahaemolyticus	SAMN05935535	3974	SAMN05935535 03974	-	ATPase_aa_Vibrios.hmm	-	7.4e-05	32.7	0.0	0.00011	32.2	0.0	1.1	1	0	0	1	1	1	1	unannotated	protein
SAMEA103910227	m: Vibr io cholerae	Vibrio diabolicus	SAMN08204758	1322	SAMN08204758 01322	-	ATPase_aa_Vibrios.hmm	-	7.4e-05	32.7	0.0	0.00011	32.2	0.0	1.1	1	0	0	1	1	1	1	unannotated	protein
SAMEA103910228	m: Vibr io cholerae	Vibrio parahaemolyticus	SAMN08965120	2355	SAMN08965120 02355	-	ATPase_aa_Vibrios.hmm	-	7.4e-05	32.7	0.0	0.00011	32.2	0.0	1.1	1	0	0	1	1	1	1	unannotated	protein
SAMEA103910229	m: Vibr io cholerae	Vibrio alginolyticus	SAMN09206404	1283	SAMN09206404 01283	-	ATPase_aa_Vibrios.hmm	-	7.4e-05	32.7	0.0	0.00011	32.2	0.0	1.1	1	0	0	1	1	1	1	unannotated	protein
SAMEA103910230	m: Vibr io cholerae	Vibrio parahaemolyticus	SAMN06546664	73	SAMN06546664 00073	-	ATPase_aa_Vibrios.hmm	-	7.4e-05	32.7	0.0	0.00011	32.2	0.0	1.1	1	0	0	1	1	1	1	unannotated	protein
SAMEA103910231	m: Vibr io cholerae	Vibrio cyclitrophicus ZF264	SAMN02470509	806	SAMN02470509 00806	-	ATPase_aa_Vibrios.hmm	-	7.6e-05	32.7	0.0	0.16	21.8	0.0	2.3	2	0	0	2	2	2	1	unannotated	protein
SAMEA103910232	m: Vibr io cholerae	Vibrio cyclitrophicus FF75	SAMN02470295	920	SAMN02470295 00920	-	ATPase_aa_Vibrios.hmm	-	7.6e-05	32.7	0.0	0.16	21.8	0.0	2.3	2	0	0	2	2	2	1	unannotated	protein
SAMEA103910233	m: Vibr io cholerae	Vibrio cyclitrophicus FF75	SAMN02472128	1960	SAMN02472128 01960	-	ATPase_aa_Vibrios.hmm	-	7.6e-05	32.7	0.0	0.16	21.8	0.0	2.3	2	0	0	2	2	2	1	unannotated	protein
SAMEA103910234	m: Vibr io cholerae	Vibrio crassostreae	SAMN10362062	3819	SAMN10362062 03819	-	ATPase_aa_Vibrios.hmm	-	7.7e-05	32.7	0.0	9e-05	32.4	0.0	1.1	1	0	0	1	1	1	1	unannotated	protein
SAMEA103910235	m: Vibr io cholerae	Vibrio parahaemolyticus	SAMN06042548	3839	SAMN06042548 03839	-	ATPase_aa_Vibrios.hmm	-	7.7e-05	32.7	0.0	0.00011	32.2	0.0	1.1	1	0	0	1	1	1	1	unannotated	protein
SAMEA103910236	m: Vibr io cholerae	Vibrio parahaemolyticus	SAMN09655866	4575	SAMN09655866 04575	-	ATPase_aa_Vibrios.hmm	-	7.8e-05	32.6	0.0	0.00011	32.1	0.0	1.1	1	0	0	1	1	1	1	unannotated	protein
SAMEA103910237	m: Vibr io cholerae	#N/A	SAMN11522364	2377	SAMN11522364 02377	-	ATPase_aa_Vibrios.hmm	-	8e-05	32.6	0.0	0.00025	31.0	0.0	1.6	1	1	0	1	1	1	1	unannotated	protein
SAMEA103910238	m: Vibr io cholerae	Vibrio parahaemolyticus	SAMN03159469	1522	SAMN03159469 01522	-	ATPase_aa_Vibrios.hmm	-	8e-05	32.6	0.0	0.00012	32.1	0.0	1.1	1	0	0	1	1	1	1	unannotated	protein
SAMEA103910239	m: Vibr io cholerae	Vibrio parahaemolyticus	SAMN03799833	1633	SAMN03799833 01633	-	ATPase_aa_Vibrios.hmm	-	8e-05	32.6	0.0	0.00012	32.1	0.0	1.1	1	0	0	1	1	1	1	unannotated	protein
SAMEA103910240	m: Vibr io cholerae	Vibrio parahaemolyticus	SAMN04285689	1530	SAMN04285689 01530	-	ATPase_aa_Vibrios.hmm	-	8e-05	32.6	0.0	0.00012	32.1	0.0	1.1	1	0	0	1	1	1	1	unannotated	protein
SAMEA103910241	m: Vibr io cholerae	Vibrio parahaemolyticus	SAMN05301509	606	SAMN05301509 00606	-	ATPase_aa_Vibrios.hmm	-	8e-05	32.6	0.0	0.00012	32.1	0.0	1.1	1	0	0	1	1	1	1	unannotated	protein
SAMEA103910242	m: Vibr io cholerae	Vibrio parahaemolyticus	SAMN08902719	3434	SAMN08902719 03434	-	ATPase_aa_Vibrios.hmm	-	8e-05	32.6	0.0	0.00012	32.1	0.0	1.1	1	0	0	1	1	1	1	unannotated	protein
SAMEA103910249	m: Vibr io cholerae	Vibrio parahaemolyticus	SAMN09295475	3790	SAMN09295475 03790	-	ATPase_aa_Vibrios.hmm	-	8e-05	32.6	0.0	0.00012	32.1	0.0	1.1	1	0	0	1	1	1	1	unannotated	protein
SAMEA103910250	m: Vibr io cholerae	Vibrio parahaemolyticus	SAMN09296051	3516	SAMN09296051 03516	-	ATPase_aa_Vibrios.hmm	-	8e-05	32.6	0.0	0.00012	32.1	0.0	1.1	1	0	0	1	1	1	1	unannotated	protein
SAMEA103910251	m: Vibr io cholerae	#N/A	SAMD00009560	4086	SAMD00009560 04086	-	ATPase_aa_Vibrios.hmm	-	8.1e-05	32.6	0.0	0.00011	32.1	0.0	1.1	1	0	0	1	1	1	1	unannotated	protein
SAMEA103910252	m: Vibr io cholerae	Vibrio parahaemolyticus	SAMN03735013	52	SAMN03735013 00052	-	ATPase_aa_Vibrios.hmm	-	8.1e-05	32.6	0.0	0.00011	32.1	0.0	1.1	1	0	0	1	1	1	1	unannotated	protein
SAMEA103910253	m: Vibr io cholerae	Vibrio parahaemolyticus	SAMN06076973	4666	SAMN06076973 04666	-	ATPase_aa_Vibrios.hmm	-	8.1e-05	32.6	0.0	0.00011	32.1	0.0	1.1	1	0	0	1	1	1	1	unannotated	protein
SAMEA103910254	m: Vibr io cholerae	Vibrio parahaemolyticus	SAMN06077011	270	SAMN06077011 00270	-	ATPase_aa_Vibrios.hmm	-	8.1e-05	32.6	0.0	0.00011	32.1	0.0	1.1	1	0	0	1	1	1	1	unannotated	protein
SAMEA103910255	m: Vibr io cholerae	Vibrio parahaemolyticus	SAMN07279760	2451	SAMN07279760 02451	-	ATPase_aa_Vibrios.hmm	-	8.1e-05	32.6	0.0	0.00011	32.1	0.0	1.1	1	0	0	1	1	1	1	unannotated	protein
SAMEA103910256	m: Vibr io cholerae	Vibrio parahaemolyticus S119	SAMN02338968	4422	SAMN02338968 04422	-	ATPase_aa_Vibrios.hmm	-	8.1e-05	32.6	0.0	0.00011	32.1	0.0	1.1	1	0	0	1	1	1	1	unannotated	protein
SAMEA103910257	m: Vibr io cholerae	Vibrio alginolyticus	SAMN06628702	4051	SAMN06628702 04051	-	ATPase_aa_Vibrios.hmm	-	8.1e-05	32.6	0.0	0.00011	32.1	0.0	1.1	1	0	0	1	1	1	1	unannotated	protein
SAMEA103910258	m: Vibr io cholerae	Vibrio parahaemolyticus	SAMN07270370	1216	SAMN07270370 01216	-	ATPase_aa_Vibrios.hmm	-	8.1e-05	32.6	0.0	0.00011	32.1	0.0	1.1	1	0	0	1	1	1	1	unannotated	protein
SAMEA103910259	m: Vibr io cholerae	Vibrio parahaemolyticus	SAMN07270371	2670	SAMN07270371 02670	-	ATPase_aa_Vibrios.hmm	-	8.1e-05	32.6	0.0	0.00011	32.1	0.0	1.1	1	0	0	1	1	1	1	unannotated	protein
SAMEA103910260	m: Vibr io cholerae	Vibrio parahaemolyticus	SAMN07661832	630	SAMN07661832 00630	-	ATPase_aa_Vibrios.hmm	-	8.1e-05	32.6	0.0	0.00011	32.1	0.0	1.1	1	0	0	1	1	1	1	unannotated	protein
SAMEA103910261	m: Vibr io cholerae	Vibrio parahaemolyticus	SAMN09280044	4699	SAMN09280044 04699	-	ATPase_aa_Vibrios.hmm	-	8.1e-05	32.6	0.0	0.00011	32.1	0.0	1.1	1	0	0	1	1	1	1	unannotated	protein
SAMEA103910262	m: Vibr io cholerae	Vibrio parahaemolyticus	SAMN08469544	3018	SAMN08469544 03018	-	ATPase_aa_Vibrios.hmm	-	8.1e-05	32.6	0.0	0.00011	32.1	0.0	1.1	1	0	0	1	1	1	1	unannotated	protein
SAMEA103910263	m: Vibr io cholerae	Vibrio parahaemolyticus	SAMN08469559	1556	SAMN08469559 01556	-	ATPase_aa_Vibrios.hmm	-	8.1e-05	32.6	0.0	0.00011	32.1	0.0	1.1	1	0	0	1	1	1	1	unannotated	protein
SAMEA103910264	m: Vibr io cholerae	Vibrio parahaemolyticus	SAMN08965157	15	SAMN08965157 00015	-	ATPase_aa_Vibrios.hmm	-	8.1e-05	32.6	0.0	0.00011	32.1	0.0	1.1	1	0	0	1	1	1	1	unannotated	protein
SAMEA103910265	m: Vibr io cholerae	Vibrio parahaemolyticus	SAMN09839611	362	SAMN09839611 00362	-	ATPase_aa_Vibrios.hmm	-	8.1e-05	32.6	0.0	0.00011	32.1	0.0	1.1	1	0	0	1	1	1	1	unannotated	protein
SAMEA103910266	m: Vibr io cholerae	Vibrio parahaemolyticus	SAMN09839615	240	SAMN09839615 00240	-	ATPase_aa_Vibrios.hmm	-	8.1e-05	32.6	0.0	0.00011	32.1	0.0	1.1	1	0	0	1	1	1	1	unannotated	protein
SAMEA103910267	m: Vibr io cholerae	Vibrio parahaemolyticus	SAMN07666370	16	SAMN07666370 00016	-	ATPase_aa_Vibrios.hmm	-	8.1e-05	32.6	0.0	0.00011	32.1	0.0	1.1	1	0	0	1	1	1	1	unannotated	protein
SAMEA103910268	m: Vibr io cholerae	Vibrio parahaemolyticus S118	SAMN02338967	4195	SAMN02338967 04195	-	ATPase_aa_Vibrios.hmm	-	8.1e-05	32.6	0.0	0.00011	32.1	0.0	1.1	1	0	0	1	1	1	1	unannotated	protein
SAMEA103910269	m: Vibr io cholerae	Vibrio parahaemolyticus	SAMN03457164	1724	SAMN03457164 01724	-	ATPase_aa_Vibrios.hmm	-	8.1e-05	32.6	0.0	0.00011	32.1	0.0	1.1	1	0	0	1	1	1	1	unannotated	protein
SAMEA103910270	m: Vibr io cholerae	Vibrio parahaemolyticus	SAMN07666370	4309	SAMN07666370 04309	-	ATPase_aa_Vibrios.hmm	-	8.2e-05	32.6	0.0	0.00011	32.1	0.0	1.1	1	0	0	1	1	1	1	unannotated	protein
SAMEA103910271	m: Vibr io cholerae	Vibrio parahaemolyticus	SAMN02741377	3877	SAMN02741377 03877	-	ATPase_aa_Vibrios.hmm	-	8.3e-05	32.6	0.0	0.00012	32.1	0.0	1.1	1	0	0	1	1	1	1	unannotated	protein
SAMEA103910272	m: Vibr io cholerae	Vibrio parahaemolyticus	SAMN02712352	2895	SAMN02712352 02895	-	ATPase_aa_Vibrios.hmm	-	8.5e-05	32.5	0.0	0.00012	32.0	0.0	1.1	1	0	0	1	1	1	1	unannotated	protein
SAMEA103920796	m: Vibr io cholerae	Vibrio parahaemolyticus	SAMN06076984	1986	SAMN06076984 01986	-	ATPase_aa_Vibrios.hmm	-	8.5e-05	32.5	0.0	0.00012	32.0	0.0	1.1	1	0	0	1	1	1	1	unannotated	protein
SAMEA103920797	m: Vibr io cholerae	Vibrio parahaemolyticus	SAMN06076985	1786	SAMN06076985 01786	-	ATPase_aa_Vibrios.hmm	-	8.5e-05	32.5	0.0	0.00012	32.0	0.0	1.1	1	0	0	1	1	1	1	unannotated	protein
SAMEA103920798	m: Vibr io cholerae	Vibrio parahaemolyticus	SAMN05578015	3541	SAMN05578015 03541	-	ATPase_aa_Vibrios.hmm	-	8.6e-05	32.5	0.0	0.00012	32.0	0.0	1.1	1	0	0	1	1	1	1	unannotated	protein
SAMEA103920799	m: Vibr io cholerae	Vibrio parahaemolyticus	SAMN05461949	3008	SAMN05461949 03008	-	ATPase_aa_Vibrios.hmm	-	8.7e-05	32.5	0.0	0.00012	32.0	0.0	1.1	1	0	0	1	1	1	1	unannotated	protein
SAMEA103920800	m: Vibr io cholerae	Vibrio cyclitrophicus	SAMN04867934	1767	SAMN04867934 01767	-	ATPase_aa_Vibrios.hmm	-	8.8e-05	32.5	0.0	0.00024	31.0	0.0	1.6	1	1	0	1	1	1	1	unannotated	protein
SAMEA103920802	m: Vibr io cholerae	Vibrio lentus	SAMN05418117	3850	SAMN05418117 03850	-	ATPase_aa_Vibrios.hmm	-	8.8e-05	32.5	0.0	0.00024	31.0	0.0	1.6	1	1	0	1	1	1	1	unannotated	protein
SAMEA103920803	m: Vibr io cholerae	Vibrio splendidus	SAMN05418127	1417	SAMN05418127 01417	-	ATPase_aa_Vibrios.hmm	-	8.8e-05	32.5	0.0	0.00013	32.0	0.0	1.2	1	0	0	1	1	1	1	unannotated	protein
SAMEA103920804	m: Vibr io cholerae	Vibrio lentus	SAMN05418180	3323	SAMN05418180 03323	-	ATPase_aa_Vibrios.hmm	-	8.9e-05	32.4	0.0	0.00025	31.0	0.0	1.6	1	1	0	1	1	1	1	unannotated	protein
SAMEA103920805	m: Vibr io cholerae	Vibrio parahaemolyticus	SAMN07270668	4799	SAMN07270668 04799	-	ATPase_aa_Vibrios.hmm	-	9e-05	32.4	0.0	0.00013	31.9	0.0	1.1	1	0	0	1	1	1	1	unannotated	protein
SAMEA103920806	m: Vibr io cholerae	Vibrio parahaemolyticus	SAMN02368307	4061	SAMN02368307 04061	-	ATPase_aa_Vibrios.hmm	-	9e-05	32.4	0.0	0.00013	31.9	0.0	1.1	1	0	0	1	1	1	1	unannotated	protein
SAMEA103920807	m: Vibr io cholerae	Vibrio parahaemolyticus	SAMN02741365	3564	SAMN02741365 03564	-	ATPase_aa_Vibrios.hmm	-	9e-05	32.4	0.0	0.00013	31.9	0.0	1.1	1	0	0	1	1	1	1	unannotated	protein
SAMEA103920808	m: Vibr io cholerae	Vibrio parahaemolyticus	SAMN02741366	3454	SAMN02741366 03454	-	ATPase_aa_Vibrios.hmm	-	9e-05	32.4	0.0	0.00013	31.9	0.0	1.1	1	0	0	1	1	1	1	unannotated	protein
SAMEA103920809	m: Vibr io cholerae	Vibrio parahaemolyticus	SAMN02741367	4113	SAMN02741367 04113	-	ATPase_aa_Vibrios.hmm	-	9e-05	32.4	0.0	0.00013	31.9	0.0	1.1	1	0	0	1	1	1	1	unannotated	protein
SAMEA103920810	m: Vibr io cholerae	Vibrio parahaemolyticus	SAMN02741368	2912	SAMN02741368 02912	-	ATPase_aa_Vibrios.hmm	-	9e-05	32.4	0.0	0.00013	31.9	0.0	1.1	1	0	0	1	1	1	1	unannotated	protein
SAMEA103920811	m: Vibr io cholerae	Vibrio parahaemolyticus	SAMN02741369	3339	SAMN02741369 03339	-	ATPase_aa_Vibrios.hmm	-	9e-05	32.4	0.0	0.00013	31.9	0.0	1.1	1	0	0	1	1	1	1	unannotated	protein
SAMEA103920812	m: Vibr io cholerae	Vibrio parahaemolyticus	SAMN02741370	3208	SAMN02741370 03208	-	ATPase_aa_Vibrios.hmm	-	9e-05	32.4	0.0	0.00013	31.9	0.0	1.1	1	0	0	1	1	1	1	unannotated	protein
SAMEA103920813	m: Vibr io cholerae	Vibrio parahaemolyticus	SAMN02741372	4482	SAMN02741372 04482	-	ATPase_aa_Vibrios.hmm	-	9e-05	32.4	0.0	0.00013	31.9	0.0	1.1	1	0	0	1	1	1	1	unannotated	protein
SAMEA103920814	m: Vibr io cholerae	Vibrio parahaemolyticus	SAMN03107386	4458	SAMN03107386 04458	-	ATPase_aa_Vibrios.hmm	-	9e-05	32.4	0.0	0.00013	31.9	0.0	1.1	1	0	0	1	1	1	1	unannotated	protein
SAMEA103920815	m: Vibr io cholerae	Vibrio parahaemolyticus	SAMN03766034	1581	SAMN03766034 01581	-	ATPase_aa_Vibrios.hmm	-	9e-05	32.4	0.0	0.00013	31.9	0.0	1.1	1	0	0	1	1	1	1	unannotated	protein
SAMEA103920816	m: Vibr io cholerae	Vibrio parahaemolyticus	SAMN03799853	1316	SAMN03799853 01316	-	ATPase_aa_Vibrios.hmm	-	9e-05	32.4	0.0	0.00013	31.9	0.0	1.1	1	0	0	1	1	1	1	unannotated	protein
SAMEA103920817	m: Vibr io cholerae	Vibrio parahaemolyticus	SAMN04229571	5065	SAMN04229571 05065	-	ATPase_aa_Vibrios.hmm	-	9e-05	32.4	0.0	0.00013	31.9	0.0	1.1	1	0	0	1	1	1	1	unannotated	protein
SAMEA103920818	m: Vibr io cholerae	Vibrio parahaemolyticus	SAMN04252310	3756	SAMN04252310 03756	-	ATPase_aa_Vibrios.hmm	-	9e-05	32.4	0.0	0.00013	31.9	0.0	1.1	1	0	0	1	1	1	1	unannotated	protein
SAMEA103920819	m: Vibr io cholerae	Vibrio parahaemolyticus	SAMN05557943	2234	SAMN05557943 02234	-	ATPase_aa_Vibrios.hmm	-	9e-05	32.4	0.0	0.00013	31.9	0.0	1.1	1	0	0	1	1	1	1	unannotated	protein
SAMEA103920820	m: Vibr io cholerae	Vibrio parahaemolyticus	SAMN05570712	350	SAMN05570712 00350	-	ATPase_aa_Vibrios.hmm	-	9e-05	32.4	0.0	0.00013	31.9	0.0	1.1	1	0	0	1	1	1	1	unannotated	protein
SAMEA103920821	m: Vibr io cholerae	Vibrio parahaemolyticus	SAMN05570713	945	SAMN05570713 00945	-	ATPase_aa_Vibrios.hmm	-	9e-05	32.4	0.0	0.00013	31.9	0.0	1.1	1	0	0	1	1	1	1	unannotated	protein
SAMEA103920822	m: Vibr io cholerae	Vibrio parahaemolyticus	SAMN05578009	4534	SAMN05578009 04534	-	ATPase_aa_Vibrios.hmm	-	9e-05	32.4	0.0	0.00013	31.9	0.0	1.1	1	0	0	1	1	1	1	unannotated	protein
SAMEA103920823	m: Vibr io cholerae	Vibrio parahaemolyticus	SAMN05578010	2481	SAMN05578010 02481	-	ATPase_aa_Vibrios.hmm	-	9e-05	32.4	0.0	0.00013	31.9	0.0	1.1	1	0	0	1	1	1	1	unannotated	protein
SAMEA103920824	m: Vibr io cholerae	Vibrio parahaemolyticus	SAMN05578011	3228	SAMN05578011 03228	-	ATPase_aa_Vibrios.hmm	-	9e-05	32.4	0.0	0.00013	31.9	0.0	1.1	1	0	0	1	1	1	1	unannotated	protein
SAMEA103920825	m: Vibr io cholerae	Vibrio parahaemolyticus	SAMN05578012	1046	SAMN05578012 01046	-	ATPase_aa_Vibrios.hmm	-	9e-05	32.4	0.0	0.00013	31.9	0.0	1.1	1	0	0	1	1	1	1	unannotated	protein
SAMEA103920826	m: Vibr io cholerae	Vibrio parahaemolyticus	SAMN05578013	2207	SAMN05578013 02207	-	ATPase_aa_Vibrios.hmm	-	9e-05	32.4	0.0	0.00013	31.9	0.0	1.1	1	0	0	1	1	1	1	unannotated	protein
SAMEA103920827	m: Vibr io cholerae	Vibrio parahaemolyticus	SAMN05578019	1356	SAMN05578019 01356	-	ATPase_aa_Vibrios.hmm	-	9e-05	32.4	0.0	0.00013	31.9	0.0	1.1	1	0	0	1	1	1	1	unannotated	protein
SAMEA103920828	m: Vibr io cholerae	Vibrio parahaemolyticus	SAMN05578020	108	SAMN05578020 00108	-	ATPase_aa_Vibrios.hmm	-	9e-05	32.4	0.0	0.00013	31.9	0.0	1.1	1	0	0	1	1	1	1	unannotated	protein
SAMEA103920829	m: Vibr io cholerae	Vibrio parahaemolyticus	SAMN05578022	1353	SAMN05578022 01353	-	ATPase_aa_Vibrios.hmm	-	9e-05	32.4	0.0	0.00013	31.9	0.0	1.1	1	0	0	1	1	1	1	unannotated	protein
SAMEA103920830	m: Vibr io cholerae	Vibrio parahaemolyticus	SAMN05579852	1581	SAMN05579852 01581	-	ATPase_aa_Vibrios.hmm	-	9e-05	32.4	0.0	0.00013	31.9	0.0	1.1	1	0	0	1	1	1	1	unannotated	protein
SAMEA103920831	m: Vibr io cholerae	Vibrio parahaemolyticus	SAMN05713797	2472	SAMN05713797 02472	-	ATPase_aa_Vibrios.hmm	-	9e-05	32.4	0.0	0.00013	31.9	0.0	1.1	1	0	0	1	1	1	1	unannotated	protein
SAMEA103920832	m: Vibr io cholerae	Vibrio parahaemolyticus	SAMN05713799	2651	SAMN05713799 02651	-	ATPase_aa_Vibrios.hmm	-	9e-05	32.4	0.0	0.00013	31.9	0.0	1.1	1	0	0	1	1	1	1	unannotated	protein
SAMEA103920833	m: Vibr io cholerae	Vibrio parahaemolyticus	SAMN05791360	996	SAMN05791360 00996	-	ATPase_aa_Vibrios.hmm	-	9e-05	32.4	0.0	0.00013	31.9	0.0	1.1	1	0	0	1	1	1	1	unannotated	protein
SAMEA103920834	m: Vibr io cholerae	Vibrio parahaemolyticus	SAMN05791362	3946	SAMN05791362 03946	-	ATPase_aa_Vibrios.hmm	-	9e-05	32.4	0.0	0.00013	31.9	0.0	1.1	1	0	0	1	1	1	1	unannotated	protein
SAMEA103920835	m: Vibr io cholerae	Vibrio parahaemolyticus	SAMN05791363	1697	SAMN05791363 01697	-	ATPase_aa_Vibrios.hmm	-	9e-05	32.4	0.0	0.00013	31.9	0.0	1.1	1	0	0	1	1	1	1	unannotated	protein
SAMEA103920836	m: Vibr io cholerae	Vibrio parahaemolyticus	SAMN05895047	1639	SAMN05895047 01639	-	ATPase_aa_Vibrios.hmm	-	9e-05	32.4	0.0	0.00013	31.9	0.0	1.1	1	0	0	1	1	1	1	unannotated	protein
SAMEA103920837	m: Vibr io cholerae	Vibrio parahaemolyticus	SAMN06042549	3191	SAMN06042549 03191	-	ATPase_aa_Vibrios.hmm	-	9e-05	32.4	0.0	0.00013	31.9	0.0	1.1	1	0	0	1	1	1	1	unannotated	protein
SAMEA103920838	m: Vibr io cholerae	Vibrio parahaemolyticus	SAMN07341913	4798	SAMN07341913 04798	-	ATPase_aa_Vibrios.hmm	-	9e-05	32.4	0.0	0.00013	31.9	0.0	1.1	1	0	0	1	1	1	1	unannotated	protein
SAMEA103920839	m: Vibr io cholerae	Vibrio parahaemolyticus	SAMN07500777	1894	SAMN07500777 01894	-	ATPase_aa_Vibrios.hmm	-	9e-05	32.4	0.0	0.00013	31.9	0.0	1.1	1	0	0	1	1	1	1	unannotated	protein
SAMEA103920840	m: Vibr io cholerae	Vibrio parahaemolyticus	SAMN07535984	2669	SAMN07535984 02669	-	ATPase_aa_Vibrios.hmm	-	9e-05	32.4	0.0	0.00013	31.9	0.0	1.1	1	0	0	1	1	1	1	unannotated	protein
SAMEA103920841	m: Vibr io cholerae	Vibrio parahaemolyticus	SAMN07830312	218	SAMN07830312 00218	-	ATPase_aa_Vibrios.hmm	-	9e-05	32.4	0.0	0.00013	31.9	0.0	1.1	1	0	0	1	1	1	1	unannotated	protein
SAMEA103920842	m: Vibr io cholerae	Vibrio parahaemolyticus	SAMN07830314	4479	SAMN07830314 04479	-	ATPase_aa_Vibrios.hmm	-	9e-05	32.4	0.0	0.00013	31.9	0.0	1.1	1	0	0	1	1	1	1	unannotated	protein
SAMEA103920843	m: Vibr io cholerae	Vibrio parahaemolyticus	SAMN08016205	2317	SAMN08016205 02317	-	ATPase_aa_Vibrios.hmm	-	9e-05	32.4	0.0	0.00013	31.9	0.0	1.1	1	0	0	1	1	1	1	unannotated	protein
SAMEA103920844	m: Vibr io cholerae	Vibrio parahaemolyticus	SAMN08024707	2339	SAMN08024707 02339	-	ATPase_aa_Vibrios.hmm	-	9e-05	32.4	0.0	0.00013	31.9	0.0	1.1	1	0	0	1	1	1	1	unannotated	protein
SAMEA103920845	m: Vibr io cholerae	Vibrio parahaemolyticus	SAMN08965152	1740	SAMN08965152 01740	-	ATPase_aa_Vibrios.hmm	-	9e-05	32.4	0.0	0.00013	31.9	0.0	1.1	1	0	0	1	1	1	1	unannotated	protein
SAMEA103920846	m: Vibr io cholerae	Vibrio parahaemolyticus	SAMN08965165	3213	SAMN08965165 03213	-	ATPase_aa_Vibrios.hmm	-	9e-05	32.4	0.0	0.00013	31.9	0.0	1.1	1	0	0	1	1	1	1	unannotated	protein
SAMEA103920847	m: Vibr io cholerae	Vibrio parahaemolyticus	SAMN08965185	2053	SAMN08965185 02053	-	ATPase_aa_Vibrios.hmm	-	9e-05	32.4	0.0	0.00013	31.9	0.0	1.1	1	0	0	1	1	1	1	unannotated	protein
SAMEA103920848	m: Vibr io cholerae	Vibrio parahaemolyticus	SAMN08965186	3930	SAMN08965186 03930	-	ATPase_aa_Vibrios.hmm	-	9e-05	32.4	0.0	0.00013	31.9	0.0	1.1	1	0	0	1	1	1	1	unannotated	protein
SAMEA103920849	m: Vibr io cholerae	Vibrio parahaemolyticus	SAMN09242494	2298	SAMN09242494 02298	-	ATPase_aa_Vibrios.hmm	-	9e-05	32.4	0.0	0.00013	31.9	0.0	1.1	1	0	0	1	1	1	1	unannotated	protein
SAMEA103920850	m: Vibr io cholerae	Vibrio parahaemolyticus	SAMN03795186	4066	SAMN03795186 04066	-	ATPase_aa_Vibrios.hmm	-	9e-05	32.4	0.0	0.00013	31.9	0.0	1.1	1	0	0	1	1	1	1	unannotated	protein
SAMEA103920851	m: Vibr io cholerae	Vibrio parahaemolyticus	SAMN03795187	1300	SAMN03795187 01300	-	ATPase_aa_Vibrios.hmm	-	9e-05	32.4	0.0	0.00013	31.9	0.0	1.1	1	0	0	1	1	1	1	unannotated	protein
SAMEA103920852	m: Vibr io cholerae	Vibrio parahaemolyticus	SAMN03800013	3290	SAMN03800013 03290	-	ATPase_aa_Vibrios.hmm	-	9e-05	32.4	0.0	0.00013	31.9	0.0	1.1	1	0	0	1	1	1	1	unannotated	protein
SAMEA103920853	m: Vibr io cholerae	Vibrio parahaemolyticus	SAMN05713800	2796	SAMN05713800 02796	-	ATPase_aa_Vibrios.hmm	-	9.1e-05	32.4	0.0	0.00013	31.9	0.0	1.1	1	0	0	1	1	1	1	unannotated	protein
SAMEA103920854	m: Vibr io cholerae	Vibrio harveyi E385	SAMN02221893	577	SAMN02221893 00577	-	ATPase_aa_Vibrios.hmm	-	9.1e-05	32.4	0.0	0.00013	31.9	0.0	1.1	1	0	0	1	1	1	1	unannotated	protein
SAMEA103920855	m: Vibr io cholerae	Vibrio sp. L85	SAMN04321321	2314	SAMN04321321 02314	-	ATPase_aa_Vibrios.hmm	-	9.1e-05	32.4	0.0	0.00013	31.9	0.0	1.1	1	0	0	1	1	1	1	unannotated	protein
SAMEA103920856	m: Vibr io cholerae	#N/A	SAMD00019140	2289	SAMD00019140 02289	-	ATPase_aa_Vibrios.hmm	-	9.4e-05	32.4	0.0	0.00014	31.8	0.0	1.1	1	0	0	1	1	1	1	unannotated	protein
SAMEA103920857	m: Vibr io cholerae	Vibrio lentus	SAMN05418122	4188	SAMN05418122 04188	-	ATPase_aa_Vibrios.hmm	-	9.6e-05	32.3	0.0	0.00026	30.9	0.0	1.6	1	1	0	1	1	1	1	unannotated	protein
SAMEA103920858	m: Vibr io cholerae	Vibrio sp. Evd3	SAMEA4591840	528	SAMEA4591840 00528	-	ATPase_aa_Vibrios.hmm	-	9.8e-05	32.3	0.0	0.0003	30.7	0.0	1.6	1	1	0	1	1	1	1	unannotated	protein
SAMEA103920859	m: Vibr io cholerae	Vibrio vulnificus	SAMN02368459	1716	SAMN02368459 01716	-	ATPase_aa_Vibrios.hmm	-	9.9e-05	32.3	0.0	8.2	16.2	0.0	2.5	2	0	0	2	2	2	2	unannotated	protein
SAMEA103920860	m: Vibr io cholerae	Vibrio sp. J2-29	SAMEA2594004	413	SAMEA2594004 00413	-	ATPase_aa_Vibrios.hmm	-	0.0001	32.2	0.0	0.00031	30.7	0.0	1.6	1	1	0	1	1	1	1	unannotated	protein
SAMEA103920861	m: Vibr io cholerae	Vibrio splendidus	SAMN05418051	4841	SAMN05418051 04841	-	ATPase_aa_Vibrios.hmm	-	0.00011	32.2	0.0	0.00032	30.6	0.0	1.6	1	1	0	1	1	1	1	unannotated	protein
SAMEA103920862	m: Vibr io cholerae	Vibrio sp. 10N.286.55.C11	SAMN05418236	1605	SAMN05418236 01605	-	ATPase_aa_Vibrios.hmm	-	0.00011	32.2	0.0	0.00032	30.6	0.0	1.6	1	1	0	1	1	1	1	unannotated	protein
SAMEA103920863	m: Vibr io cholerae	Vibrio sp. 10N.286.55.E10	SAMN05418243	2173	SAMN05418243 02173	-	ATPase_aa_Vibrios.hmm	-	0.00011	32.2	0.0	0.00032	30.6	0.0	1.6	1	1	0	1	1	1	1	unannotated	protein
SAMEA103920864	m: Vibr io cholerae	Vibrio sp. 10N.286.55.E12	SAMN05418244	2693	SAMN05418244 02693	-	ATPase_aa_Vibrios.hmm	-	0.00011	32.2	0.0	0.00032	30.6	0.0	1.6	1	1	0	1	1	1	1	unannotated	protein
SAMEA103920865	m: Vibr io cholerae	Vibrio coralliirubri	SAMN06344317	1557	SAMN06344317 01557	-	ATPase_aa_Vibrios.hmm	-	0.00011	32.2	0.0	0.00033	30.6	0.0	1.6	1	1	0	1	1	1	1	unannotated	protein
SAMEA103920866	m: Vibr io cholerae	Vibrio diazotrophicus	SAMN08331724	4248	SAMN08331724 04248	-	ATPase_aa_Vibrios.hmm	-	0.00011	32.2	0.0	8.1	16.2	0.0	2.4	2	0	0	2	2	2	2	unannotated	protein
SAMEA103920867	m: Vibr io cholerae	Vibrio crassostreae	SAMEA2591293	481	SAMEA2591293 00481	-	ATPase_aa_Vibrios.hmm	-	0.00011	32.2	0.0	0.00034	30.5	0.0	1.6	1	1	0	1	1	1	1	unannotated	protein
SAMEA103920868	m: Vibr io cholerae	Vibrio parahaemolyticus	SAMN06077012	4637	SAMN06077012 04637	-	ATPase_aa_Vibrios.hmm	-	0.00011	32.2	0.0	0.00016	31.7	0.0	1.1	1	0	0	1	1	1	1	unannotated	protein
SAMEA103920869	m: Vibr io cholerae	#N/A	SAMN11522386	1009	SAMN11522386 01009	-	ATPase_aa_Vibrios.hmm	-	0.00011	32.1	0.0	0.00016	31.6	0.0	1.1	1	0	0	1	1	1	1	unannotated	protein
SAMEA103920870	m: Vibr io cholerae	Vibrio diabolicus	SAMN03996322	2419	SAMN03996322 02419	-	ATPase_aa_Vibrios.hmm	-	0.00011	32.1	0.0	0.00016	31.6	0.0	1.1	1	0	0	1	1	1	1	unannotated	protein
SAMEA103920871	m: Vibr io cholerae	Vibrio parahaemolyticus	SAMN02368340	1671	SAMN02368340 01671	-	ATPase_aa_Vibrios.hmm	-	0.00012	32.1	0.0	0.00016	31.6	0.0	1.1	1	0	0	1	1	1	1	unannotated	protein
SAMEA103920872	m: Vibr io cholerae	Vibrio splendidus	SAMN05418023	803	SAMN05418023 00803	-	ATPase_aa_Vibrios.hmm	-	0.00012	32.1	0.0	0.00033	30.6	0.0	1.6	1	1	0	1	1	1	1	unannotated	protein
SAMEA103920873	m: Vibr io cholerae	Vibrio parahaemolyticus S101	SAMN02338953	4212	SAMN02338953 04212	-	ATPase_aa_Vibrios.hmm	-	0.00012	32.0	0.0	0.00017	31.5	0.0	1.1	1	0	0	1	1	1	1	unannotated	protein
SAMEA103920874	m: Vibr io cholerae	Vibrio parahaemolyticus	SAMN02368276	1105	SAMN02368276 01105	-	ATPase_aa_Vibrios.hmm	-	0.00012	32.0	0.0	0.00017	31.5	0.0	1.1	1	0	0	1	1	1	1	unannotated	protein
SAMEA103920875	m: Vibr io cholerae	Vibrio parahaemolyticus	SAMN02368277	3095	SAMN02368277 03095	-	ATPase_aa_Vibrios.hmm	-	0.00012	32.0	0.0	0.00017	31.5	0.0	1.1	1	0	0	1	1	1	1	unannotated	protein
SAMEA103920876	m: Vibr io cholerae	Vibrio parahaemolyticus	SAMN02368278	3115	SAMN02368278 03115	-	ATPase_aa_Vibrios.hmm	-	0.00012	32.0	0.0	0.00017	31.5	0.0	1.1	1	0	0	1	1	1	1	unannotated	protein
SAMEA103920877	m: Vibr io cholerae	Vibrio parahaemolyticus	SAMN02368314	3705	SAMN02368314 03705	-	ATPase_aa_Vibrios.hmm	-	0.00012	32.0	0.0	0.00017	31.5	0.0	1.1	1	0	0	1	1	1	1	unannotated	protein
SAMEA103920878	m: Vibr io cholerae	Vibrio parahaemolyticus	SAMN02368335	3318	SAMN02368335 03318	-	ATPase_aa_Vibrios.hmm	-	0.00012	32.0	0.0	0.00017	31.5	0.0	1.1	1	0	0	1	1	1	1	unannotated	protein
SAMEA103920879	m: Vibr io cholerae	Vibrio parahaemolyticus	SAMN03140317	1563	SAMN03140317 01563	-	ATPase_aa_Vibrios.hmm	-	0.00012	32.0	0.0	0.00017	31.5	0.0	1.1	1	0	0	1	1	1	1	unannotated	protein
SAMEA103920880	m: Vibr io cholerae	Vibrio parahaemolyticus	SAMN03358815	3726	SAMN03358815 03726	-	ATPase_aa_Vibrios.hmm	-	0.00012	32.0	0.0	0.00017	31.5	0.0	1.1	1	0	0	1	1	1	1	unannotated	protein
SAMEA103920881	m: Vibr io cholerae	Vibrio parahaemolyticus	SAMN03358817	3979	SAMN03358817 03979	-	ATPase_aa_Vibrios.hmm	-	0.00012	32.0	0.0	0.00017	31.5	0.0	1.1	1	0	0	1	1	1	1	unannotated	protein
SAMEA103920882	m: Vibr io cholerae	Vibrio parahaemolyticus	SAMN03799842	539	SAMN03799842 00539	-	ATPase_aa_Vibrios.hmm	-	0.00012	32.0	0.0	0.00017	31.5	0.0	1.1	1	0	0	1	1	1	1	unannotated	protein
SAMEA103920883	m: Vibr io cholerae	Vibrio parahaemolyticus	SAMN03941071	2544	SAMN03941071 02544	-	ATPase_aa_Vibrios.hmm	-	0.00012	32.0	0.0	0.00017	31.5	0.0	1.1	1	0	0	1	1	1	1	unannotated	protein
SAMEA103920884	m: Vibr io cholerae	Vibrio parahaemolyticus	SAMN04308162	2014	SAMN04308162 02014	-	ATPase_aa_Vibrios.hmm	-	0.00012	32.0	0.0	0.00017	31.5	0.0	1.1	1	0	0	1	1	1	1	unannotated	protein
SAMEA103920885	m: Vibr io cholerae	Vibrio parahaemolyticus	SAMN04377550	62	SAMN04377550 00062	-	ATPase_aa_Vibrios.hmm	-	0.00012	32.0	0.0	0.00017	31.5	0.0	1.1	1	0	0	1	1	1	1	unannotated	protein
SAMEA103920886	m: Vibr io cholerae	Vibrio parahaemolyticus	SAMN04441018	4232	SAMN04441018 04232	-	ATPase_aa_Vibrios.hmm	-	0.00012	32.0	0.0	0.00017	31.5	0.0	1.1	1	0	0	1	1	1	1	unannotated	protein
SAMEA103920887	m: Vibr io cholerae	Vibrio parahaemolyticus	SAMN04441020	2145	SAMN04441020 02145	-	ATPase_aa_Vibrios.hmm	-	0.00012	32.0	0.0	0.00017	31.5	0.0	1.1	1	0	0	1	1	1	1	unannotated	protein
SAMEA103920888	m: Vibr io cholerae	Vibrio parahaemolyticus	SAMN06076961	736	SAMN06076961 00736	-	ATPase_aa_Vibrios.hmm	-	0.00012	32.0	0.0	0.00017	31.5	0.0	1.1	1	0	0	1	1	1	1	unannotated	protein
SAMEA103920889	m: Vibr io cholerae	Vibrio parahaemolyticus	SAMN08744595	1407	SAMN08744595 01407	-	ATPase_aa_Vibrios.hmm	-	0.00012	32.0	0.0	0.00017	31.5	0.0	1.1	1	0	0	1	1	1	1	unannotated	protein
SAMEA103920890	m: Vibr io cholerae	Vibrio parahaemolyticus	SAMN08774111	1430	SAMN08774111 01430	-	ATPase_aa_Vibrios.hmm	-	0.00012	32.0	0.0	0.00017	31.5	0.0	1.1	1	0	0	1	1	1	1	unannotated	protein
SAMEA103920891	m: Vibr io cholerae	Vibrio parahaemolyticus	SAMN09242507	3732	SAMN09242507 03732	-	ATPase_aa_Vibrios.hmm	-	0.00012	32.0	0.0	0.00017	31.5	0.0	1.1	1	0	0	1	1	1	1	unannotated	protein
SAMEA104054544	Vibrio sp. Vb150	Vibrio parahaemolyticus	SAMN09296173	1938	SAMN09296173 01938	-	ATPase_aa_Vibrios.hmm	-	0.00012	32.0	0.0	0.00017	31.5	0.0	1.1	1	0	0	1	1	1	1	unannotated	protein
SAMEA104084184	m: Vibr io cholerae O1 biovar El Tor str. Ogawa RND19187	Vibrio parahaemolyticus	SAMN06077003	862	SAMN06077003 00862	-	ATPase_aa_Vibrios.hmm	-	0.00012	32.0	0.0	0.00017	31.5	0.0	1.1	1	0	0	1	1	1	1	unannotated	protein
SAMEA104090607	m: Vibr io cholerae O1 biovar El Tor str. Ogawa RND19187	Vibrio parahaemolyticus	SAMN02368272	2700	SAMN02368272 02700	-	ATPase_aa_Vibrios.hmm	-	0.00012	32.0	0.0	0.00017	31.5	0.0	1.1	1	0	0	1	1	1	1	unannotated	protein
SAMEA104090608	m: Vibr io cholerae O1 biovar El Tor str. Ogawa RND19187	Vibrio parahaemolyticus	SAMN03795180	1840	SAMN03795180 01840	-	ATPase_aa_Vibrios.hmm	-	0.00012	32.0	0.0	0.00017	31.5	0.0	1.1	1	0	0	1	1	1	1	unannotated	protein
SAMEA104090609	m: Vibr io cholerae O1 biovar El Tor str. Ogawa RND19187	Vibrio parahaemolyticus	SAMN03941060	3702	SAMN03941060 03702	-	ATPase_aa_Vibrios.hmm	-	0.00012	32.0	0.0	0.00017	31.5	0.0	1.1	1	0	0	1	1	1	1	unannotated	protein
SAMEA104090610	m: Vibr io cholerae O1 biovar El Tor str. Ogawa RND19187	Vibrio parahaemolyticus	SAMN03941061	17	SAMN03941061 00017	-	ATPase_aa_Vibrios.hmm	-	0.00012	32.0	0.0	0.00017	31.5	0.0	1.1	1	0	0	1	1	1	1	unannotated	protein
SAMEA104090611	m: Vibr io cholerae O1 biovar El Tor str. Ogawa RND19187	Vibrio parahaemolyticus	SAMN03941075	3297	SAMN03941075 03297	-	ATPase_aa_Vibrios.hmm	-	0.00012	32.0	0.0	0.00017	31.5	0.0	1.1	1	0	0	1	1	1	1	unannotated	protein
SAMEA104090612	m: Vibr io cholerae O1 biovar El Tor str. Ogawa RND19187	Vibrio parahaemolyticus	SAMN05301462	4679	SAMN05301462 04679	-	ATPase_aa_Vibrios.hmm	-	0.00012	32.0	0.0	0.00017	31.5	0.0	1.1	1	0	0	1	1	1	1	unannotated	protein
SAMEA104090613	m: Vibr io cholerae O1 biovar El Tor str. Ogawa RND19187	Vibrio parahaemolyticus	SAMN05895041	152	SAMN05895041 00152	-	ATPase_aa_Vibrios.hmm	-	0.00012	32.0	0.0	0.00017	31.5	0.0	1.1	1	0	0	1	1	1	1	unannotated	protein
SAMEA104090614	m: Vibr io cholerae O1 biovar El Tor str. Ogawa RND19187	Vibrio parahaemolyticus	SAMN06607467	2840	SAMN06607467 02840	-	ATPase_aa_Vibrios.hmm	-	0.00012	32.0	0.0	0.00017	31.5	0.0	1.1	1	0	0	1	1	1	1	unannotated	protein
SAMEA104090615	m: Vibr io cholerae O1 biovar El Tor str. Ogawa RND19187	Vibrio parahaemolyticus	SAMN07279759	2766	SAMN07279759 02766	-	ATPase_aa_Vibrios.hmm	-	0.00012	32.0	0.0	0.00017	31.5	0.0	1.1	1	0	0	1	1	1	1	unannotated	protein
SAMEA104090616	m: Vibr io cholerae O1 biovar El Tor str. Ogawa RND19187	Vibrio parahaemolyticus	SAMN08469561	2746	SAMN08469561 02746	-	ATPase_aa_Vibrios.hmm	-	0.00012	32.0	0.0	0.00017	31.5	0.0	1.1	1	0	0	1	1	1	1	unannotated	protein
SAMEA104090617	m: Vibr io cholerae O1 biovar El Tor str. Ogawa RND19187	Vibrio parahaemolyticus	SAMN08902771	1161	SAMN08902771 01161	-	ATPase_aa_Vibrios.hmm	-	0.00012	32.0	0.0	0.00017	31.5	0.0	1.1	1	0	0	1	1	1	1	unannotated	protein
SAMEA104090618	m: Vibr io cholerae O1 biovar El Tor str. Ogawa RND19187	Vibrio parahaemolyticus	SAMN08965176	1723	SAMN08965176 01723	-	ATPase_aa_Vibrios.hmm	-	0.00012	32.0	0.0	0.00017	31.5	0.0	1.1	1	0	0	1	1	1	1	unannotated	protein
SAMEA104090619	m: Vibr io cholerae O1 biovar El Tor str. Ogawa RND19187	Vibrio parahaemolyticus	SAMN08965177	1022	SAMN08965177 01022	-	ATPase_aa_Vibrios.hmm	-	0.00012	32.0	0.0	0.00017	31.5	0.0	1.1	1	0	0	1	1	1	1	unannotated	protein
SAMEA104090621	m: Vibr io cholerae O1 biovar El Tor str. Ogawa RND19187	Vibrio parahaemolyticus	SAMN09242518	3696	SAMN09242518 03696	-	ATPase_aa_Vibrios.hmm	-	0.00012	32.0	0.0	0.00017	31.5	0.0	1.1	1	0	0	1	1	1	1	unannotated	protein
SAMEA104090622	m: Vibr io cholerae O1 biovar El Tor str. Ogawa RND19187	Vibrio parahaemolyticus	SAMN09242519	4269	SAMN09242519 04269	-	ATPase_aa_Vibrios.hmm	-	0.00012	32.0	0.0	0.00017	31.5	0.0	1.1	1	0	0	1	1	1	1	unannotated	protein
SAMEA104090623	m: Vibr io cholerae O1 biovar El Tor str. Ogawa RND19187	Vibrio parahaemolyticus	SAMN09280069	4387	SAMN09280069 04387	-	ATPase_aa_Vibrios.hmm	-	0.00012	32.0	0.0	0.00017	31.5	0.0	1.1	1	0	0	1	1	1	1	unannotated	protein
SAMEA104090624	m: Vibr io cholerae O1 biovar El Tor str. Ogawa RND19187	Vibrio parahaemolyticus	SAMN09296202	4474	SAMN09296202 04474	-	ATPase_aa_Vibrios.hmm	-	0.00012	32.0	0.0	0.00017	31.5	0.0	1.1	1	0	0	1	1	1	1	unannotated	protein
SAMEA104090625	m: Vibr io cholerae O1 biovar El Tor str. Ogawa RND19187	Vibrio diabolicus	SAMN03996337	1631	SAMN03996337 01631	-	ATPase_aa_Vibrios.hmm	-	0.00012	32.0	0.0	0.00017	31.5	0.0	1.1	1	0	0	1	1	1	1	unannotated	protein
SAMEA104090626	m: Vibr io cholerae O1 biovar El Tor str. Ogawa RND19187	Vibrio parahaemolyticus	SAMN06160634	1552	SAMN06160634 01552	-	ATPase_aa_Vibrios.hmm	-	0.00012	32.0	0.0	0.00017	31.5	0.0	1.1	1	0	0	1	1	1	1	unannotated	protein
SAMEA104090627	m: Vibr io cholerae O1 biovar El Tor str. Ogawa RND19187	Vibrio parahaemolyticus	SAMN08902716	4391	SAMN08902716 04391	-	ATPase_aa_Vibrios.hmm	-	0.00012	32.0	0.0	0.00017	31.5	0.0	1.1	1	0	0	1	1	1	1	unannotated	protein
SAMEA104090628	m: Vibr io cholerae O1 biovar El Tor str. Ogawa RND19187	Vibrio parahaemolyticus	SAMN08902733	4748	SAMN08902733 04748	-	ATPase_aa_Vibrios.hmm	-	0.00012	32.0	0.0	0.00017	31.5	0.0	1.1	1	0	0	1	1	1	1	unannotated	protein
SAMEA104090629	m: Vibr io cholerae O1 biovar El Tor str. Ogawa RND19187	Vibrio parahaemolyticus	SAMN02712355	3168	SAMN02712355 03168	-	ATPase_aa_Vibrios.hmm	-	0.00012	32.0	0.0	0.00017	31.5	0.0	1.1	1	0	0	1	1	1	1	unannotated	protein
SAMEA104090630	m: Vibr io cholerae O1 biovar El Tor str. Ogawa RND19187	Vibrio parahaemolyticus	SAMN03470171	785	SAMN03470171 00785	-	ATPase_aa_Vibrios.hmm	-	0.00012	32.0	0.0	0.00017	31.5	0.0	1.1	1	0	0	1	1	1	1	unannotated	protein
SAMEA104090631	m: Vibr io cholerae O1 biovar El Tor str. Ogawa RND19187	Vibrio parahaemolyticus	SAMN02368282	3763	SAMN02368282 03763	-	ATPase_aa_Vibrios.hmm	-	0.00012	32.0	0.0	0.00017	31.5	0.0	1.1	1	0	0	1	1	1	1	unannotated	protein
SAMEA104090632	m: Vibr io cholerae O1 biovar El Tor str. Ogawa RND19187	Vibrio parahaemolyticus	SAMN03195677	1140	SAMN03195677 01140	-	ATPase_aa_Vibrios.hmm	-	0.00012	32.0	0.0	0.00017	31.5	0.0	1.1	1	0	0	1	1	1	1	unannotated	protein
SAMEA104090633	m: Vibr io cholerae O1 biovar El Tor str. Ogawa RND19187	Vibrio parahaemolyticus	SAMN04441014	3948	SAMN04441014 03948	-	ATPase_aa_Vibrios.hmm	-	0.00012	32.0	0.0	0.00017	31.5	0.0	1.1	1	0	0	1	1	1	1	unannotated	protein
SAMEA104090634	m: Vibr io cholerae O1 biovar El Tor str. Ogawa RND19187	Vibrio parahaemolyticus	SAMN05935523	1839	SAMN05935523 01839	-	ATPase_aa_Vibrios.hmm	-	0.00012	32.0	0.0	0.00017	31.5	0.0	1.1	1	0	0	1	1	1	1	unannotated	protein
SAMEA104090635	m: Vibr io cholerae O1 biovar El Tor str. Ogawa RND19187	Vibrio parahaemolyticus	SAMN07279752	2318	SAMN07279752 02318	-	ATPase_aa_Vibrios.hmm	-	0.00012	32.0	0.0	0.00017	31.5	0.0	1.1	1	0	0	1	1	1	1	unannotated	protein
SAMEA104090636	m: Vibr io cholerae O1 biovar El Tor str. Ogawa RND19187	Vibrio parahaemolyticus	SAMN08001963	2085	SAMN08001963 02085	-	ATPase_aa_Vibrios.hmm	-	0.00012	32.0	0.0	0.00017	31.5	0.0	1.1	1	0	0	1	1	1	1	unannotated	protein
SAMEA104090637	m: Vibr io cholerae O1 biovar El Tor str. Ogawa RND19187	Vibrio parahaemolyticus	SAMN02368250	1324	SAMN02368250 01324	-	ATPase_aa_Vibrios.hmm	-	0.00012	32.0	0.0	0.00017	31.5	0.0	1.1	1	0	0	1	1	1	1	unannotated	protein
SAMEA104090638	m: Vibr io cholerae O1 biovar El Tor str. Ogawa RND19187	Vibrio sp. PNUSAV000004	SAMN03329679	3842	SAMN03329679 03842	-	ATPase_aa_Vibrios.hmm	-	0.00012	32.0	0.0	0.00017	31.5	0.0	1.1	1	0	0	1	1	1	1	unannotated	protein
SAMEA104090639	m: Vibr io cholerae O1 biovar El Tor str. Ogawa RND19187	Vibrio parahaemolyticus	SAMN06076964	2514	SAMN06076964 02514	-	ATPase_aa_Vibrios.hmm	-	0.00012	32.0	0.0	0.00017	31.5	0.0	1.1	1	0	0	1	1	1	1	unannotated	protein
SAMEA104090640	m: Vibr io cholerae O1 biovar El Tor str. Ogawa RND19187	Vibrio lentus	SAMN05418033	3280	SAMN05418033 03280	-	ATPase_aa_Vibrios.hmm	-	0.00012	32.0	0.0	0.00046	30.1	0.0	1.7	1	1	0	1	1	1	1	unannotated	protein
SAMEA104090641	m: Vibr io cholerae O1 biovar El Tor str. Ogawa RND19187	#N/A	SAMN11522367	4508	SAMN11522367 04508	-	ATPase_aa_Vibrios.hmm	-	0.00012	32.0	0.0	0.00046	30.1	0.0	1.7	1	1	0	1	1	1	1	unannotated	protein
SAMEA104090642	m: Vibr io cholerae O1 biovar El Tor str. Ogawa RND19187	#N/A	SAMN11522376	4722	SAMN11522376 04722	-	ATPase_aa_Vibrios.hmm	-	0.00012	32.0	0.0	0.00046	30.1	0.0	1.7	1	1	0	1	1	1	1	unannotated	protein
SAMEA104090643	m: Vibr io cholerae O1 biovar El Tor str. Ogawa RND19187	Vibrio parahaemolyticus	SAMN08902726	1855	SAMN08902726 01855	-	ATPase_aa_Vibrios.hmm	-	0.00012	32.0	0.0	0.00018	31.5	0.0	1.1	1	0	0	1	1	1	1	unannotated	protein
SAMEA104090645	m: Vibr io cholerae O1 biovar El Tor str. Ogawa RND19187	Vibrio parahaemolyticus	SAMN08965184	2042	SAMN08965184 02042	-	ATPase_aa_Vibrios.hmm	-	0.00012	32.0	0.0	0.00018	31.5	0.0	1.1	1	0	0	1	1	1	1	unannotated	protein
SAMEA104090646	m: Vibr io cholerae O1 biovar El Tor str. Ogawa RND19187	Vibrio harveyi E385	SAMN02221893	1701	SAMN02221893 01701	-	ATPase_aa_Vibrios.hmm	-	0.00012	32.0	0.0	3.8	17.3	0.0	2.2	2	0	0	2	2	2	2	unannotated	protein
SAMEA104090647	m: Vibr io cholerae O1 biovar El Tor str. Ogawa RND19187	Vibrio harveyi AOD131	SAMN02470649	3597	SAMN02470649 03597	-	ATPase_aa_Vibrios.hmm	-	0.00012	32.0	0.0	3.8	17.3	0.0	2.2	2	0	0	2	2	2	2	unannotated	protein
SAMEA104090648	m: Vibr io cholerae O1 biovar El Tor str. Ogawa RND19187	Vibrio vulnificus	SAMN03486856	2615	SAMN03486856 02615	-	ATPase_aa_Vibrios.hmm	-	0.00013	31.9	0.0	8.1	16.2	0.0	2.4	2	0	0	2	2	2	2	unannotated	protein
SAMEA104090649	m: Vibr io cholerae O1 biovar El Tor str. Ogawa RND19187	Vibrio parahaemolyticus AQ3810	SAMN02435886	3957	SAMN02435886 03957	-	ATPase_aa_Vibrios.hmm	-	0.00013	31.9	0.0	0.00018	31.4	0.0	1.1	1	0	0	1	1	1	1	unannotated	protein
SAMEA104090650	m: Vibr io cholerae O1 biovar El Tor str. Ogawa RND19187	Vibrio parahaemolyticus	SAMN06077000	3592	SAMN06077000 03592	-	ATPase_aa_Vibrios.hmm	-	0.00013	31.9	0.0	0.00018	31.4	0.0	1.1	1	0	0	1	1	1	1	unannotated	protein
SAMEA104090651	m: Vibr io cholerae O1 biovar El Tor str. Ogawa RND19187	Vibrio parahaemolyticus	SAMN07267284	4189	SAMN07267284 04189	-	ATPase_aa_Vibrios.hmm	-	0.00013	31.9	0.0	0.00019	31.4	0.0	1.1	1	0	0	1	1	1	1	unannotated	protein
SAMEA104090652	m: Vibr io cholerae O1 biovar El Tor str. Ogawa RND19187	Vibrio parahaemolyticus VIP4-0444	SAMN02471134	1798	SAMN02471134 01798	-	ATPase_aa_Vibrios.hmm	-	0.00013	31.9	0.0	0.00019	31.4	0.0	1.1	1	0	0	1	1	1	1	unannotated	protein
SAMEA104090653	m: Vibr io cholerae O1 biovar El Tor str. Ogawa RND19187	Vibrio parahaemolyticus	SAMN07279728	2180	SAMN07279728 02180	-	ATPase_aa_Vibrios.hmm	-	0.00013	31.9	0.0	0.00019	31.4	0.0	1.1	1	0	0	1	1	1	1	unannotated	protein
SAMEA104090654	m: Vibr io cholerae O1 biovar El Tor str. Ogawa RND19187	Vibrio parahaemolyticus	SAMN06042545	3800	SAMN06042545 03800	-	ATPase_aa_Vibrios.hmm	-	0.00013	31.9	0.0	0.00019	31.4	0.0	1.1	1	0	0	1	1	1	1	unannotated	protein
SAMEA104090655	m: Vibr io cholerae O1 biovar El Tor str. Ogawa RND19187	Vibrio parahaemolyticus	SAMN09295482	625	SAMN09295482 00625	-	ATPase_aa_Vibrios.hmm	-	0.00013	31.9	0.0	0.00019	31.4	0.0	1.1	1	0	0	1	1	1	1	unannotated	protein
SAMEA104090656	m: Vibr io cholerae O1 biovar El Tor str. Ogawa RND19187	Vibrio parahaemolyticus	SAMN09296176	2741	SAMN09296176 02741	-	ATPase_aa_Vibrios.hmm	-	0.00013	31.9	0.0	0.00019	31.4	0.0	1.1	1	0	0	1	1	1	1	unannotated	protein
SAMEA104090657	m: Vibr io cholerae O1 biovar El Tor str. Ogawa RND19187	Vibrio parahaemolyticus	SAMN09296195	2599	SAMN09296195 02599	-	ATPase_aa_Vibrios.hmm	-	0.00013	31.9	0.0	0.00019	31.4	0.0	1.1	1	0	0	1	1	1	1	unannotated	protein
SAMEA104090658	m: Vibr io cholerae O1 biovar El Tor str. Ogawa RND19187	Vibrio parahaemolyticus	SAMN09296217	3681	SAMN09296217 03681	-	ATPase_aa_Vibrios.hmm	-	0.00013	31.9	0.0	0.00019	31.4	0.0	1.1	1	0	0	1	1	1	1	unannotated	protein
SAMEA104090659	m: Vibr io cholerae O1 biovar El Tor str. Ogawa RND19187	Vibrio splendidus	SAMN05418066	1819	SAMN05418066 01819	-	ATPase_aa_Vibrios.hmm	-	0.00013	31.9	0.0	0.00046	30.1	0.0	1.7	1	1	0	1	1	1	1	unannotated	protein
SAMEA104090660	m: Vibr io cholerae O1 biovar El Tor str. Ogawa RND19187	Vibrio parahaemolyticus	SAMN05713798	1548	SAMN05713798 01548	-	ATPase_aa_Vibrios.hmm	-	0.00014	31.8	0.0	0.0002	31.3	0.0	1.1	1	0	0	1	1	1	1	unannotated	protein
SAMEA104090661	m: Vibr io cholerae O1 biovar El Tor str. Ogawa RND19187	#N/A	SAMEA103920805	2107	SAMEA103920805 02107	-	ATPase_aa_Vibrios.hmm	-	0.00014	31.8	0.0	22	14.8	0.0	2.4	2	0	0	2	2	2	2	unannotated	protein
SAMEA104090662	m: Vibr io cholerae O1 biovar El Tor str. Ogawa RND19187	Vibrio cholerae	SAMEA1405545	760	SAMEA1405545 00760	-	ATPase_aa_Vibrios.hmm	-	0.00014	31.8	0.0	22	14.8	0.0	2.4	2	0	0	2	2	2	2	unannotated	protein
SAMEA104090663	m: Vibr io cholerae O1 biovar El Tor str. Ogawa RND19187	Vibrio cholerae	SAMEA1405651	41	SAMEA1405651 00041	-	ATPase_aa_Vibrios.hmm	-	0.00014	31.8	0.0	22	14.8	0.0	2.4	2	0	0	2	2	2	2	unannotated	protein
SAMEA104090664	m: Vibr io cholerae O1 biovar El Tor str. Ogawa RND19187	Vibrio cholerae	SAMN08979112	630	SAMN08979112 00630	-	ATPase_aa_Vibrios.hmm	-	0.00014	31.8	0.0	22	14.8	0.0	2.4	2	0	0	2	2	2	2	unannotated	protein
SAMEA104090665	m: Vibr io cholerae O1 biovar El Tor str. Ogawa RND19187	Vibrio tasmaniensis 1F-155	SAMN02470479	3624	SAMN02470479 03624	-	ATPase_aa_Vibrios.hmm	-	0.00015	31.7	0.0	1.5	18.6	0.0	2.4	2	0	0	2	2	2	1	unannotated	protein
SAMEA104090666	m: Vibr io cholerae O1 biovar El Tor str. Ogawa RND19187	Vibrio tasmaniensis	SAMN05418005	3215	SAMN05418005 03215	-	ATPase_aa_Vibrios.hmm	-	0.00015	31.7	0.0	1.5	18.6	0.0	2.4	2	0	0	2	2	2	1	unannotated	protein
SAMEA104090667	m: Vibr io cholerae O1 biovar El Tor str. Ogawa RND19187	Vibrio harveyi	SAMN03996323	4832	SAMN03996323 04832	-	ATPase_aa_Vibrios.hmm	-	0.00016	31.6	0.0	21	14.8	0.0	2.4	2	0	0	2	2	2	2	unannotated	protein
SAMEA104090668	m: Vibr io cholerae O1 biovar El Tor str. Ogawa RND19187	#N/A	SAMD00009561	1705	SAMD00009561 01705	-	ATPase_aa_Vibrios.hmm	-	0.00016	31.6	0.0	22	14.8	0.0	2.4	2	0	0	2	2	2	2	unannotated	protein
SAMEA104090669	m: Vibr io cholerae O1 biovar El Tor str. Ogawa RND19187	Vibrio sp. 10N.222.52.B12	SAMN05418015	3334	SAMN05418015 03334	-	ATPase_aa_Vibrios.hmm	-	0.00016	31.6	0.0	0.00025	31.0	0.0	1.2	1	0	0	1	1	1	1	unannotated	protein
SAMEA104090670	m: Vibr io cholerae O1 biovar El Tor str. Ogawa RND19187	#N/A	SAMD00019136	4672	SAMD00019136 04672	-	ATPase_aa_Vibrios.hmm	-	0.00017	31.5	0.0	0.00025	31.0	0.0	1.2	1	0	0	1	1	1	1	unannotated	protein
SAMEA104090671	m: Vibr io cholerae O1 biovar El Tor str. Ogawa RND19187	Vibrio campbellii	SAMN08330225	3939	SAMN08330225 03939	-	ATPase_aa_Vibrios.hmm	-	0.00017	31.5	0.0	0.00025	31.0	0.0	1.2	1	0	0	1	1	1	1	unannotated	protein
SAMEA104090672	m: Vibr io cholerae O1 biovar El Tor str. Ogawa RND19187	#N/A	SAMD00032033	3683	SAMD00032033 03683	-	ATPase_aa_Vibrios.hmm	-	0.00017	31.5	0.0	0.00025	31.0	0.0	1.2	1	0	0	1	1	1	1	unannotated	protein
SAMEA104090673	m: Vibr io cholerae O1 biovar El Tor str. Ogawa RND19187	Vibrio vulnificus	SAMN09386615	4369	SAMN09386615 04369	-	ATPase_aa_Vibrios.hmm	-	0.00017	31.5	0.0	21	14.8	0.0	2.4	2	0	0	2	2	2	2	unannotated	protein
SAMEA104090674	m: Vibr io cholerae O1 biovar El Tor str. Ogawa RND19187	Vibrio parahaemolyticus 605	SAMN02597368	3176	SAMN02597368 03176	-	ATPase_aa_Vibrios.hmm	-	0.00017	31.5	0.0	0.00027	30.9	0.0	1.2	1	0	0	1	1	1	1	unannotated	protein
SAMEA104090675	m: Vibr io cholerae O1 biovar El Tor str. Ogawa RND19187	Vibrio harveyi	SAMN03280971	2419	SAMN03280971 02419	-	ATPase_aa_Vibrios.hmm	-	0.00017	31.5	0.0	0.00026	30.9	0.0	1.2	1	0	0	1	1	1	1	unannotated	protein
SAMEA104090676	m: Vibr io cholerae O1 biovar El Tor str. Ogawa RND19187	Vibrio parahaemolyticus	SAMN06042545	1297	SAMN06042545 01297	-	ATPase_aa_Vibrios.hmm	-	0.00017	31.5	0.0	0.00025	31.0	0.0	1.1	1	0	0	1	1	1	1	unannotated	protein
SAMEA104090677	m: Vibr io cholerae O1 biovar El Tor str. Ogawa RND19187	Vibrio parahaemolyticus	SAMN07267284	1501	SAMN07267284 01501	-	ATPase_aa_Vibrios.hmm	-	0.00017	31.5	0.0	0.00025	31.0	0.0	1.1	1	0	0	1	1	1	1	unannotated	protein
SAMEA104090678	m: Vibr io cholerae O1 biovar El Tor str. Ogawa RND19187	Vibrio parahaemolyticus	SAMN03799839	629	SAMN03799839 00629	-	ATPase_aa_Vibrios.hmm	-	0.00017	31.5	0.0	0.00025	31.0	0.0	1.1	1	0	0	1	1	1	1	unannotated	protein
SAMEA104090679	m: Vibr io cholerae O1 biovar El Tor str. Ogawa RND19187	Vibrio parahaemolyticus	SAMN07818924	4504	SAMN07818924 04504	-	ATPase_aa_Vibrios.hmm	-	0.00017	31.5	0.0	0.00025	31.0	0.0	1.1	1	0	0	1	1	1	1	unannotated	protein
SAMEA104090680	m: Vibr io cholerae O1 biovar El Tor str. Ogawa RND19187	Vibrio parahaemolyticus	SAMN09839622	1787	SAMN09839622 01787	-	ATPase_aa_Vibrios.hmm	-	0.00017	31.5	0.0	0.00025	31.0	0.0	1.1	1	0	0	1	1	1	1	unannotated	protein
SAMEA104090681	m: Vibr io cholerae O1 biovar El Tor str. Ogawa RND19187	Vibrio parahaemolyticus	SAMN09839634	876	SAMN09839634 00876	-	ATPase_aa_Vibrios.hmm	-	0.00017	31.5	0.0	0.00025	31.0	0.0	1.1	1	0	0	1	1	1	1	unannotated	protein
SAMEA104090682	m: Vibr io cholerae O1 biovar El Tor str. Ogawa RND19187	Vibrio parahaemolyticus	SAMN03195665	3492	SAMN03195665 03492	-	ATPase_aa_Vibrios.hmm	-	0.00017	31.5	0.0	0.00025	31.0	0.0	1.1	1	0	0	1	1	1	1	unannotated	protein
SAMEA104090683	m: Vibr io cholerae O1 biovar El Tor str. Ogawa RND19187	Vibrio parahaemolyticus	SAMN09280060	4228	SAMN09280060 04228	-	ATPase_aa_Vibrios.hmm	-	0.00017	31.5	0.0	0.00025	31.0	0.0	1.1	1	0	0	1	1	1	1	unannotated	protein
SAMEA104090684	m: Vibr io cholerae O1 biovar El Tor str. Ogawa RND19187	Vibrio parahaemolyticus	SAMN09280061	4262	SAMN09280061 04262	-	ATPase_aa_Vibrios.hmm	-	0.00017	31.5	0.0	0.00025	31.0	0.0	1.1	1	0	0	1	1	1	1	unannotated	protein
SAMEA104090685	m: Vibr io cholerae O1 biovar El Tor str. Ogawa RND19187	Vibrio parahaemolyticus	SAMN08027481	3656	SAMN08027481 03656	-	ATPase_aa_Vibrios.hmm	-	0.00017	31.5	0.0	0.00025	31.0	0.0	1.1	1	0	0	1	1	1	1	unannotated	protein
SAMEA104090686	m: Vibr io cholerae O1 biovar El Tor str. Ogawa RND19187	Vibrio owensii	SAMN05213947	4159	SAMN05213947 04159	-	ATPase_aa_Vibrios.hmm	-	0.00018	31.4	0.0	0.00027	30.9	0.0	1.2	1	0	0	1	1	1	1	unannotated	protein
SAMEA104090687	m: Vibr io cholerae O1 biovar El Tor str. Ogawa RND19187	Vibrio parahaemolyticus	SAMN03941072	915	SAMN03941072 00915	-	ATPase_aa_Vibrios.hmm	-	0.00018	31.4	0.0	0.00026	30.9	0.0	1.1	1	0	0	1	1	1	1	unannotated	protein
SAMEA104090688	m: Vibr io cholerae O1 biovar El Tor str. Ogawa RND19187	Vibrio parahaemolyticus	SAMN03941073	2095	SAMN03941073 02095	-	ATPase_aa_Vibrios.hmm	-	0.00018	31.4	0.0	0.00026	30.9	0.0	1.1	1	0	0	1	1	1	1	unannotated	protein
SAMEA104090689	m: Vibr io cholerae O1 biovar El Tor str. Ogawa RND19187	#N/A	SAMD00019132	4832	SAMD00019132 04832	-	ATPase_aa_Vibrios.hmm	-	0.00019	31.4	0.0	0.00028	30.8	0.0	1.2	1	0	0	1	1	1	1	unannotated	protein
SAMEA104090690	m: Vibr io cholerae O1 biovar El Tor str. Ogawa RND19187	Vibrio harveyi	SAMN06169720	50	SAMN06169720 00050	-	ATPase_aa_Vibrios.hmm	-	0.0002	31.3	0.0	0.00029	30.8	0.0	1.2	1	0	0	1	1	1	1	unannotated	protein
SAMEA104090691	m: Vibr io cholerae O1 biovar El Tor str. Ogawa RND19187	Vibrio harveyi	SAMN09634893	4286	SAMN09634893 04286	-	ATPase_aa_Vibrios.hmm	-	0.0002	31.3	0.0	0.00029	30.8	0.0	1.2	1	0	0	1	1	1	1	unannotated	protein
SAMEA104090692	m: Vibr io cholerae O1 biovar El Tor str. Ogawa RND19187	Vibrio cholerae	SAMEA4057624	1538	SAMEA4057624 01538	-	ATPase_aa_Vibrios.hmm	-	0.0002	31.3	0.0	31	14.3	0.1	2.4	2	0	0	2	2	2	2	unannotated	protein
SAMEA104090693	m: Vibr io cholerae O1 biovar El Tor str. Ogawa RND19187	Vibrio parahaemolyticus	SAMN08965192	2281	SAMN08965192 02281	-	ATPase_aa_Vibrios.hmm	-	0.0002	31.3	0.0	31	14.3	0.1	2.4	2	0	0	2	2	2	2	unannotated	protein
SAMEA104090694	m: Vibr io cholerae O1 biovar El Tor str. Ogawa RND19187	Vibrio vulnificus	SAMN02368423	3372	SAMN02368423 03372	-	ATPase_aa_Vibrios.hmm	-	0.00021	31.3	0.0	0.00033	30.6	0.0	1.3	1	0	0	1	1	1	1	unannotated	protein
SAMEA104090695	m: Vibr io cholerae O1 biovar El Tor str. Ogawa RND19187	Vibrio cholerae	SAMEA1919982	2126	SAMEA1919982 02126	-	ATPase_aa_Vibrios.hmm	-	0.00021	31.2	0.1	0.079	22.8	0.0	2.4	2	0	0	2	2	2	1	unannotated	protein
SAMEA104090696	m: Vibr io cholerae O1 biovar El Tor str. Ogawa RND19187	Vibrio cholerae O1 biovar El Tor str. Ogawa RND19187	SAMEA4384455	3112	SAMEA4384455 03112	-	ATPase_aa_Vibrios.hmm	-	0.00021	31.2	0.1	0.079	22.8	0.0	2.4	2	0	0	2	2	2	1	unannotated	protein
SAMEA104090697	m: Vibr io cholerae O1 biovar El Tor str. Ogawa RND19187	Vibrio cholerae	SAMN08979140	1411	SAMN08979140 01411	-	ATPase_aa_Vibrios.hmm	-	0.00021	31.2	0.1	0.079	22.8	0.0	2.4	2	0	0	2	2	2	1	unannotated	protein
SAMEA104090698	m: Vibr io cholerae O1 biovar El Tor str. Ogawa RND19187	Vibrio cholerae	SAMN08979234	2166	SAMN08979234 02166	-	ATPase_aa_Vibrios.hmm	-	0.00021	31.2	0.1	0.079	22.8	0.0	2.4	2	0	0	2	2	2	1	unannotated	protein
SAMEA104090699	m: Vibr io cholerae O1 biovar El Tor str. Ogawa RND19187	Vibrio cholerae	SAMN10390789	1892	SAMN10390789 01892	-	ATPase_aa_Vibrios.hmm	-	0.00021	31.2	0.1	0.079	22.8	0.0	2.4	2	0	0	2	2	2	1	unannotated	protein
SAMEA104090700	m: Vibr io cholerae O1 biovar El Tor str. Ogawa RND19187	Vibrio parahaemolyticus	SAMN06042547	4452	SAMN06042547 04452	-	ATPase_aa_Vibrios.hmm	-	0.00022	31.2	0.0	0.00031	30.7	0.0	1.1	1	0	0	1	1	1	1	unannotated	protein
SAMEA104090701	m: Vibr io cholerae O1 biovar El Tor str. Ogawa RND19187	Vibrio harveyi AOD131	SAMN02470649	2464	SAMN02470649 02464	-	ATPase_aa_Vibrios.hmm	-	0.00022	31.2	0.1	0.24	21.2	0.0	2.3	2	0	0	2	2	2	1	unannotated	protein
SAMEA104090702	m: Vibr io cholerae O1 biovar El Tor str. Ogawa RND19187	Vibrio parahaemolyticus S128	SAMN02338976	2789	SAMN02338976 02789	-	ATPase_aa_Vibrios.hmm	-	0.00022	31.2	0.1	0.24	21.2	0.0	2.3	2	0	0	2	2	2	1	unannotated	protein
SAMEA104090703	m: Vibr io cholerae O1 biovar El Tor str. Ogawa RND19187	Vibrio diabolicus	SAMN04867927	1637	SAMN04867927 01637	-	ATPase_aa_Vibrios.hmm	-	0.00022	31.1	0.1	0.24	21.2	0.0	2.3	2	0	0	2	2	2	1	unannotated	protein
SAMEA104090704	m: Vibr io cholerae O1 biovar El Tor str. Ogawa RND19187	Vibrio parahaemolyticus	SAMN06042543	2732	SAMN06042543 02732	-	ATPase_aa_Vibrios.hmm	-	0.00023	31.1	0.0	0.00034	30.6	0.0	1.1	1	0	0	1	1	1	1	unannotated	protein
SAMEA104090705	m: Vibr io cholerae O1 biovar El Tor str. Ogawa RND19187	Vibrio splendidus	SAMN05418040	1447	SAMN05418040 01447	-	ATPase_aa_Vibrios.hmm	-	0.00025	31.0	0.0	0.00055	29.9	0.0	1.5	1	1	0	1	1	1	1	unannotated	protein
SAMEA104090706	m: Vibr io cholerae O1 biovar El Tor str. Ogawa RND19187	Vibrio parahaemolyticus	SAMN02368298	2235	SAMN02368298 02235	-	ATPase_aa_Vibrios.hmm	-	0.00025	31.0	0.0	0.00034	30.5	0.0	1.1	1	0	0	1	1	1	1	unannotated	protein
SAMEA104090707	m: Vibr io cholerae O1 biovar El Tor str. Ogawa RND19187	Vibrio parahaemolyticus	SAMN02368334	127	SAMN02368334 00127	-	ATPase_aa_Vibrios.hmm	-	0.00025	31.0	0.0	0.00034	30.5	0.0	1.1	1	0	0	1	1	1	1	unannotated	protein
SAMEA104090708	m: Vibr io cholerae O1 biovar El Tor str. Ogawa RND19187	Vibrio parahaemolyticus	SAMN02741385	3570	SAMN02741385 03570	-	ATPase_aa_Vibrios.hmm	-	0.00025	31.0	0.0	0.00034	30.5	0.0	1.1	1	0	0	1	1	1	1	unannotated	protein
SAMEA104090709	m: Vibr io cholerae O1 biovar El Tor str. Ogawa RND19187	Vibrio alginolyticus	SAMN02746033	1682	SAMN02746033 01682	-	ATPase_aa_Vibrios.hmm	-	0.00026	31.0	0.0	21	14.9	0.0	2.5	2	1	0	2	2	2	2	unannotated	protein
SAMEA104090710	m: Vibr io cholerae O1 biovar El Tor str. Ogawa RND19187	Vibrio cidicii	SAMN04296643	3202	SAMN04296643 03202	-	ATPase_aa_Vibrios.hmm	-	0.00027	30.9	0.0	0.00044	30.2	0.0	1.3	1	0	0	1	1	1	1	unannotated	protein
SAMEA104090711	m: Vibr io cholerae O1 biovar El Tor str. Ogawa RND19187	Vibrio campbellii DS40M4	SAMN02469786	3135	SAMN02469786 03135	-	ATPase_aa_Vibrios.hmm	-	0.00027	30.9	0.0	0.0004	30.3	0.0	1.2	1	0	0	1	1	1	1	unannotated	protein
SAMEA104090712	m: Vibr io cholerae O1 biovar El Tor str. Ogawa RND19187	Vibrio campbellii	SAMN09537147	1491	SAMN09537147 01491	-	ATPase_aa_Vibrios.hmm	-	0.00027	30.9	0.0	0.0004	30.3	0.0	1.2	1	0	0	1	1	1	1	unannotated	protein
SAMEA104090713	m: Vibr io cholerae O1 biovar El Tor str. Ogawa RND19187	Vibrio sp. 2017V-1070	SAMN09261047	1331	SAMN09261047 01331	-	ATPase_aa_Vibrios.hmm	-	0.00027	30.9	0.0	0.00054	29.9	0.0	1.4	1	1	0	1	1	1	1	unannotated	protein
SAMEA104090714	m: Vibr io cholerae O1 biovar El Tor str. Ogawa RND19187	#N/A	SAMD00000562	262	SAMD00000562 00262	-	ATPase_aa_Vibrios.hmm	-	0.00028	30.8	0.0	0.00038	30.4	0.0	1.1	1	0	0	1	1	1	1	unannotated	protein
SAMEA104090715	m: Vibr io cholerae O1 biovar El Tor str. Ogawa RND19187	Vibrio parahaemolyticus V-223/04	SAMN01923796	6990	SAMN01923796 06990	-	ATPase_aa_Vibrios.hmm	-	0.00028	30.8	0.0	0.00038	30.4	0.0	1.1	1	0	0	1	1	1	1	unannotated	protein
SAMEA104090716	m: Vibr io cholerae O1 biovar El Tor str. Ogawa RND19187	Vibrio parahaemolyticus EKP-021	SAMN01923802	1616	SAMN01923802 01616	-	ATPase_aa_Vibrios.hmm	-	0.00028	30.8	0.0	0.00038	30.4	0.0	1.1	1	0	0	1	1	1	1	unannotated	protein
SAMEA104090717	m: Vibr io cholerae O1 biovar El Tor str. Ogawa RND19187	Vibrio parahaemolyticus V14/01	SAMN01924113	2792	SAMN01924113 02792	-	ATPase_aa_Vibrios.hmm	-	0.00028	30.8	0.0	0.00038	30.4	0.0	1.1	1	0	0	1	1	1	1	unannotated	protein
SAMEA104090718	m: Vibr io cholerae O1 biovar El Tor str. Ogawa RND19187	Vibrio parahaemolyticus VP-48	SAMN01933054	1680	SAMN01933054 01680	-	ATPase_aa_Vibrios.hmm	-	0.00028	30.8	0.0	0.00038	30.4	0.0	1.1	1	0	0	1	1	1	1	unannotated	protein
SAMEA104090719	m: Vibr io cholerae O1 biovar El Tor str. Ogawa RND19187	Vibrio parahaemolyticus VPCR-2009	SAMN01940374	3930	SAMN01940374 03930	-	ATPase_aa_Vibrios.hmm	-	0.00028	30.8	0.0	0.00038	30.4	0.0	1.1	1	0	0	1	1	1	1	unannotated	protein
SAMEA104090720	m: Vibr io cholerae O1 biovar El Tor str. Ogawa RND19187	Vibrio parahaemolyticus NIHCB0603	SAMN02189718	1102	SAMN02189718 01102	-	ATPase_aa_Vibrios.hmm	-	0.00028	30.8	0.0	0.00038	30.4	0.0	1.1	1	0	0	1	1	1	1	unannotated	protein
SAMEA104090721	m: Vibr io cholerae O1 biovar El Tor str. Ogawa RND19187	Vibrio parahaemolyticus 949	SAMN02190054	2161	SAMN02190054 02161	-	ATPase_aa_Vibrios.hmm	-	0.00028	30.8	0.0	0.00038	30.4	0.0	1.1	1	0	0	1	1	1	1	unannotated	protein
SAMEA104090722	m: Vibr io cholerae O1 biovar El Tor str. Ogawa RND19187	Vibrio parahaemolyticus VP-NY4	SAMN02190055	655	SAMN02190055 00655	-	ATPase_aa_Vibrios.hmm	-	0.00028	30.8	0.0	0.00038	30.4	0.0	1.1	1	0	0	1	1	1	1	unannotated	protein
SAMEA104090723	m: Vibr io cholerae O1 biovar El Tor str. Ogawa RND19187	Vibrio parahaemolyticus VP551	SAMN02204304	2910	SAMN02204304 02910	-	ATPase_aa_Vibrios.hmm	-	0.00028	30.8	0.0	0.00038	30.4	0.0	1.1	1	0	0	1	1	1	1	unannotated	protein
SAMEA104090724	m: Vibr io cholerae O1 biovar El Tor str. Ogawa RND19187	Vibrio parahaemolyticus 863	SAMN02204307	3455	SAMN02204307 03455	-	ATPase_aa_Vibrios.hmm	-	0.00028	30.8	0.0	0.00038	30.4	0.0	1.1	1	0	0	1	1	1	1	unannotated	protein
SAMEA104090725	m: Vibr io cholerae O1 biovar El Tor str. Ogawa RND19187	Vibrio parahaemolyticus 930	SAMN02204308	1890	SAMN02204308 01890	-	ATPase_aa_Vibrios.hmm	-	0.00028	30.8	0.0	0.00038	30.4	0.0	1.1	1	0	0	1	1	1	1	unannotated	protein
SAMEA104090726	m: Vibr io cholerae O1 biovar El Tor str. Ogawa RND19187	Vibrio parahaemolyticus S013	SAMN02338874	3686	SAMN02338874 03686	-	ATPase_aa_Vibrios.hmm	-	0.00028	30.8	0.0	0.00038	30.4	0.0	1.1	1	0	0	1	1	1	1	unannotated	protein
SAMEA104090727	m: Vibr io cholerae O1 biovar El Tor str. Ogawa RND19187	Vibrio parahaemolyticus K5030	SAMN02436183	1008	SAMN02436183 01008	-	ATPase_aa_Vibrios.hmm	-	0.00028	30.8	0.0	0.00038	30.4	0.0	1.1	1	0	0	1	1	1	1	unannotated	protein
SAMEA104090728	m: Vibr io cholerae O1 biovar El Tor str. Ogawa RND19187	Vibrio parahaemolyticus Peru-466	SAMN02436220	2917	SAMN02436220 02917	-	ATPase_aa_Vibrios.hmm	-	0.00028	30.8	0.0	0.00038	30.4	0.0	1.1	1	0	0	1	1	1	1	unannotated	protein
SAMEA104090729	m: Vibr io cholerae O1 biovar El Tor str. Ogawa RND19187	Vibrio parahaemolyticus AN-5034	SAMN02436265	3671	SAMN02436265 03671	-	ATPase_aa_Vibrios.hmm	-	0.00028	30.8	0.0	0.00038	30.4	0.0	1.1	1	0	0	1	1	1	1	unannotated	protein
SAMEA104090730	m: Vibr io cholerae O1 biovar El Tor str. Ogawa RND19187	Vibrio parahaemolyticus VIP4-0395	SAMN02471128	3826	SAMN02471128 03826	-	ATPase_aa_Vibrios.hmm	-	0.00028	30.8	0.0	0.00038	30.4	0.0	1.1	1	0	0	1	1	1	1	unannotated	protein
SAMEA104090731	m: Vibr io cholerae O1 biovar El Tor str. Ogawa RND19187	Vibrio parahaemolyticus VIP4-0439	SAMN02471132	4086	SAMN02471132 04086	-	ATPase_aa_Vibrios.hmm	-	0.00028	30.8	0.0	0.00038	30.4	0.0	1.1	1	0	0	1	1	1	1	unannotated	protein
SAMEA104090732	m: Vibr io cholerae O1 biovar El Tor str. Ogawa RND19187	Vibrio parahaemolyticus VIP4-0407	SAMN02471133	3309	SAMN02471133 03309	-	ATPase_aa_Vibrios.hmm	-	0.00028	30.8	0.0	0.00038	30.4	0.0	1.1	1	0	0	1	1	1	1	unannotated	protein
SAMEA104090733	m: Vibr io cholerae O1 biovar El Tor str. Ogawa RND19187	Vibrio parahaemolyticus B-265	SAMN02597369	2750	SAMN02597369 02750	-	ATPase_aa_Vibrios.hmm	-	0.00028	30.8	0.0	0.00038	30.4	0.0	1.1	1	0	0	1	1	1	1	unannotated	protein
SAMEA104090734	m: Vibr io cholerae O1 biovar El Tor str. Ogawa RND19187	Vibrio parahaemolyticus	SAMN02741387	996	SAMN02741387 00996	-	ATPase_aa_Vibrios.hmm	-	0.00028	30.8	0.0	0.00038	30.4	0.0	1.1	1	0	0	1	1	1	1	unannotated	protein
SAMEA104090735	m: Vibr io cholerae O1 biovar El Tor str. Ogawa RND19187	Vibrio parahaemolyticus	SAMN02741392	3143	SAMN02741392 03143	-	ATPase_aa_Vibrios.hmm	-	0.00028	30.8	0.0	0.00038	30.4	0.0	1.1	1	0	0	1	1	1	1	unannotated	protein
SAMEA104090736	m: Vibr io cholerae O1 biovar El Tor str. Ogawa RND19187	Vibrio parahaemolyticus	SAMN02781333	559	SAMN02781333 00559	-	ATPase_aa_Vibrios.hmm	-	0.00028	30.8	0.0	0.00038	30.4	0.0	1.1	1	0	0	1	1	1	1	unannotated	protein
SAMEA104090737	m: Vibr io cholerae O1 biovar El Tor str. Ogawa RND19187	Vibrio parahaemolyticus	SAMN02781338	75	SAMN02781338 00075	-	ATPase_aa_Vibrios.hmm	-	0.00028	30.8	0.0	0.00038	30.4	0.0	1.1	1	0	0	1	1	1	1	unannotated	protein
SAMEA104090738	m: Vibr io cholerae O1 biovar El Tor str. Ogawa RND19187	Vibrio parahaemolyticus	SAMN02781341	1	SAMN02781341 00001	-	ATPase_aa_Vibrios.hmm	-	0.00028	30.8	0.0	0.00038	30.4	0.0	1.1	1	0	0	1	1	1	1	unannotated	protein
SAMEA104090739	m: Vibr io cholerae O1 biovar El Tor str. Ogawa RND19187	Vibrio parahaemolyticus	SAMN03177811	3204	SAMN03177811 03204	-	ATPase_aa_Vibrios.hmm	-	0.00028	30.8	0.0	0.00038	30.4	0.0	1.1	1	0	0	1	1	1	1	unannotated	protein
SAMEA104090740	m: Vibr io cholerae O1 biovar El Tor str. Ogawa RND19187	Vibrio parahaemolyticus	SAMN03349606	342	SAMN03349606 00342	-	ATPase_aa_Vibrios.hmm	-	0.00028	30.8	0.0	0.00038	30.4	0.0	1.1	1	0	0	1	1	1	1	unannotated	protein
SAMEA104090741	m: Vibr io cholerae O1 biovar El Tor str. Ogawa RND19187	Vibrio parahaemolyticus	SAMN03452290	1146	SAMN03452290 01146	-	ATPase_aa_Vibrios.hmm	-	0.00028	30.8	0.0	0.00038	30.4	0.0	1.1	1	0	0	1	1	1	1	unannotated	protein
SAMEA104090742	m: Vibr io cholerae O1 biovar El Tor str. Ogawa RND19187	Vibrio parahaemolyticus	SAMN03941065	850	SAMN03941065 00850	-	ATPase_aa_Vibrios.hmm	-	0.00028	30.8	0.0	0.00038	30.4	0.0	1.1	1	0	0	1	1	1	1	unannotated	protein
SAMEA104090743	m: Vibr io cholerae O1 biovar El Tor str. Ogawa RND19187	Vibrio parahaemolyticus	SAMN04338417	595	SAMN04338417 00595	-	ATPase_aa_Vibrios.hmm	-	0.00028	30.8	0.0	0.00038	30.4	0.0	1.1	1	0	0	1	1	1	1	unannotated	protein
SAMEA104090744	m: Vibr io cholerae O1 biovar El Tor str. Ogawa RND19187	Vibrio parahaemolyticus	SAMN04417569	2599	SAMN04417569 02599	-	ATPase_aa_Vibrios.hmm	-	0.00028	30.8	0.0	0.00038	30.4	0.0	1.1	1	0	0	1	1	1	1	unannotated	protein
SAMEA104090745	m: Vibr io cholerae O1 biovar El Tor str. Ogawa RND19187	Vibrio parahaemolyticus	SAMN04422047	4046	SAMN04422047 04046	-	ATPase_aa_Vibrios.hmm	-	0.00028	30.8	0.0	0.00038	30.4	0.0	1.1	1	0	0	1	1	1	1	unannotated	protein
SAMEA104090746	m: Vibr io cholerae O1 biovar El Tor str. Ogawa RND19187	Vibrio parahaemolyticus	SAMN04422055	3176	SAMN04422055 03176	-	ATPase_aa_Vibrios.hmm	-	0.00028	30.8	0.0	0.00038	30.4	0.0	1.1	1	0	0	1	1	1	1	unannotated	protein
SAMEA104090747	m: Vibr io cholerae O1 biovar El Tor str. Ogawa RND19187	Vibrio parahaemolyticus	SAMN04875528	4586	SAMN04875528 04586	-	ATPase_aa_Vibrios.hmm	-	0.00028	30.8	0.0	0.00038	30.4	0.0	1.1	1	0	0	1	1	1	1	unannotated	protein
SAMEA104090748	m: Vibr io cholerae O1 biovar El Tor str. Ogawa RND19187	Vibrio parahaemolyticus	SAMN05858273	4722	SAMN05858273 04722	-	ATPase_aa_Vibrios.hmm	-	0.00028	30.8	0.0	0.00038	30.4	0.0	1.1	1	0	0	1	1	1	1	unannotated	protein
SAMEA104090749	m: Vibr io cholerae O1 biovar El Tor str. Ogawa RND19187	Vibrio parahaemolyticus	SAMN05935529	2445	SAMN05935529 02445	-	ATPase_aa_Vibrios.hmm	-	0.00028	30.8	0.0	0.00038	30.4	0.0	1.1	1	0	0	1	1	1	1	unannotated	protein
SAMEA104090750	m: Vibr io cholerae O1 biovar El Tor str. Ogawa RND19187	Vibrio parahaemolyticus	SAMN05935536	874	SAMN05935536 00874	-	ATPase_aa_Vibrios.hmm	-	0.00028	30.8	0.0	0.00038	30.4	0.0	1.1	1	0	0	1	1	1	1	unannotated	protein
SAMEA104090751	m: Vibr io cholerae O1 biovar El Tor str. Ogawa RND19187	Vibrio parahaemolyticus	SAMN05935537	1190	SAMN05935537 01190	-	ATPase_aa_Vibrios.hmm	-	0.00028	30.8	0.0	0.00038	30.4	0.0	1.1	1	0	0	1	1	1	1	unannotated	protein
SAMEA104090752	m: Vibr io cholerae O1 biovar El Tor str. Ogawa RND19187	Vibrio parahaemolyticus	SAMN06009035	2561	SAMN06009035 02561	-	ATPase_aa_Vibrios.hmm	-	0.00028	30.8	0.0	0.00038	30.4	0.0	1.1	1	0	0	1	1	1	1	unannotated	protein
SAMEA104090753	m: Vibr io cholerae O1 biovar El Tor str. Ogawa RND19187	Vibrio parahaemolyticus	SAMN06076986	4531	SAMN06076986 04531	-	ATPase_aa_Vibrios.hmm	-	0.00028	30.8	0.0	0.00038	30.4	0.0	1.1	1	0	0	1	1	1	1	unannotated	protein
SAMEA104090754	m: Vibr io cholerae O1 biovar El Tor str. Ogawa RND19187	Vibrio parahaemolyticus	SAMN06076987	2670	SAMN06076987 02670	-	ATPase_aa_Vibrios.hmm	-	0.00028	30.8	0.0	0.00038	30.4	0.0	1.1	1	0	0	1	1	1	1	unannotated	protein
SAMEA104090755	m: Vibr io cholerae O1 biovar El Tor str. Ogawa RND19187	Vibrio parahaemolyticus	SAMN06076988	1259	SAMN06076988 01259	-	ATPase_aa_Vibrios.hmm	-	0.00028	30.8	0.0	0.00038	30.4	0.0	1.1	1	0	0	1	1	1	1	unannotated	protein
SAMEA104090756	m: Vibr io cholerae O1 biovar El Tor str. Ogawa RND19187	Vibrio parahaemolyticus	SAMN06076989	979	SAMN06076989 00979	-	ATPase_aa_Vibrios.hmm	-	0.00028	30.8	0.0	0.00038	30.4	0.0	1.1	1	0	0	1	1	1	1	unannotated	protein
SAMEA104090757	m: Vibr io cholerae O1 biovar El Tor str. Ogawa RND19187	Vibrio parahaemolyticus	SAMN06076990	3288	SAMN06076990 03288	-	ATPase_aa_Vibrios.hmm	-	0.00028	30.8	0.0	0.00038	30.4	0.0	1.1	1	0	0	1	1	1	1	unannotated	protein
SAMEA104090758	m: Vibr io cholerae O1 biovar El Tor str. Ogawa RND19187	Vibrio parahaemolyticus	SAMN06076991	4635	SAMN06076991 04635	-	ATPase_aa_Vibrios.hmm	-	0.00028	30.8	0.0	0.00038	30.4	0.0	1.1	1	0	0	1	1	1	1	unannotated	protein
SAMEA104090759	m: Vibr io cholerae O1 biovar El Tor str. Ogawa RND19187	Vibrio parahaemolyticus	SAMN06076992	4349	SAMN06076992 04349	-	ATPase_aa_Vibrios.hmm	-	0.00028	30.8	0.0	0.00038	30.4	0.0	1.1	1	0	0	1	1	1	1	unannotated	protein
SAMEA104090760	m: Vibr io cholerae O1 biovar El Tor str. Ogawa RND19187	Vibrio parahaemolyticus	SAMN06076993	4174	SAMN06076993 04174	-	ATPase_aa_Vibrios.hmm	-	0.00028	30.8	0.0	0.00038	30.4	0.0	1.1	1	0	0	1	1	1	1	unannotated	protein
SAMEA104090761	m: Vibr io cholerae O1 biovar El Tor str. Ogawa RND19187	Vibrio parahaemolyticus	SAMN06076994	1792	SAMN06076994 01792	-	ATPase_aa_Vibrios.hmm	-	0.00028	30.8	0.0	0.00038	30.4	0.0	1.1	1	0	0	1	1	1	1	unannotated	protein
SAMEA104090762	m: Vibr io cholerae O1 biovar El Tor str. Ogawa RND19187	Vibrio parahaemolyticus	SAMN06076995	1387	SAMN06076995 01387	-	ATPase_aa_Vibrios.hmm	-	0.00028	30.8	0.0	0.00038	30.4	0.0	1.1	1	0	0	1	1	1	1	unannotated	protein
SAMEA104090763	m: Vibr io cholerae O1 biovar El Tor str. Ogawa RND19187	Vibrio parahaemolyticus	SAMN06076996	3826	SAMN06076996 03826	-	ATPase_aa_Vibrios.hmm	-	0.00028	30.8	0.0	0.00038	30.4	0.0	1.1	1	0	0	1	1	1	1	unannotated	protein
SAMEA104090764	m: Vibr io cholerae O1 biovar El Tor str. Ogawa RND19187	Vibrio parahaemolyticus	SAMN06076997	4163	SAMN06076997 04163	-	ATPase_aa_Vibrios.hmm	-	0.00028	30.8	0.0	0.00038	30.4	0.0	1.1	1	0	0	1	1	1	1	unannotated	protein
SAMEA104090765	m: Vibr io cholerae O1 biovar El Tor str. Ogawa RND19187	Vibrio parahaemolyticus	SAMN06076998	3053	SAMN06076998 03053	-	ATPase_aa_Vibrios.hmm	-	0.00028	30.8	0.0	0.00038	30.4	0.0	1.1	1	0	0	1	1	1	1	unannotated	protein
SAMEA104090766	m: Vibr io cholerae O1 biovar El Tor str. Ogawa RND19187	Vibrio parahaemolyticus	SAMN06076999	3932	SAMN06076999 03932	-	ATPase_aa_Vibrios.hmm	-	0.00028	30.8	0.0	0.00038	30.4	0.0	1.1	1	0	0	1	1	1	1	unannotated	protein
SAMEA104090767	m: Vibr io cholerae O1 biovar El Tor str. Ogawa RND19187	Vibrio parahaemolyticus	SAMN06077005	171	SAMN06077005 00171	-	ATPase_aa_Vibrios.hmm	-	0.00028	30.8	0.0	0.00038	30.4	0.0	1.1	1	0	0	1	1	1	1	unannotated	protein
SAMEA104090768	m: Vibr io cholerae O1 biovar El Tor str. Ogawa RND19187	Vibrio parahaemolyticus	SAMN06077007	2976	SAMN06077007 02976	-	ATPase_aa_Vibrios.hmm	-	0.00028	30.8	0.0	0.00038	30.4	0.0	1.1	1	0	0	1	1	1	1	unannotated	protein
SAMEA104090769	m: Vibr io cholerae O1 biovar El Tor str. Ogawa RND19187	Vibrio parahaemolyticus	SAMN06077014	57	SAMN06077014 00057	-	ATPase_aa_Vibrios.hmm	-	0.00028	30.8	0.0	0.00038	30.4	0.0	1.1	1	0	0	1	1	1	1	unannotated	protein
SAMEA104090770	m: Vibr io cholerae O1 biovar El Tor str. Ogawa RND19187	Vibrio parahaemolyticus	SAMN06077015	4347	SAMN06077015 04347	-	ATPase_aa_Vibrios.hmm	-	0.00028	30.8	0.0	0.00038	30.4	0.0	1.1	1	0	0	1	1	1	1	unannotated	protein
SAMEA104090771	m: Vibr io cholerae O1 biovar El Tor str. Ogawa RND19187	Vibrio parahaemolyticus	SAMN06077016	950	SAMN06077016 00950	-	ATPase_aa_Vibrios.hmm	-	0.00028	30.8	0.0	0.00038	30.4	0.0	1.1	1	0	0	1	1	1	1	unannotated	protein
SAMEA104090772	m: Vibr io cholerae O1 biovar El Tor str. Ogawa RND19187	Vibrio parahaemolyticus	SAMN06077017	802	SAMN06077017 00802	-	ATPase_aa_Vibrios.hmm	-	0.00028	30.8	0.0	0.00038	30.4	0.0	1.1	1	0	0	1	1	1	1	unannotated	protein
SAMEA104090773	m: Vibr io cholerae O1 biovar El Tor str. Ogawa RND19187	Vibrio parahaemolyticus	SAMN06162268	2434	SAMN06162268 02434	-	ATPase_aa_Vibrios.hmm	-	0.00028	30.8	0.0	0.00038	30.4	0.0	1.1	1	0	0	1	1	1	1	unannotated	protein
SAMEA104090774	m: Vibr io cholerae O1 biovar El Tor str. Ogawa RND19187	Vibrio parahaemolyticus	SAMN06163187	2342	SAMN06163187 02342	-	ATPase_aa_Vibrios.hmm	-	0.00028	30.8	0.0	0.00038	30.4	0.0	1.1	1	0	0	1	1	1	1	unannotated	protein
SAMEA104090775	m: Vibr io cholerae O1 biovar El Tor str. Ogawa RND19187	Vibrio parahaemolyticus	SAMN07185550	1093	SAMN07185550 01093	-	ATPase_aa_Vibrios.hmm	-	0.00028	30.8	0.0	0.00038	30.4	0.0	1.1	1	0	0	1	1	1	1	unannotated	protein
SAMEA104090776	m: Vibr io cholerae O1 biovar El Tor str. Ogawa RND19187	Vibrio parahaemolyticus	SAMN07279739	2373	SAMN07279739 02373	-	ATPase_aa_Vibrios.hmm	-	0.00028	30.8	0.0	0.00038	30.4	0.0	1.1	1	0	0	1	1	1	1	unannotated	protein
SAMEA104090777	m: Vibr io cholerae O1 biovar El Tor str. Ogawa RND19187	Vibrio parahaemolyticus	SAMN07327345	3341	SAMN07327345 03341	-	ATPase_aa_Vibrios.hmm	-	0.00028	30.8	0.0	0.00038	30.4	0.0	1.1	1	0	0	1	1	1	1	unannotated	protein
SAMEA104090778	m: Vibr io cholerae O1 biovar El Tor str. Ogawa RND19187	Vibrio parahaemolyticus	SAMN07327346	4326	SAMN07327346 04326	-	ATPase_aa_Vibrios.hmm	-	0.00028	30.8	0.0	0.00038	30.4	0.0	1.1	1	0	0	1	1	1	1	unannotated	protein
SAMEA104090779	m: Vibr io cholerae O1 biovar El Tor str. Ogawa RND19187	Vibrio parahaemolyticus	SAMN07559594	3631	SAMN07559594 03631	-	ATPase_aa_Vibrios.hmm	-	0.00028	30.8	0.0	0.00038	30.4	0.0	1.1	1	0	0	1	1	1	1	unannotated	protein
SAMEA104090780	m: Vibr io cholerae O1 biovar El Tor str. Ogawa RND19187	Vibrio parahaemolyticus	SAMN07682410	3530	SAMN07682410 03530	-	ATPase_aa_Vibrios.hmm	-	0.00028	30.8	0.0	0.00038	30.4	0.0	1.1	1	0	0	1	1	1	1	unannotated	protein
SAMEA104090781	m: Vibr io cholerae O1 biovar El Tor str. Ogawa RND19187	Vibrio parahaemolyticus	SAMN07838949	1325	SAMN07838949 01325	-	ATPase_aa_Vibrios.hmm	-	0.00028	30.8	0.0	0.00038	30.4	0.0	1.1	1	0	0	1	1	1	1	unannotated	protein
SAMEA104090782	m: Vibr io cholerae O1 biovar El Tor str. Ogawa RND19187	Vibrio parahaemolyticus	SAMN08667565	859	SAMN08667565 00859	-	ATPase_aa_Vibrios.hmm	-	0.00028	30.8	0.0	0.00038	30.4	0.0	1.1	1	0	0	1	1	1	1	unannotated	protein
SAMEA104090783	m: Vibr io cholerae O1 biovar El Tor str. Ogawa RND19187	Vibrio parahaemolyticus	SAMN08667566	2088	SAMN08667566 02088	-	ATPase_aa_Vibrios.hmm	-	0.00028	30.8	0.0	0.00038	30.4	0.0	1.1	1	0	0	1	1	1	1	unannotated	protein
SAMEA104090784	m: Vibr io cholerae O1 biovar El Tor str. Ogawa RND19187	Vibrio parahaemolyticus	SAMN08667567	660	SAMN08667567 00660	-	ATPase_aa_Vibrios.hmm	-	0.00028	30.8	0.0	0.00038	30.4	0.0	1.1	1	0	0	1	1	1	1	unannotated	protein
SAMEA104090785	m: Vibr io cholerae O1 biovar El Tor str. Ogawa RND19187	Vibrio parahaemolyticus	SAMN08667585	2248	SAMN08667585 02248	-	ATPase_aa_Vibrios.hmm	-	0.00028	30.8	0.0	0.00038	30.4	0.0	1.1	1	0	0	1	1	1	1	unannotated	protein
SAMEA104090786	m: Vibr io cholerae O1 biovar El Tor str. Ogawa RND19187	Vibrio parahaemolyticus	SAMN08667654	1392	SAMN08667654 01392	-	ATPase_aa_Vibrios.hmm	-	0.00028	30.8	0.0	0.00038	30.4	0.0	1.1	1	0	0	1	1	1	1	unannotated	protein
SAMEA104090787	m: Vibr io cholerae O1 biovar El Tor str. Ogawa RND19187	Vibrio parahaemolyticus	SAMN08667664	491	SAMN08667664 00491	-	ATPase_aa_Vibrios.hmm	-	0.00028	30.8	0.0	0.00038	30.4	0.0	1.1	1	0	0	1	1	1	1	unannotated	protein
SAMEA104090788	m: Vibr io cholerae O1 biovar El Tor str. Ogawa RND19187	Vibrio parahaemolyticus	SAMN08667669	1478	SAMN08667669 01478	-	ATPase_aa_Vibrios.hmm	-	0.00028	30.8	0.0	0.00038	30.4	0.0	1.1	1	0	0	1	1	1	1	unannotated	protein
SAMEA104090789	m: Vibr io cholerae O1 biovar El Tor str. Ogawa RND19187	Vibrio parahaemolyticus	SAMN08902723	273	SAMN08902723 00273	-	ATPase_aa_Vibrios.hmm	-	0.00028	30.8	0.0	0.00038	30.4	0.0	1.1	1	0	0	1	1	1	1	unannotated	protein
SAMEA104090790	m: Vibr io cholerae O1 biovar El Tor str. Ogawa RND19187	Vibrio parahaemolyticus	SAMN08902724	606	SAMN08902724 00606	-	ATPase_aa_Vibrios.hmm	-	0.00028	30.8	0.0	0.00038	30.4	0.0	1.1	1	0	0	1	1	1	1	unannotated	protein
SAMEA104090791	m: Vibr io cholerae O1 biovar El Tor str. Ogawa RND19187	Vibrio parahaemolyticus	SAMN09280054	2785	SAMN09280054 02785	-	ATPase_aa_Vibrios.hmm	-	0.00028	30.8	0.0	0.00038	30.4	0.0	1.1	1	0	0	1	1	1	1	unannotated	protein
SAMEA104090792	m: Vibr io cholerae O1 biovar El Tor str. Ogawa RND19187	Vibrio parahaemolyticus	SAMN09280055	2760	SAMN09280055 02760	-	ATPase_aa_Vibrios.hmm	-	0.00028	30.8	0.0	0.00038	30.4	0.0	1.1	1	0	0	1	1	1	1	unannotated	protein
SAMEA104090793	m: Vibr io cholerae O1 biovar El Tor str. Ogawa RND19187	Vibrio parahaemolyticus	SAMN09280073	790	SAMN09280073 00790	-	ATPase_aa_Vibrios.hmm	-	0.00028	30.8	0.0	0.00038	30.4	0.0	1.1	1	0	0	1	1	1	1	unannotated	protein
SAMEA104090794	m: Vibr io cholerae O1 biovar El Tor str. Ogawa RND19187	Vibrio parahaemolyticus	SAMN09488304	3438	SAMN09488304 03438	-	ATPase_aa_Vibrios.hmm	-	0.00028	30.8	0.0	0.00038	30.4	0.0	1.1	1	0	0	1	1	1	1	unannotated	protein
SAMEA104090795	m: Vibr io cholerae O1 biovar El Tor str. Ogawa RND19187	Vibrio parahaemolyticus	SAMN09488305	3113	SAMN09488305 03113	-	ATPase_aa_Vibrios.hmm	-	0.00028	30.8	0.0	0.00038	30.4	0.0	1.1	1	0	0	1	1	1	1	unannotated	protein
SAMEA104090796	m: Vibr io cholerae O1 biovar El Tor str. Ogawa RND19187	Vibrio parahaemolyticus	SAMN09488306	3916	SAMN09488306 03916	-	ATPase_aa_Vibrios.hmm	-	0.00028	30.8	0.0	0.00038	30.4	0.0	1.1	1	0	0	1	1	1	1	unannotated	protein
SAMEA104090797	m: Vibr io cholerae O1 biovar El Tor str. Ogawa RND19187	Vibrio parahaemolyticus	SAMN09664793	318	SAMN09664793 00318	-	ATPase_aa_Vibrios.hmm	-	0.00028	30.8	0.0	0.00038	30.4	0.0	1.1	1	0	0	1	1	1	1	unannotated	protein
SAMEA104090798	m: Vibr io cholerae O1 biovar El Tor str. Ogawa RND19187	Vibrio parahaemolyticus	SAMN09874427	3620	SAMN09874427 03620	-	ATPase_aa_Vibrios.hmm	-	0.00028	30.8	0.0	0.00038	30.4	0.0	1.1	1	0	0	1	1	1	1	unannotated	protein
SAMEA104090799	m: Vibr io cholerae O1 biovar El Tor str. Ogawa RND19187	Vibrio parahaemolyticus 605	SAMN01924102	3037	SAMN01924102 03037	-	ATPase_aa_Vibrios.hmm	-	0.00028	30.8	0.0	0.00038	30.4	0.0	1.1	1	0	0	1	1	1	1	unannotated	protein
SAMEA104090800	m: Vibr io cholerae O1 biovar El Tor str. Ogawa RND19187	Vibrio parahaemolyticus B-265	SAMN01924112	834	SAMN01924112 00834	-	ATPase_aa_Vibrios.hmm	-	0.00028	30.8	0.0	0.00038	30.4	0.0	1.1	1	0	0	1	1	1	1	unannotated	protein
SAMEA104090801	m: Vibr io cholerae O1 biovar El Tor str. Ogawa RND19187	Vibrio parahaemolyticus EKP-026	SAMN01924115	1418	SAMN01924115 01418	-	ATPase_aa_Vibrios.hmm	-	0.00028	30.8	0.0	0.00038	30.4	0.0	1.1	1	0	0	1	1	1	1	unannotated	protein
SAMEA104090802	m: Vibr io cholerae O1 biovar El Tor str. Ogawa RND19187	Vibrio parahaemolyticus VP250	SAMN02189721	3523	SAMN02189721 03523	-	ATPase_aa_Vibrios.hmm	-	0.00028	30.8	0.0	0.00038	30.4	0.0	1.1	1	0	0	1	1	1	1	unannotated	protein
SAMEA104090804	m: Vibr io cholerae O1 biovar El Tor str. Ogawa RND19187	Vibrio parahaemolyticus VP250	SAMN02189721	3539	SAMN02189721 03539	-	ATPase_aa_Vibrios.hmm	-	0.00028	30.8	0.0	0.00038	30.4	0.0	1.1	1	0	0	1	1	1	1	unannotated	protein
SAMEA104090805	m: Vibr io cholerae O1 biovar El Tor str. Ogawa RND19187	Vibrio parahaemolyticus	SAMN02368299	3007	SAMN02368299 03007	-	ATPase_aa_Vibrios.hmm	-	0.00028	30.8	0.0	0.00038	30.4	0.0	1.1	1	0	0	1	1	1	1	unannotated	protein
SAMEA104090806	m: Vibr io cholerae O1 biovar El Tor str. Ogawa RND19187	Vibrio parahaemolyticus	SAMN02712354	3305	SAMN02712354 03305	-	ATPase_aa_Vibrios.hmm	-	0.00028	30.8	0.0	0.00038	30.4	0.0	1.1	1	0	0	1	1	1	1	unannotated	protein
SAMEA104090807	m: Vibr io cholerae O1 biovar El Tor str. Ogawa RND19187	Vibrio parahaemolyticus	SAMN02781334	4728	SAMN02781334 04728	-	ATPase_aa_Vibrios.hmm	-	0.00028	30.8	0.0	0.00038	30.4	0.0	1.1	1	0	0	1	1	1	1	unannotated	protein
SAMEA104090808	m: Vibr io cholerae O1 biovar El Tor str. Ogawa RND19187	Vibrio sp. OY15	SAMN02910347	3818	SAMN02910347 03818	-	ATPase_aa_Vibrios.hmm	-	0.00028	30.8	0.0	0.00038	30.4	0.0	1.1	1	0	0	1	1	1	1	unannotated	protein
SAMEA104090809	m: Vibr io cholerae O1 biovar El Tor str. Ogawa RND19187	Vibrio sp. PNUSAV000003	SAMN03329678	1655	SAMN03329678 01655	-	ATPase_aa_Vibrios.hmm	-	0.00028	30.8	0.0	0.00038	30.4	0.0	1.1	1	0	0	1	1	1	1	unannotated	protein
SAMEA104090810	m: Vibr io cholerae O1 biovar El Tor str. Ogawa RND19187	Vibrio parahaemolyticus	SAMN06917282	63	SAMN06917282 00063	-	ATPase_aa_Vibrios.hmm	-	0.00028	30.8	0.0	0.00038	30.4	0.0	1.1	1	0	0	1	1	1	1	unannotated	protein
SAMEA104090811	m: Vibr io cholerae O1 biovar El Tor str. Ogawa RND19187	Vibrio parahaemolyticus	SAMN07279735	590	SAMN07279735 00590	-	ATPase_aa_Vibrios.hmm	-	0.00028	30.8	0.0	0.00038	30.4	0.0	1.1	1	0	0	1	1	1	1	unannotated	protein
SAMEA104090812	m: Vibr io cholerae O1 biovar El Tor str. Ogawa RND19187	Vibrio parahaemolyticus	SAMN07830311	4059	SAMN07830311 04059	-	ATPase_aa_Vibrios.hmm	-	0.00028	30.8	0.0	0.00038	30.4	0.0	1.1	1	0	0	1	1	1	1	unannotated	protein
SAMEA104090814	m: Vibr io cholerae O1 biovar El Tor str. Ogawa RND19187	Vibrio parahaemolyticus	SAMN08469552	297	SAMN08469552 00297	-	ATPase_aa_Vibrios.hmm	-	0.00028	30.8	0.0	0.00038	30.4	0.0	1.1	1	0	0	1	1	1	1	unannotated	protein
SAMEA104090815	m: Vibr io cholerae O1 biovar El Tor str. Ogawa RND19187	Vibrio parahaemolyticus	SAMN08469557	263	SAMN08469557 00263	-	ATPase_aa_Vibrios.hmm	-	0.00028	30.8	0.0	0.00038	30.4	0.0	1.1	1	0	0	1	1	1	1	unannotated	protein
SAMEA104090816	m: Vibr io cholerae O1 biovar El Tor str. Ogawa RND19187	Vibrio parahaemolyticus	SAMN08902707	2636	SAMN08902707 02636	-	ATPase_aa_Vibrios.hmm	-	0.00028	30.8	0.0	0.00038	30.4	0.0	1.1	1	0	0	1	1	1	1	unannotated	protein
SAMEA104090817	m: Vibr io cholerae O1 biovar El Tor str. Ogawa RND19187	Vibrio parahaemolyticus	SAMN08902738	2776	SAMN08902738 02776	-	ATPase_aa_Vibrios.hmm	-	0.00028	30.8	0.0	0.00038	30.4	0.0	1.1	1	0	0	1	1	1	1	unannotated	protein
SAMEA104090818	m: Vibr io cholerae O1 biovar El Tor str. Ogawa RND19187	Vibrio parahaemolyticus	SAMN08902775	4302	SAMN08902775 04302	-	ATPase_aa_Vibrios.hmm	-	0.00028	30.8	0.0	0.00038	30.4	0.0	1.1	1	0	0	1	1	1	1	unannotated	protein
SAMEA104090819	m: Vibr io cholerae O1 biovar El Tor str. Ogawa RND19187	Vibrio parahaemolyticus	SAMN08965140	2024	SAMN08965140 02024	-	ATPase_aa_Vibrios.hmm	-	0.00028	30.8	0.0	0.00038	30.4	0.0	1.1	1	0	0	1	1	1	1	unannotated	protein
SAMEA104090820	m: Vibr io cholerae O1 biovar El Tor str. Ogawa RND19187	Vibrio parahaemolyticus	SAMN09242511	4397	SAMN09242511 04397	-	ATPase_aa_Vibrios.hmm	-	0.00028	30.8	0.0	0.00038	30.4	0.0	1.1	1	0	0	1	1	1	1	unannotated	protein
SAMEA104090821	m: Vibr io cholerae O1 biovar El Tor str. Ogawa RND19187	Vibrio parahaemolyticus	SAMN09242527	866	SAMN09242527 00866	-	ATPase_aa_Vibrios.hmm	-	0.00028	30.8	0.0	0.00038	30.4	0.0	1.1	1	0	0	1	1	1	1	unannotated	protein
SAMEA104090822	m: Vibr io cholerae O1 biovar El Tor str. Ogawa RND19187	Vibrio parahaemolyticus	SAMN09280045	4021	SAMN09280045 04021	-	ATPase_aa_Vibrios.hmm	-	0.00028	30.8	0.0	0.00038	30.4	0.0	1.1	1	0	0	1	1	1	1	unannotated	protein
SAMEA104090823	m: Vibr io cholerae O1 biovar El Tor str. Ogawa RND19187	Vibrio parahaemolyticus	SAMN09280047	3903	SAMN09280047 03903	-	ATPase_aa_Vibrios.hmm	-	0.00028	30.8	0.0	0.00038	30.4	0.0	1.1	1	0	0	1	1	1	1	unannotated	protein
SAMEA104090824	m: Vibr io cholerae O1 biovar El Tor str. Ogawa RND19187	Vibrio parahaemolyticus	SAMN09280063	2529	SAMN09280063 02529	-	ATPase_aa_Vibrios.hmm	-	0.00028	30.8	0.0	0.00038	30.4	0.0	1.1	1	0	0	1	1	1	1	unannotated	protein
SAMEA104090825	m: Vibr io cholerae O1 biovar El Tor str. Ogawa RND19187	Vibrio parahaemolyticus	SAMN09280064	3364	SAMN09280064 03364	-	ATPase_aa_Vibrios.hmm	-	0.00028	30.8	0.0	0.00038	30.4	0.0	1.1	1	0	0	1	1	1	1	unannotated	protein
SAMEA104090826	m: Vibr io cholerae O1 biovar El Tor str. Ogawa RND19187	Vibrio parahaemolyticus	SAMN09839611	517	SAMN09839611 00517	-	ATPase_aa_Vibrios.hmm	-	0.00028	30.8	0.0	0.00038	30.4	0.0	1.1	1	0	0	1	1	1	1	unannotated	protein
SAMEA104090827	m: Vibr io cholerae O1 biovar El Tor str. Ogawa RND19187	Vibrio parahaemolyticus	SAMN09839615	349	SAMN09839615 00349	-	ATPase_aa_Vibrios.hmm	-	0.00028	30.8	0.0	0.00038	30.4	0.0	1.1	1	0	0	1	1	1	1	unannotated	protein
SAMEA104090828	m: Vibr io cholerae O1 biovar El Tor str. Ogawa RND19187	Vibrio parahaemolyticus	SAMN10338904	4657	SAMN10338904 04657	-	ATPase_aa_Vibrios.hmm	-	0.00028	30.8	0.0	0.00038	30.4	0.0	1.1	1	0	0	1	1	1	1	unannotated	protein
SAMEA104090829	m: Vibr io cholerae O1 biovar El Tor str. Ogawa RND19187	Vibrio alginolyticus 40B	SAMN02470249	313	SAMN02470249 00313	-	ATPase_aa_Vibrios.hmm	-	0.00028	30.8	0.0	0.00038	30.4	0.0	1.1	1	0	0	1	1	1	1	unannotated	protein
SAMEA104090830	m: Vibr io cholerae O1 biovar El Tor str. Ogawa RND19187	Vibrio parahaemolyticus	SAMN02741390	526	SAMN02741390 00526	-	ATPase_aa_Vibrios.hmm	-	0.00028	30.8	0.0	0.00038	30.4	0.0	1.1	1	0	0	1	1	1	1	unannotated	protein
SAMEA104090831	m: Vibr io cholerae O1 biovar El Tor str. Ogawa RND19187	Vibrio parahaemolyticus	SAMN04252309	644	SAMN04252309 00644	-	ATPase_aa_Vibrios.hmm	-	0.00028	30.8	0.0	0.00038	30.4	0.0	1.1	1	0	0	1	1	1	1	unannotated	protein
SAMEA104090832	m: Vibr io cholerae O1 biovar El Tor str. Ogawa RND19187	Vibrio parahaemolyticus	SAMN05858272	898	SAMN05858272 00898	-	ATPase_aa_Vibrios.hmm	-	0.00028	30.8	0.0	0.00038	30.4	0.0	1.1	1	0	0	1	1	1	1	unannotated	protein
SAMEA104090833	m: Vibr io cholerae O1 biovar El Tor str. Ogawa RND19187	Vibrio parahaemolyticus	SAMN06077001	1464	SAMN06077001 01464	-	ATPase_aa_Vibrios.hmm	-	0.00028	30.8	0.0	0.00038	30.4	0.0	1.1	1	0	0	1	1	1	1	unannotated	protein
SAMEA104090834	m: Vibr io cholerae O1 biovar El Tor str. Ogawa RND19187	Vibrio parahaemolyticus	SAMN07279755	2496	SAMN07279755 02496	-	ATPase_aa_Vibrios.hmm	-	0.00028	30.8	0.0	0.00038	30.4	0.0	1.1	1	0	0	1	1	1	1	unannotated	protein
SAMEA104090835	m: Vibr io cholerae O1 biovar El Tor str. Ogawa RND19187	Vibrio parahaemolyticus	SAMN08965146	4332	SAMN08965146 04332	-	ATPase_aa_Vibrios.hmm	-	0.00028	30.8	0.0	0.00038	30.4	0.0	1.1	1	0	0	1	1	1	1	unannotated	protein
SAMEA104090836	m: Vibr io cholerae O1 biovar El Tor str. Ogawa RND19187	Vibrio parahaemolyticus	SAMN09839642	1279	SAMN09839642 01279	-	ATPase_aa_Vibrios.hmm	-	0.00028	30.8	0.0	0.00038	30.4	0.0	1.1	1	0	0	1	1	1	1	unannotated	protein
SAMEA104090837	m: Vibr io cholerae O1 biovar El Tor str. Ogawa RND19187	Vibrio parahaemolyticus	SAMN02368318	4265	SAMN02368318 04265	-	ATPase_aa_Vibrios.hmm	-	0.00028	30.8	0.0	0.00038	30.4	0.0	1.1	1	0	0	1	1	1	1	unannotated	protein
SAMEA104090838	m: Vibr io cholerae O1 biovar El Tor str. Ogawa RND19187	Vibrio parahaemolyticus	SAMN05804984	3595	SAMN05804984 03595	-	ATPase_aa_Vibrios.hmm	-	0.00028	30.8	0.0	0.00038	30.4	0.0	1.1	1	0	0	1	1	1	1	unannotated	protein
SAMEA104090839	m: Vibr io cholerae O1 biovar El Tor str. Ogawa RND19187	Vibrio parahaemolyticus	SAMN07780145	945	SAMN07780145 00945	-	ATPase_aa_Vibrios.hmm	-	0.00028	30.8	0.0	0.00038	30.4	0.0	1.1	1	0	0	1	1	1	1	unannotated	protein
SAMEA104090840	m: Vibr io cholerae O1 biovar El Tor str. Ogawa RND19187	Vibrio parahaemolyticus	SAMN07831553	331	SAMN07831553 00331	-	ATPase_aa_Vibrios.hmm	-	0.00028	30.8	0.0	0.00038	30.4	0.0	1.1	1	0	0	1	1	1	1	unannotated	protein
SAMEA104090841	m: Vibr io cholerae O1 biovar El Tor str. Ogawa RND19187	Vibrio parahaemolyticus	SAMN07838934	2724	SAMN07838934 02724	-	ATPase_aa_Vibrios.hmm	-	0.00028	30.8	0.0	0.00038	30.4	0.0	1.1	1	0	0	1	1	1	1	unannotated	protein
SAMEA104090842	m: Vibr io cholerae O1 biovar El Tor str. Ogawa RND19187	Vibrio mimicus	SAMEA3643325	885	SAMEA3643325 00885	-	ATPase_aa_Vibrios.hmm	-	0.00028	30.8	0.2	0.33	20.8	0.0	2.9	2	1	0	2	2	2	1	unannotated	protein
SAMEA104090843	m: Vibr io cholerae O1 biovar El Tor str. Ogawa RND19187	Vibrio mimicus CAIM 602	SAMN02469605	2717	SAMN02469605 02717	-	ATPase_aa_Vibrios.hmm	-	0.00028	30.8	0.2	0.33	20.8	0.0	2.9	2	1	0	2	2	2	1	unannotated	protein
SAMEA104090844	m: Vibr io cholerae O1 biovar El Tor str. Ogawa RND19187	Vibrio sp. 2017V-1038	SAMN09261046	3487	SAMN09261046 03487	-	ATPase_aa_Vibrios.hmm	-	0.00028	30.8	0.2	0.33	20.8	0.0	2.9	2	1	0	2	2	2	1	unannotated	protein
SAMEA104090846	m: Vibr io cholerae O1 biovar El Tor str. Ogawa RND19187	Vibrio mimicus	SAMN09760237	1701	SAMN09760237 01701	-	ATPase_aa_Vibrios.hmm	-	0.00028	30.8	0.2	0.33	20.8	0.0	2.9	2	1	0	2	2	2	1	unannotated	protein
SAMEA104090847	m: Vibr io cholerae O1 biovar El Tor str. Ogawa RND19187	Vibrio mimicus	SAMN09760234	611	SAMN09760234 00611	-	ATPase_aa_Vibrios.hmm	-	0.00031	30.7	0.0	0.00058	29.8	0.0	1.4	1	1	0	1	1	1	1	unannotated	protein
SAMEA104090848	m: Vibr io cholerae O1 biovar El Tor str. Ogawa RND19187	Vibrio cyclitrophicus	SAMN05418128	1737	SAMN05418128 01737	-	ATPase_aa_Vibrios.hmm	-	0.00031	30.7	0.0	0.0013	28.6	0.0	1.8	1	1	0	1	1	1	1	unannotated	protein
SAMEA104090849	m: Vibr io cholerae O1 biovar El Tor str. Ogawa RND19187	Vibrio diabolicus	SAMN03329625	2072	SAMN03329625 02072	-	ATPase_aa_Vibrios.hmm	-	0.00032	30.6	0.0	27	14.5	0.0	2.4	2	0	0	2	2	2	2	unannotated	protein
SAMEA104090850	m: Vibr io cholerae O1 biovar El Tor str. Ogawa RND19187	Vibrio vulnificus	SAMN03486858	1160	SAMN03486858 01160	-	ATPase_aa_Vibrios.hmm	-	0.00032	30.6	0.0	1.5	18.6	0.0	2.4	2	0	0	2	2	2	1	unannotated	protein
SAMEA104090851	m: Vibr io cholerae O1 biovar El Tor str. Ogawa RND19187	Vibrio parahaemolyticus S052	SAMN02338911	2820	SAMN02338911 02820	-	ATPase_aa_Vibrios.hmm	-	0.00032	30.6	0.0	0.00043	30.2	0.0	1.1	1	0	0	1	1	1	1	unannotated	protein
SAMEA104090852	m: Vibr io cholerae O1 biovar El Tor str. Ogawa RND19187	Vibrio parahaemolyticus	SAMN07279762	3996	SAMN07279762 03996	-	ATPase_aa_Vibrios.hmm	-	0.00032	30.6	0.0	0.00043	30.2	0.0	1.1	1	0	0	1	1	1	1	unannotated	protein
SAMEA104090853	m: Vibr io cholerae O1 biovar El Tor str. Ogawa RND19187	Vibrio parahaemolyticus IDH02189	SAMN01923897	1958	SAMN01923897 01958	-	ATPase_aa_Vibrios.hmm	-	0.00032	30.6	0.0	0.00044	30.2	0.0	1.1	1	0	0	1	1	1	1	unannotated	protein
SAMEA104090854	m: Vibr io cholerae O1 biovar El Tor str. Ogawa RND19187	Vibrio vulnificus	SAMN03371453	3960	SAMN03371453 03960	-	ATPase_aa_Vibrios.hmm	-	0.00032	30.6	0.0	0.00057	29.8	0.0	1.3	1	1	0	1	1	1	1	unannotated	protein
SAMEA104090855	m: Vibr io cholerae O1 biovar El Tor str. Ogawa RND19187	Vibrio sp. S234-5	SAMN03349613	3665	SAMN03349613 03665	-	ATPase_aa_Vibrios.hmm	-	0.00032	30.6	0.0	0.00053	29.9	0.0	1.3	1	0	0	1	1	1	1	unannotated	protein
SAMEA104090856	m: Vibr io cholerae O1 biovar El Tor str. Ogawa RND19187	Vibrio parahaemolyticus IDH02640	SAMN01924111	3085	SAMN01924111 03085	-	ATPase_aa_Vibrios.hmm	-	0.00034	30.6	0.0	0.00046	30.1	0.0	1.1	1	0	0	1	1	1	1	unannotated	protein
SAMEA104090857	m: Vibr io cholerae O1 biovar El Tor str. Ogawa RND19187	Vibrio parahaemolyticus	SAMN07279749	471	SAMN07279749 00471	-	ATPase_aa_Vibrios.hmm	-	0.00034	30.6	0.0	27	14.5	0.0	2.3	2	0	0	2	2	2	2	unannotated	protein
SAMEA104090858	m: Vibr io cholerae O1 biovar El Tor str. Ogawa RND19187	Vibrio parahaemolyticus	SAMN02368253	2134	SAMN02368253 02134	-	ATPase_aa_Vibrios.hmm	-	0.00034	30.6	0.0	0.00045	30.1	0.0	1.1	1	0	0	1	1	1	1	unannotated	protein
SAMEA104090859	m: Vibr io cholerae O1 biovar El Tor str. Ogawa RND19187	Vibrio parahaemolyticus	SAMN08007339	1203	SAMN08007339 01203	-	ATPase_aa_Vibrios.hmm	-	0.00034	30.5	0.0	27	14.5	0.0	2.3	2	0	0	2	2	2	2	unannotated	protein
SAMEA104090860	m: Vibr io cholerae O1 biovar El Tor str. Ogawa RND19187	Vibrio sp. E4404	SAMN09205056	2435	SAMN09205056 02435	-	ATPase_aa_Vibrios.hmm	-	0.00035	30.5	0.0	1.4	18.7	0.0	2.4	2	0	0	2	2	2	1	unannotated	protein
SAMEA104090861	m: Vibr io cholerae O1 biovar El Tor str. Ogawa RND19187	Vibrio vulnificus	SAMN03956906	3860	SAMN03956906 03860	-	ATPase_aa_Vibrios.hmm	-	0.00035	30.5	0.0	0.00061	29.7	0.0	1.3	1	1	0	1	1	1	1	unannotated	protein
SAMEA104090862	m: Vibr io cholerae O1 biovar El Tor str. Ogawa RND19187	Vibrio parahaemolyticus	SAMN06160639	826	SAMN06160639 00826	-	ATPase_aa_Vibrios.hmm	-	0.00035	30.5	0.0	0.00048	30.0	0.0	1.1	1	0	0	1	1	1	1	unannotated	protein
SAMEA104090863	m: Vibr io cholerae O1 biovar El Tor str. Ogawa RND19187	Vibrio alginolyticus	SAMN04088202	76	SAMN04088202 00076	-	ATPase_aa_Vibrios.hmm	-	0.00035	30.5	0.0	0.00046	30.1	0.0	1.1	1	0	0	1	1	1	1	unannotated	protein
SAMEA104090864	m: Vibr io cholerae O1 biovar El Tor str. Ogawa RND19187	Vibrio parahaemolyticus	SAMN06917283	459	SAMN06917283 00459	-	ATPase_aa_Vibrios.hmm	-	0.00036	30.5	0.0	28	14.5	0.0	2.3	2	0	0	2	2	2	2	unannotated	protein
SAMEA104090865	m: Vibr io cholerae O1 biovar El Tor str. Ogawa RND19187	Vibrio parahaemolyticus S049	SAMN02338910	1675	SAMN02338910 01675	-	ATPase_aa_Vibrios.hmm	-	0.00036	30.5	0.0	28	14.5	0.0	2.3	2	0	0	2	2	2	2	unannotated	protein
SAMEA104090866	m: Vibr io cholerae O1 biovar El Tor str. Ogawa RND19187	Vibrio parahaemolyticus S115	SAMN02338964	721	SAMN02338964 00721	-	ATPase_aa_Vibrios.hmm	-	0.00036	30.5	0.0	28	14.5	0.0	2.3	2	0	0	2	2	2	2	unannotated	protein
SAMEA104090867	m: Vibr io cholerae O1 biovar El Tor str. Ogawa RND19187	Vibrio parahaemolyticus	SAMN02368287	3646	SAMN02368287 03646	-	ATPase_aa_Vibrios.hmm	-	0.00036	30.5	0.0	28	14.5	0.0	2.3	2	0	0	2	2	2	2	unannotated	protein
SAMEA104090868	m: Vibr io cholerae O1 biovar El Tor str. Ogawa RND19187	Vibrio parahaemolyticus	SAMN02368288	1993	SAMN02368288 01993	-	ATPase_aa_Vibrios.hmm	-	0.00036	30.5	0.0	28	14.5	0.0	2.3	2	0	0	2	2	2	2	unannotated	protein
SAMEA104090869	m: Vibr io cholerae O1 biovar El Tor str. Ogawa RND19187	Vibrio parahaemolyticus	SAMN04145915	43	SAMN04145915 00043	-	ATPase_aa_Vibrios.hmm	-	0.00036	30.5	0.0	28	14.5	0.0	2.3	2	0	0	2	2	2	2	unannotated	protein
SAMEA104090870	m: Vibr io cholerae O1 biovar El Tor str. Ogawa RND19187	Vibrio parahaemolyticus	SAMN04145916	459	SAMN04145916 00459	-	ATPase_aa_Vibrios.hmm	-	0.00036	30.5	0.0	28	14.5	0.0	2.3	2	0	0	2	2	2	2	unannotated	protein
SAMEA104090871	m: Vibr io cholerae O1 biovar El Tor str. Ogawa RND19187	Vibrio parahaemolyticus	SAMN04145917	1641	SAMN04145917 01641	-	ATPase_aa_Vibrios.hmm	-	0.00036	30.5	0.0	28	14.5	0.0	2.3	2	0	0	2	2	2	2	unannotated	protein
SAMEA104090872	m: Vibr io cholerae O1 biovar El Tor str. Ogawa RND19187	Vibrio parahaemolyticus	SAMN04145918	643	SAMN04145918 00643	-	ATPase_aa_Vibrios.hmm	-	0.00036	30.5	0.0	28	14.5	0.0	2.3	2	0	0	2	2	2	2	unannotated	protein
SAMEA104090873	m: Vibr io cholerae O1 biovar El Tor str. Ogawa RND19187	Vibrio parahaemolyticus	SAMN04145919	43	SAMN04145919 00043	-	ATPase_aa_Vibrios.hmm	-	0.00036	30.5	0.0	28	14.5	0.0	2.3	2	0	0	2	2	2	2	unannotated	protein
SAMEA104090874	m: Vibr io cholerae O1 biovar El Tor str. Ogawa RND19187	Vibrio parahaemolyticus	SAMN04145920	43	SAMN04145920 00043	-	ATPase_aa_Vibrios.hmm	-	0.00036	30.5	0.0	28	14.5	0.0	2.3	2	0	0	2	2	2	2	unannotated	protein
SAMEA104090875	m: Vibr io cholerae O1 biovar El Tor str. Ogawa RND19187	Vibrio parahaemolyticus	SAMN04145921	43	SAMN04145921 00043	-	ATPase_aa_Vibrios.hmm	-	0.00036	30.5	0.0	28	14.5	0.0	2.3	2	0	0	2	2	2	2	unannotated	protein
SAMEA104090876	m: Vibr io cholerae O1 biovar El Tor str. Ogawa RND19187	Vibrio parahaemolyticus	SAMN04145922	2385	SAMN04145922 02385	-	ATPase_aa_Vibrios.hmm	-	0.00036	30.5	0.0	28	14.5	0.0	2.3	2	0	0	2	2	2	2	unannotated	protein
SAMEA104090877	m: Vibr io cholerae O1 biovar El Tor str. Ogawa RND19187	Vibrio parahaemolyticus	SAMN04145923	287	SAMN04145923 00287	-	ATPase_aa_Vibrios.hmm	-	0.00036	30.5	0.0	28	14.5	0.0	2.3	2	0	0	2	2	2	2	unannotated	protein
SAMEA104090878	m: Vibr io cholerae O1 biovar El Tor str. Ogawa RND19187	Vibrio parahaemolyticus	SAMN04145924	459	SAMN04145924 00459	-	ATPase_aa_Vibrios.hmm	-	0.00036	30.5	0.0	28	14.5	0.0	2.3	2	0	0	2	2	2	2	unannotated	protein
SAMEA104090879	m: Vibr io cholerae O1 biovar El Tor str. Ogawa RND19187	Vibrio parahaemolyticus	SAMN04145925	458	SAMN04145925 00458	-	ATPase_aa_Vibrios.hmm	-	0.00036	30.5	0.0	28	14.5	0.0	2.3	2	0	0	2	2	2	2	unannotated	protein
SAMEA104090880	m: Vibr io cholerae O1 biovar El Tor str. Ogawa RND19187	Vibrio parahaemolyticus	SAMN04145926	3458	SAMN04145926 03458	-	ATPase_aa_Vibrios.hmm	-	0.00036	30.5	0.0	28	14.5	0.0	2.3	2	0	0	2	2	2	2	unannotated	protein
SAMEA104090881	m: Vibr io cholerae O1 biovar El Tor str. Ogawa RND19187	Vibrio parahaemolyticus	SAMN04145927	3276	SAMN04145927 03276	-	ATPase_aa_Vibrios.hmm	-	0.00036	30.5	0.0	28	14.5	0.0	2.3	2	0	0	2	2	2	2	unannotated	protein
SAMEA104090882	m: Vibr io cholerae O1 biovar El Tor str. Ogawa RND19187	Vibrio parahaemolyticus	SAMN04145928	1374	SAMN04145928 01374	-	ATPase_aa_Vibrios.hmm	-	0.00036	30.5	0.0	28	14.5	0.0	2.3	2	0	0	2	2	2	2	unannotated	protein
SAMEA104090883	m: Vibr io cholerae O1 biovar El Tor str. Ogawa RND19187	Vibrio parahaemolyticus	SAMN04145929	3299	SAMN04145929 03299	-	ATPase_aa_Vibrios.hmm	-	0.00036	30.5	0.0	28	14.5	0.0	2.3	2	0	0	2	2	2	2	unannotated	protein
SAMEA104090884	m: Vibr io cholerae O1 biovar El Tor str. Ogawa RND19187	Vibrio parahaemolyticus	SAMN04145930	458	SAMN04145930 00458	-	ATPase_aa_Vibrios.hmm	-	0.00036	30.5	0.0	28	14.5	0.0	2.3	2	0	0	2	2	2	2	unannotated	protein
SAMEA104090885	m: Vibr io cholerae O1 biovar El Tor str. Ogawa RND19187	Vibrio parahaemolyticus	SAMN04145931	4108	SAMN04145931 04108	-	ATPase_aa_Vibrios.hmm	-	0.00036	30.5	0.0	28	14.5	0.0	2.3	2	0	0	2	2	2	2	unannotated	protein
SAMEA104090886	m: Vibr io cholerae O1 biovar El Tor str. Ogawa RND19187	Vibrio parahaemolyticus	SAMN04145932	1977	SAMN04145932 01977	-	ATPase_aa_Vibrios.hmm	-	0.00036	30.5	0.0	28	14.5	0.0	2.3	2	0	0	2	2	2	2	unannotated	protein
SAMEA104090887	m: Vibr io cholerae O1 biovar El Tor str. Ogawa RND19187	Vibrio parahaemolyticus	SAMN04145933	3865	SAMN04145933 03865	-	ATPase_aa_Vibrios.hmm	-	0.00036	30.5	0.0	28	14.5	0.0	2.3	2	0	0	2	2	2	2	unannotated	protein
SAMEA104090888	m: Vibr io cholerae O1 biovar El Tor str. Ogawa RND19187	Vibrio parahaemolyticus	SAMN04145934	2524	SAMN04145934 02524	-	ATPase_aa_Vibrios.hmm	-	0.00036	30.5	0.0	28	14.5	0.0	2.3	2	0	0	2	2	2	2	unannotated	protein
SAMEA104090889	m: Vibr io cholerae O1 biovar El Tor str. Ogawa RND19187	Vibrio parahaemolyticus	SAMN06160636	4582	SAMN06160636 04582	-	ATPase_aa_Vibrios.hmm	-	0.00036	30.5	0.0	28	14.5	0.0	2.3	2	0	0	2	2	2	2	unannotated	protein
SAMEA104090890	m: Vibr io cholerae O1 biovar El Tor str. Ogawa RND19187	Vibrio parahaemolyticus	SAMN07279747	1687	SAMN07279747 01687	-	ATPase_aa_Vibrios.hmm	-	0.00036	30.5	0.0	28	14.5	0.0	2.3	2	0	0	2	2	2	2	unannotated	protein
SAMEA104090891	m: Vibr io cholerae O1 biovar El Tor str. Ogawa RND19187	#N/A	SAMD00009560	2890	SAMD00009560 02890	-	ATPase_aa_Vibrios.hmm	-	0.00037	30.4	0.0	1.3	18.8	0.0	2.4	2	0	0	2	2	2	1	unannotated	protein
SAMEA104090892	m: Vibr io cholerae O1 biovar El Tor str. Ogawa RND19187	Vibrio parahaemolyticus VPTS-2010	SAMN01924114	3589	SAMN01924114 03589	-	ATPase_aa_Vibrios.hmm	-	0.00037	30.4	0.0	1.3	18.8	0.0	2.4	2	0	0	2	2	2	1	unannotated	protein
SAMEA104090893	m: Vibr io cholerae O1 biovar El Tor str. Ogawa RND19187	Vibrio parahaemolyticus	SAMN03159469	1979	SAMN03159469 01979	-	ATPase_aa_Vibrios.hmm	-	0.00037	30.4	0.0	1.3	18.8	0.0	2.4	2	0	0	2	2	2	1	unannotated	protein
SAMEA104090894	m: Vibr io cholerae O1 biovar El Tor str. Ogawa RND19187	Vibrio parahaemolyticus	SAMN04285689	1987	SAMN04285689 01987	-	ATPase_aa_Vibrios.hmm	-	0.00037	30.4	0.0	1.3	18.8	0.0	2.4	2	0	0	2	2	2	1	unannotated	protein
SAMEA104090895	m: Vibr io cholerae O1 biovar El Tor str. Ogawa RND19187	Vibrio parahaemolyticus	SAMN06077010	289	SAMN06077010 00289	-	ATPase_aa_Vibrios.hmm	-	0.00037	30.4	0.0	1.3	18.8	0.0	2.4	2	0	0	2	2	2	1	unannotated	protein
SAMEA104090896	m: Vibr io cholerae O1 biovar El Tor str. Ogawa RND19187	Vibrio parahaemolyticus	SAMN09655865	3900	SAMN09655865 03900	-	ATPase_aa_Vibrios.hmm	-	0.00037	30.4	0.0	1.3	18.8	0.0	2.4	2	0	0	2	2	2	1	unannotated	protein
SAMEA104090897	m: Vibr io cholerae O1 biovar El Tor str. Ogawa RND19187	Vibrio parahaemolyticus 98-513-F52	SAMN01816336	1443	SAMN01816336 01443	-	ATPase_aa_Vibrios.hmm	-	0.00037	30.4	0.0	0.00051	30.0	0.0	1.1	1	0	0	1	1	1	1	unannotated	protein
SAMEA104090898	m: Vibr io cholerae O1 biovar El Tor str. Ogawa RND19187	Vibrio parahaemolyticus	SAMN03255432	1229	SAMN03255432 01229	-	ATPase_aa_Vibrios.hmm	-	0.00037	30.4	0.0	0.00051	30.0	0.0	1.1	1	0	0	1	1	1	1	unannotated	protein
SAMEA104090899	m: Vibr io cholerae O1 biovar El Tor str. Ogawa RND19187	Vibrio parahaemolyticus	SAMN04241617	1598	SAMN04241617 01598	-	ATPase_aa_Vibrios.hmm	-	0.00037	30.4	0.0	0.00051	30.0	0.0	1.1	1	0	0	1	1	1	1	unannotated	protein
SAMEA104090900	m: Vibr io cholerae O1 biovar El Tor str. Ogawa RND19187	Vibrio parahaemolyticus	SAMN05442492	4146	SAMN05442492 04146	-	ATPase_aa_Vibrios.hmm	-	0.00037	30.4	0.0	0.00051	30.0	0.0	1.1	1	0	0	1	1	1	1	unannotated	protein
SAMEA104090901	m: Vibr io cholerae O1 biovar El Tor str. Ogawa RND19187	Vibrio parahaemolyticus	SAMN06066420	3808	SAMN06066420 03808	-	ATPase_aa_Vibrios.hmm	-	0.00037	30.4	0.0	0.00051	30.0	0.0	1.1	1	0	0	1	1	1	1	unannotated	protein
SAMEA104090902	m: Vibr io cholerae O1 biovar El Tor str. Ogawa RND19187	Vibrio parahaemolyticus	SAMN06077002	854	SAMN06077002 00854	-	ATPase_aa_Vibrios.hmm	-	0.00037	30.4	0.0	0.00051	30.0	0.0	1.1	1	0	0	1	1	1	1	unannotated	protein
SAMEA104090903	m: Vibr io cholerae O1 biovar El Tor str. Ogawa RND19187	Vibrio parahaemolyticus	SAMN07279756	3780	SAMN07279756 03780	-	ATPase_aa_Vibrios.hmm	-	0.00037	30.4	0.0	0.00051	30.0	0.0	1.1	1	0	0	1	1	1	1	unannotated	protein
SAMEA104090904	m: Vibr io cholerae O1 biovar El Tor str. Ogawa RND19187	Vibrio parahaemolyticus	SAMN08024706	3691	SAMN08024706 03691	-	ATPase_aa_Vibrios.hmm	-	0.00037	30.4	0.0	0.00051	30.0	0.0	1.1	1	0	0	1	1	1	1	unannotated	protein
SAMEA104090905	m: Vibr io cholerae O1 biovar El Tor str. Ogawa RND19187	Vibrio parahaemolyticus	SAMN08329233	4491	SAMN08329233 04491	-	ATPase_aa_Vibrios.hmm	-	0.00037	30.4	0.0	0.00051	30.0	0.0	1.1	1	0	0	1	1	1	1	unannotated	protein
SAMEA104090906	m: Vibr io cholerae O1 biovar El Tor str. Ogawa RND19187	Vibrio parahaemolyticus	SAMN08329234	4720	SAMN08329234 04720	-	ATPase_aa_Vibrios.hmm	-	0.00037	30.4	0.0	0.00051	30.0	0.0	1.1	1	0	0	1	1	1	1	unannotated	protein
SAMEA104090907	m: Vibr io cholerae O1 biovar El Tor str. Ogawa RND19187	Vibrio sp. VPAP30	SAMN03565815	1168	SAMN03565815 01168	-	ATPase_aa_Vibrios.hmm	-	0.00038	30.4	0.0	0.00085	29.2	0.0	1.4	1	1	0	1	1	1	1	unannotated	protein
SAMEA104090908	m: Vibr io cholerae O1 biovar El Tor str. Ogawa RND19187	Vibrio parahaemolyticus	SAMN09839622	2032	SAMN09839622 02032	-	ATPase_aa_Vibrios.hmm	-	0.00039	30.3	0.0	0.00054	29.9	0.0	1.1	1	0	0	1	1	1	1	unannotated	protein
SAMEA104090909	m: Vibr io cholerae O1 biovar El Tor str. Ogawa RND19187	Vibrio parahaemolyticus	SAMN09839634	2208	SAMN09839634 02208	-	ATPase_aa_Vibrios.hmm	-	0.00039	30.3	0.0	0.00054	29.9	0.0	1.1	1	0	0	1	1	1	1	unannotated	protein
SAMEA104090910	m: Vibr io cholerae O1 biovar El Tor str. Ogawa RND19187	Vibrio coralliilyticus	SAMN07522471	4668	SAMN07522471 04668	-	ATPase_aa_Vibrios.hmm	-	0.00041	30.3	0.0	0.00051	30.0	0.0	1.0	1	0	0	1	1	1	1	unannotated	protein
SAMEA104090911	m: Vibr io cholerae O1 biovar El Tor str. Ogawa RND19187	Vibrio parahaemolyticus	SAMN08965146	1537	SAMN08965146 01537	-	ATPase_aa_Vibrios.hmm	-	0.00042	30.3	0.0	0.00057	29.8	0.0	1.1	1	0	0	1	1	1	1	unannotated	protein
SAMEA104090912	m: Vibr io cholerae O1 biovar El Tor str. Ogawa RND19187	Vibrio parahaemolyticus 605	SAMN02597368	3170	SAMN02597368 03170	-	ATPase_aa_Vibrios.hmm	-	0.00042	30.3	0.0	0.00058	29.8	0.0	1.1	1	0	0	1	1	1	1	unannotated	protein
SAMEA104090913	m: Vibr io cholerae O1 biovar El Tor str. Ogawa RND19187	Vibrio splendidus LRBAC	SAMN10430479	2272	SAMN10430479 02272	-	ATPase_aa_Vibrios.hmm	-	0.00043	30.2	0.0	33	14.2	0.0	2.3	2	0	0	2	2	2	2	unannotated	protein
SAMEA104090914	m: Vibr io cholerae O1 biovar El Tor str. Ogawa RND19187	Vibrio cholerae	SAMEA1405676	999	SAMEA1405676 00999	-	ATPase_aa_Vibrios.hmm	-	0.00045	30.2	0.2	0.2	21.5	0.0	2.8	2	1	0	2	2	2	1	unannotated	protein
SAMEA104090915	m: Vibr io cholerae O1 biovar El Tor str. Ogawa RND19187	Vibrio parahaemolyticus	SAMN05578018	3977	SAMN05578018 03977	-	ATPase_aa_Vibrios.hmm	-	0.00048	30.1	0.0	0.00068	29.6	0.0	1.1	1	0	0	1	1	1	1	unannotated	protein
SAMEA104115281	Vibrio cholerae	Vibrio parahaemolyticus	SAMN07830310	117	SAMN07830310 00117	-	ATPase_aa_Vibrios.hmm	-	0.00048	30.1	0.1	0.26	21.1	0.0	2.7	2	1	0	2	2	2	1	unannotated	protein
SAMEA104124975	m: Vibr io cholerae	Vibrio cholerae	SAMN07258829	48	SAMN07258829 00048	-	ATPase_aa_Vibrios.hmm	-	0.00055	29.9	0.0	0.00094	29.1	0.0	1.3	1	0	0	1	1	1	1	unannotated	protein
SAMEA104124976	m: Vibr io cholerae	Vibrio cholerae	SAMN07607825	1720	SAMN07607825 01720	-	ATPase_aa_Vibrios.hmm	-	0.00055	29.9	0.0	0.00094	29.1	0.0	1.3	1	0	0	1	1	1	1	unannotated	protein
SAMEA104124977	m: Vibr io cholerae	Vibrio cholerae	SAMN08979163	1237	SAMN08979163 01237	-	ATPase_aa_Vibrios.hmm	-	0.00055	29.9	0.0	0.00094	29.1	0.0	1.3	1	0	0	1	1	1	1	unannotated	protein
SAMEA104124978	m: Vibr io cholerae	Vibrio cholerae	SAMN09662877	2781	SAMN09662877 02781	-	ATPase_aa_Vibrios.hmm	-	0.00055	29.9	0.0	0.00094	29.1	0.0	1.3	1	0	0	1	1	1	1	unannotated	protein
SAMEA104124979	m: Vibr io cholerae	Vibrio cholerae	SAMN09767736	2265	SAMN09767736 02265	-	ATPase_aa_Vibrios.hmm	-	0.00055	29.9	0.0	0.00094	29.1	0.0	1.3	1	0	0	1	1	1	1	unannotated	protein
SAMEA104124980	m: Vibr io cholerae	Vibrio cholerae	SAMN09767741	747	SAMN09767741 00747	-	ATPase_aa_Vibrios.hmm	-	0.00055	29.9	0.0	0.00094	29.1	0.0	1.3	1	0	0	1	1	1	1	unannotated	protein
SAMEA104124981	m: Vibr io cholerae	Vibrio cholerae	SAMN09767764	2818	SAMN09767764 02818	-	ATPase_aa_Vibrios.hmm	-	0.00055	29.9	0.0	0.00094	29.1	0.0	1.3	1	0	0	1	1	1	1	unannotated	protein
SAMEA104124982	m: Vibr io cholerae	Vibrio cholerae	SAMN09767769	73	SAMN09767769 00073	-	ATPase_aa_Vibrios.hmm	-	0.00055	29.9	0.0	0.00094	29.1	0.0	1.3	1	0	0	1	1	1	1	unannotated	protein
SAMEA104124983	m: Vibr io cholerae	Vibrio cholerae	SAMN10390772	546	SAMN10390772 00546	-	ATPase_aa_Vibrios.hmm	-	0.00055	29.9	0.0	0.00094	29.1	0.0	1.3	1	0	0	1	1	1	1	unannotated	protein
SAMEA104124984	m: Vibr io cholerae	Vibrio cholerae	SAMN10390776	1728	SAMN10390776 01728	-	ATPase_aa_Vibrios.hmm	-	0.00055	29.9	0.0	0.00094	29.1	0.0	1.3	1	0	0	1	1	1	1	unannotated	protein
SAMEA104124985	m: Vibr io cholerae	Vibrio cholerae	SAMN02821160	2001	SAMN02821160 02001	-	ATPase_aa_Vibrios.hmm	-	0.00055	29.9	0.0	0.00094	29.1	0.0	1.3	1	0	0	1	1	1	1	unannotated	protein
SAMEA104124986	m: Vibr io cholerae	Vibrio cholerae	SAMN08979179	1357	SAMN08979179 01357	-	ATPase_aa_Vibrios.hmm	-	0.00055	29.9	0.0	0.00094	29.1	0.0	1.3	1	0	0	1	1	1	1	unannotated	protein
SAMEA104124987	m: Vibr io cholerae	Vibrio cholerae	SAMN08979242	467	SAMN08979242 00467	-	ATPase_aa_Vibrios.hmm	-	0.00055	29.9	0.0	0.00094	29.1	0.0	1.3	1	0	0	1	1	1	1	unannotated	protein
SAMEA104124988	m: Vibr io cholerae	Vibrio parahaemolyticus	SAMN02712355	3924	SAMN02712355 03924	-	ATPase_aa_Vibrios.hmm	-	0.00055	29.9	0.0	0.00076	29.4	0.0	1.1	1	0	0	1	1	1	1	unannotated	protein
SAMEA104124989	m: Vibr io cholerae	Vibrio cyclitrophicus	SAMN05418095	3674	SAMN05418095 03674	-	ATPase_aa_Vibrios.hmm	-	0.00056	29.8	0.1	28	14.4	0.0	2.7	3	0	0	3	3	2	2	unannotated	protein
SAMEA104124990	m: Vibr io cholerae	Vibrio cyclitrophicus	SAMN05418171	572	SAMN05418171 00572	-	ATPase_aa_Vibrios.hmm	-	0.00056	29.8	0.1	28	14.4	0.0	2.7	3	0	0	3	3	2	2	unannotated	protein
SAMEA104124991	m: Vibr io cholerae	Vibrio cyclitrophicus	SAMN05418216	3238	SAMN05418216 03238	-	ATPase_aa_Vibrios.hmm	-	0.00056	29.8	0.1	28	14.4	0.0	2.7	3	0	0	3	3	2	2	unannotated	protein
SAMEA104124992	m: Vibr io cholerae	Vibrio cyclitrophicus	SAMN05418245	494	SAMN05418245 00494	-	ATPase_aa_Vibrios.hmm	-	0.00056	29.8	0.1	28	14.4	0.0	2.7	3	0	0	3	3	2	2	unannotated	protein
SAMEA104124993	m: Vibr io cholerae	Vibrio parahaemolyticus	SAMN08329260	2590	SAMN08329260 02590	-	ATPase_aa_Vibrios.hmm	-	0.0006	29.7	0.0	0.00085	29.2	0.0	1.1	1	0	0	1	1	1	1	unannotated	protein
SAMEA104124994	m: Vibr io cholerae	Vibrio parahaemolyticus S166	SAMN02339013	4112	SAMN02339013 04112	-	ATPase_aa_Vibrios.hmm	-	0.0006	29.7	0.0	0.00083	29.3	0.0	1.1	1	0	0	1	1	1	1	unannotated	protein
SAMEA104124996	m: Vibr io cholerae	Vibrio parahaemolyticus	SAMN03195677	2154	SAMN03195677 02154	-	ATPase_aa_Vibrios.hmm	-	0.0006	29.7	0.0	0.00083	29.3	0.0	1.1	1	0	0	1	1	1	1	unannotated	protein
SAMEA104124997	m: Vibr io cholerae	Vibrio parahaemolyticus VIP4-0434	SAMN02471130	4366	SAMN02471130 04366	-	ATPase_aa_Vibrios.hmm	-	0.0006	29.7	0.0	0.00083	29.3	0.0	1.1	1	0	0	1	1	1	1	unannotated	protein
SAMEA104124998	m: Vibr io cholerae	Vibrio parahaemolyticus	SAMN03195667	3209	SAMN03195667 03209	-	ATPase_aa_Vibrios.hmm	-	0.0006	29.7	0.0	0.00083	29.3	0.0	1.1	1	0	0	1	1	1	1	unannotated	protein
SAMEA104124999	m: Vibr io cholerae	Vibrio parahaemolyticus	SAMN04378285	4045	SAMN04378285 04045	-	ATPase_aa_Vibrios.hmm	-	0.0006	29.7	0.0	0.00083	29.3	0.0	1.1	1	0	0	1	1	1	1	unannotated	protein
SAMEA104125000	m: Vibr io cholerae	Vibrio parahaemolyticus	SAMN06066439	3641	SAMN06066439 03641	-	ATPase_aa_Vibrios.hmm	-	0.0006	29.7	0.0	0.00083	29.3	0.0	1.1	1	0	0	1	1	1	1	unannotated	protein
SAMEA104125001	m: Vibr io cholerae	Vibrio parahaemolyticus	SAMN06161405	99	SAMN06161405 00099	-	ATPase_aa_Vibrios.hmm	-	0.0006	29.7	0.0	0.00083	29.3	0.0	1.1	1	0	0	1	1	1	1	unannotated	protein
SAMEA104125002	m: Vibr io cholerae	Vibrio parahaemolyticus	SAMN08329235	4335	SAMN08329235 04335	-	ATPase_aa_Vibrios.hmm	-	0.0006	29.7	0.0	0.00083	29.3	0.0	1.1	1	0	0	1	1	1	1	unannotated	protein
SAMEA104125003	m: Vibr io cholerae	Vibrio parahaemolyticus	SAMN09280068	3306	SAMN09280068 03306	-	ATPase_aa_Vibrios.hmm	-	0.0006	29.7	0.0	0.00083	29.3	0.0	1.1	1	0	0	1	1	1	1	unannotated	protein
SAMEA104125004	m: Vibr io cholerae	Vibrio xuii	SAMN03952450	847	SAMN03952450 00847	-	ATPase_aa_Vibrios.hmm	-	0.00061	29.7	0.1	32	14.3	0.0	2.8	3	0	0	3	3	2	2	unannotated	protein
SAMEA104125005	m: Vibr io cholerae	Vibrio parahaemolyticus	SAMN07267286	1648	SAMN07267286 01648	-	ATPase_aa_Vibrios.hmm	-	0.00063	29.7	0.0	0.00088	29.2	0.0	1.1	1	0	0	1	1	1	1	unannotated	protein
SAMEA104125025	m: Vibr io cholerae	Vibrio parahaemolyticus	SAMN07270670	2149	SAMN07270670 02149	-	ATPase_aa_Vibrios.hmm	-	0.00063	29.7	0.0	0.00088	29.2	0.0	1.1	1	0	0	1	1	1	1	unannotated	protein
SAMEA104125026	m: Vibr io cholerae	Vibrio parahaemolyticus	SAMN07270679	2803	SAMN07270679 02803	-	ATPase_aa_Vibrios.hmm	-	0.00063	29.7	0.0	0.00088	29.2	0.0	1.1	1	0	0	1	1	1	1	unannotated	protein
SAMEA104125027	m: Vibr io cholerae	Vibrio vulnificus	SAMN03496263	3841	SAMN03496263 03841	-	ATPase_aa_Vibrios.hmm	-	0.00065	29.6	0.0	18	15.1	0.0	2.3	2	0	0	2	2	2	2	unannotated	protein
SAMEA104125028	m: Vibr io cholerae	Vibrio parahaemolyticus	SAMN06160634	3670	SAMN06160634 03670	-	ATPase_aa_Vibrios.hmm	-	0.00065	29.6	0.0	18	15.1	0.0	2.3	2	0	0	2	2	2	2	unannotated	protein
SAMEA104125029	m: Vibr io cholerae	Vibrio vulnificus	SAMN07739097	1965	SAMN07739097 01965	-	ATPase_aa_Vibrios.hmm	-	0.00065	29.6	0.0	18	15.1	0.0	2.3	2	0	0	2	2	2	2	unannotated	protein
SAMEA104125030	m: Vibr io cholerae	Vibrio breoganii	SAMN05418098	2599	SAMN05418098 02599	-	ATPase_aa_Vibrios.hmm	-	0.00068	29.6	0.0	18	15.1	0.0	2.2	2	0	0	2	2	2	2	unannotated	protein
SAMEA104125031	m: Vibr io cholerae	Vibrio lentus	SAMN05418205	1357	SAMN05418205 01357	-	ATPase_aa_Vibrios.hmm	-	0.00068	29.6	0.0	18	15.1	0.0	2.2	2	0	0	2	2	2	2	unannotated	protein
SAMEA104125032	m: Vibr io cholerae	Vibrio lentus	SAMN05418207	2405	SAMN05418207 02405	-	ATPase_aa_Vibrios.hmm	-	0.00068	29.6	0.0	18	15.1	0.0	2.2	2	0	0	2	2	2	2	unannotated	protein
SAMEA104125033	m: Vibr io cholerae	Vibrio lentus	SAMN05418208	4853	SAMN05418208 04853	-	ATPase_aa_Vibrios.hmm	-	0.00068	29.6	0.0	18	15.1	0.0	2.2	2	0	0	2	2	2	2	unannotated	protein
SAMEA104125034	m: Vibr io cholerae	Vibrio lentus	SAMN05418209	3819	SAMN05418209 03819	-	ATPase_aa_Vibrios.hmm	-	0.00068	29.6	0.0	18	15.1	0.0	2.2	2	0	0	2	2	2	2	unannotated	protein
SAMEA104125035	m: Vibr io cholerae	Vibrio lentus	SAMN05418210	1305	SAMN05418210 01305	-	ATPase_aa_Vibrios.hmm	-	0.00068	29.6	0.0	18	15.1	0.0	2.2	2	0	0	2	2	2	2	unannotated	protein
SAMEA104125036	m: Vibr io cholerae	Vibrio lentus	SAMN05418211	3830	SAMN05418211 03830	-	ATPase_aa_Vibrios.hmm	-	0.00068	29.6	0.0	18	15.1	0.0	2.2	2	0	0	2	2	2	2	unannotated	protein
SAMEA104125037	m: Vibr io cholerae	Vibrio lentus	SAMN05418214	3571	SAMN05418214 03571	-	ATPase_aa_Vibrios.hmm	-	0.00068	29.6	0.0	18	15.1	0.0	2.2	2	0	0	2	2	2	2	unannotated	protein
SAMEA104125038	m: Vibr io cholerae	Vibrio lentus	SAMN05418215	37	SAMN05418215 00037	-	ATPase_aa_Vibrios.hmm	-	0.00068	29.6	0.0	18	15.1	0.0	2.2	2	0	0	2	2	2	2	unannotated	protein
SAMEA104125039	m: Vibr io cholerae	Vibrio lentus	SAMN05418217	1889	SAMN05418217 01889	-	ATPase_aa_Vibrios.hmm	-	0.00068	29.6	0.0	18	15.1	0.0	2.2	2	0	0	2	2	2	2	unannotated	protein
SAMEA104125040	m: Vibr io cholerae	Vibrio lentus	SAMN05418220	3045	SAMN05418220 03045	-	ATPase_aa_Vibrios.hmm	-	0.00068	29.6	0.0	18	15.1	0.0	2.2	2	0	0	2	2	2	2	unannotated	protein
SAMEA104125041	m: Vibr io cholerae	Vibrio lentus	SAMN05418225	2708	SAMN05418225 02708	-	ATPase_aa_Vibrios.hmm	-	0.00068	29.6	0.0	18	15.1	0.0	2.2	2	0	0	2	2	2	2	unannotated	protein
SAMEA104125042	m: Vibr io cholerae	Vibrio lentus	SAMN05418226	267	SAMN05418226 00267	-	ATPase_aa_Vibrios.hmm	-	0.00068	29.6	0.0	18	15.1	0.0	2.2	2	0	0	2	2	2	2	unannotated	protein
SAMEA104125043	m: Vibr io cholerae	Vibrio lentus	SAMN05418227	95	SAMN05418227 00095	-	ATPase_aa_Vibrios.hmm	-	0.00068	29.6	0.0	18	15.1	0.0	2.2	2	0	0	2	2	2	2	unannotated	protein
SAMEA104125044	m: Vibr io cholerae	Vibrio lentus	SAMN05418229	3889	SAMN05418229 03889	-	ATPase_aa_Vibrios.hmm	-	0.00068	29.6	0.0	18	15.1	0.0	2.2	2	0	0	2	2	2	2	unannotated	protein
SAMEA104125045	m: Vibr io cholerae	Vibrio lentus	SAMN05418242	5072	SAMN05418242 05072	-	ATPase_aa_Vibrios.hmm	-	0.00068	29.6	0.0	18	15.1	0.0	2.2	2	0	0	2	2	2	2	unannotated	protein
SAMEA104125046	m: Vibr io cholerae	Vibrio metoecus	SAMN03488024	1197	SAMN03488024 01197	-	ATPase_aa_Vibrios.hmm	-	0.00074	29.4	0.0	0.0014	28.6	0.0	1.3	1	1	0	1	1	1	1	unannotated	protein
SAMEA104125047	m: Vibr io cholerae	Vibrio metoecus	SAMN07350490	1595	SAMN07350490 01595	-	ATPase_aa_Vibrios.hmm	-	0.00074	29.4	0.0	0.0014	28.6	0.0	1.3	1	1	0	1	1	1	1	unannotated	protein
SAMEA104125048	m: Vibr io cholerae	Vibrio metoecus	SAMN07350491	863	SAMN07350491 00863	-	ATPase_aa_Vibrios.hmm	-	0.00074	29.4	0.0	0.0014	28.6	0.0	1.3	1	1	0	1	1	1	1	unannotated	protein
SAMEA104125050	m: Vibr io cholerae	Vibrio cholerae	SAMN06768131	2858	SAMN06768131 02858	-	ATPase_aa_Vibrios.hmm	-	0.00076	29.4	0.0	0.0013	28.7	0.0	1.3	1	0	0	1	1	1	1	unannotated	protein
SAMEA104125051	m: Vibr io cholerae	m: Vibr io cholerae	SAMEA104125106	1742	SAMEA104125106 01742	-	ATPase_aa_Vibrios.hmm	-	0.00079	29.3	0.0	0.0013	28.6	0.0	1.3	1	0	0	1	1	1	1	unannotated	protein
SAMEA104125052	m: Vibr io cholerae	Vibrio cholerae	SAMEA1556965	3347	SAMEA1556965 03347	-	ATPase_aa_Vibrios.hmm	-	0.00079	29.3	0.0	15	15.3	0.0	2.4	2	0	0	2	2	2	1	unannotated	protein
SAMEA104125053	m: Vibr io cholerae	Vibrio cholerae	SAMEA1556968	2576	SAMEA1556968 02576	-	ATPase_aa_Vibrios.hmm	-	0.00079	29.3	0.0	15	15.3	0.0	2.4	2	0	0	2	2	2	1	unannotated	protein
SAMEA104125054	m: Vibr io cholerae	Vibrio parahaemolyticus	SAMN04304554	1708	SAMN04304554 01708	-	ATPase_aa_Vibrios.hmm	-	0.00079	29.3	0.0	15	15.3	0.0	2.4	2	0	0	2	2	2	1	unannotated	protein
SAMEA104125055	m: Vibr io cholerae	Vibrio alginolyticus	SAMN05271497	894	SAMN05271497 00894	-	ATPase_aa_Vibrios.hmm	-	0.00079	29.3	0.0	15	15.3	0.0	2.4	2	0	0	2	2	2	1	unannotated	protein
SAMEA104125056	m: Vibr io cholerae	Vibrio parahaemolyticus	SAMN05713723	4542	SAMN05713723 04542	-	ATPase_aa_Vibrios.hmm	-	0.0008	29.3	0.0	0.0011	28.9	0.0	1.1	1	0	0	1	1	1	1	unannotated	protein
SAMEA104125057	m: Vibr io cholerae	Vibrio sp. 2016V-1044	SAMN09261059	486	SAMN09261059 00486	-	ATPase_aa_Vibrios.hmm	-	0.0008	29.3	0.0	15	15.3	0.0	2.4	2	0	0	2	2	2	1	unannotated	protein
SAMEA104125058	m: Vibr io cholerae	Vibrio parahaemolyticus S168	SAMN02339015	4273	SAMN02339015 04273	-	ATPase_aa_Vibrios.hmm	-	0.0008	29.3	0.0	0.0011	28.9	0.0	1.1	1	0	0	1	1	1	1	unannotated	protein
SAMEA104125059	m: Vibr io cholerae	Vibrio parahaemolyticus	SAMN08965192	2238	SAMN08965192 02238	-	ATPase_aa_Vibrios.hmm	-	0.00081	29.3	0.1	15	15.4	0.0	2.3	2	0	0	2	2	2	1	unannotated	protein
SAMEA104125060	m: Vibr io cholerae	Vibrio parahaemolyticus 3644	SAMN02204312	4817	SAMN02204312 04817	-	ATPase_aa_Vibrios.hmm	-	0.00081	29.3	0.1	0.33	20.8	0.0	2.6	2	1	0	2	2	2	1	unannotated	protein
SAMEA104125061	m: Vibr io cholerae	Vibrio parahaemolyticus EN9701072	SAMN02204318	256	SAMN02204318 00256	-	ATPase_aa_Vibrios.hmm	-	0.00081	29.3	0.1	0.33	20.8	0.0	2.6	2	1	0	2	2	2	1	unannotated	protein
SAMEA104125062	m: Vibr io cholerae	Vibrio parahaemolyticus S101	SAMN02338953	1804	SAMN02338953 01804	-	ATPase_aa_Vibrios.hmm	-	0.00081	29.3	0.1	0.33	20.8	0.0	2.6	2	1	0	2	2	2	1	unannotated	protein
SAMEA104125063	m: Vibr io cholerae	Vibrio parahaemolyticus	SAMN02368335	2253	SAMN02368335 02253	-	ATPase_aa_Vibrios.hmm	-	0.00081	29.3	0.1	0.33	20.8	0.0	2.6	2	1	0	2	2	2	1	unannotated	protein
SAMEA104125064	m: Vibr io cholerae	Vibrio parahaemolyticus	SAMN02741381	854	SAMN02741381 00854	-	ATPase_aa_Vibrios.hmm	-	0.00081	29.3	0.1	0.33	20.8	0.0	2.6	2	1	0	2	2	2	1	unannotated	protein
SAMEA104125065	m: Vibr io cholerae	Vibrio parahaemolyticus	SAMN03349605	419	SAMN03349605 00419	-	ATPase_aa_Vibrios.hmm	-	0.00081	29.3	0.1	0.33	20.8	0.0	2.6	2	1	0	2	2	2	1	unannotated	protein
SAMEA104125066	m: Vibr io cholerae	Vibrio parahaemolyticus	SAMN03349610	4336	SAMN03349610 04336	-	ATPase_aa_Vibrios.hmm	-	0.00081	29.3	0.1	0.33	20.8	0.0	2.6	2	1	0	2	2	2	1	unannotated	protein
SAMEA104125067	m: Vibr io cholerae	Vibrio parahaemolyticus	SAMN03941071	4493	SAMN03941071 04493	-	ATPase_aa_Vibrios.hmm	-	0.00081	29.3	0.1	0.33	20.8	0.0	2.6	2	1	0	2	2	2	1	unannotated	protein
SAMEA104125068	m: Vibr io cholerae	Vibrio parahaemolyticus	SAMN04308162	3089	SAMN04308162 03089	-	ATPase_aa_Vibrios.hmm	-	0.00081	29.3	0.1	0.33	20.8	0.0	2.6	2	1	0	2	2	2	1	unannotated	protein
SAMEA104125069	m: Vibr io cholerae	Vibrio parahaemolyticus	SAMN04327442	3895	SAMN04327442 03895	-	ATPase_aa_Vibrios.hmm	-	0.00081	29.3	0.1	0.33	20.8	0.0	2.6	2	1	0	2	2	2	1	unannotated	protein
SAMEA104125070	m: Vibr io cholerae	Vibrio parahaemolyticus	SAMN04358200	3003	SAMN04358200 03003	-	ATPase_aa_Vibrios.hmm	-	0.00081	29.3	0.1	0.33	20.8	0.0	2.6	2	1	0	2	2	2	1	unannotated	protein
SAMEA104125071	m: Vibr io cholerae	Vibrio parahaemolyticus	SAMN04377550	1910	SAMN04377550 01910	-	ATPase_aa_Vibrios.hmm	-	0.00081	29.3	0.1	0.33	20.8	0.0	2.6	2	1	0	2	2	2	1	unannotated	protein
SAMEA104125072	m: Vibr io cholerae	Vibrio parahaemolyticus	SAMN04417570	930	SAMN04417570 00930	-	ATPase_aa_Vibrios.hmm	-	0.00081	29.3	0.1	0.33	20.8	0.0	2.6	2	1	0	2	2	2	1	unannotated	protein
SAMEA104125073	m: Vibr io cholerae	Vibrio parahaemolyticus	SAMN04422016	945	SAMN04422016 00945	-	ATPase_aa_Vibrios.hmm	-	0.00081	29.3	0.1	0.33	20.8	0.0	2.6	2	1	0	2	2	2	1	unannotated	protein
SAMEA104125074	m: Vibr io cholerae	Vibrio parahaemolyticus	SAMN04441018	4067	SAMN04441018 04067	-	ATPase_aa_Vibrios.hmm	-	0.00081	29.3	0.1	0.33	20.8	0.0	2.6	2	1	0	2	2	2	1	unannotated	protein
SAMEA104125079	m: Vibr io cholerae	Vibrio parahaemolyticus	SAMN04441020	2863	SAMN04441020 02863	-	ATPase_aa_Vibrios.hmm	-	0.00081	29.3	0.1	0.33	20.8	0.0	2.6	2	1	0	2	2	2	1	unannotated	protein
SAMEA104125080	m: Vibr io cholerae	Vibrio parahaemolyticus	SAMN04441022	2243	SAMN04441022 02243	-	ATPase_aa_Vibrios.hmm	-	0.00081	29.3	0.1	0.33	20.8	0.0	2.6	2	1	0	2	2	2	1	unannotated	protein
SAMEA104125081	m: Vibr io cholerae	Vibrio parahaemolyticus	SAMN04441024	1386	SAMN04441024 01386	-	ATPase_aa_Vibrios.hmm	-	0.00081	29.3	0.1	0.33	20.8	0.0	2.6	2	1	0	2	2	2	1	unannotated	protein
SAMEA104125082	m: Vibr io cholerae	Vibrio parahaemolyticus	SAMN04441025	325	SAMN04441025 00325	-	ATPase_aa_Vibrios.hmm	-	0.00081	29.3	0.1	0.33	20.8	0.0	2.6	2	1	0	2	2	2	1	unannotated	protein
SAMEA104125083	m: Vibr io cholerae	Vibrio parahaemolyticus	SAMN06076960	3459	SAMN06076960 03459	-	ATPase_aa_Vibrios.hmm	-	0.00081	29.3	0.1	0.33	20.8	0.0	2.6	2	1	0	2	2	2	1	unannotated	protein
SAMEA104125084	m: Vibr io cholerae	Vibrio parahaemolyticus	SAMN06076961	117	SAMN06076961 00117	-	ATPase_aa_Vibrios.hmm	-	0.00081	29.3	0.1	0.33	20.8	0.0	2.6	2	1	0	2	2	2	1	unannotated	protein
SAMEA104125085	m: Vibr io cholerae	Vibrio parahaemolyticus	SAMN06917272	480	SAMN06917272 00480	-	ATPase_aa_Vibrios.hmm	-	0.00081	29.3	0.1	0.33	20.8	0.0	2.6	2	1	0	2	2	2	1	unannotated	protein
SAMEA104125086	m: Vibr io cholerae	Vibrio parahaemolyticus	SAMN07341911	2256	SAMN07341911 02256	-	ATPase_aa_Vibrios.hmm	-	0.00081	29.3	0.1	0.33	20.8	0.0	2.6	2	1	0	2	2	2	1	unannotated	protein
SAMEA104125087	m: Vibr io cholerae	Vibrio parahaemolyticus	SAMN07661832	2736	SAMN07661832 02736	-	ATPase_aa_Vibrios.hmm	-	0.00081	29.3	0.1	0.33	20.8	0.0	2.6	2	1	0	2	2	2	1	unannotated	protein
SAMEA104125088	m: Vibr io cholerae	Vibrio parahaemolyticus	SAMN08469546	2238	SAMN08469546 02238	-	ATPase_aa_Vibrios.hmm	-	0.00081	29.3	0.1	0.33	20.8	0.0	2.6	2	1	0	2	2	2	1	unannotated	protein
SAMEA104125094	m: Vibr io cholerae	Vibrio parahaemolyticus	SAMN08469548	2390	SAMN08469548 02390	-	ATPase_aa_Vibrios.hmm	-	0.00081	29.3	0.1	0.33	20.8	0.0	2.6	2	1	0	2	2	2	1	unannotated	protein
SAMEA104125095	m: Vibr io cholerae	Vibrio parahaemolyticus	SAMN08965129	1404	SAMN08965129 01404	-	ATPase_aa_Vibrios.hmm	-	0.00081	29.3	0.1	0.33	20.8	0.0	2.6	2	1	0	2	2	2	1	unannotated	protein
SAMEA104125096	m: Vibr io cholerae	Vibrio parahaemolyticus	SAMN09242499	1567	SAMN09242499 01567	-	ATPase_aa_Vibrios.hmm	-	0.00081	29.3	0.1	0.33	20.8	0.0	2.6	2	1	0	2	2	2	1	unannotated	protein
SAMEA104125097	m: Vibr io cholerae	Vibrio sp. 2016V-1062	SAMN09261045	2893	SAMN09261045 02893	-	ATPase_aa_Vibrios.hmm	-	0.00082	29.3	0.0	0.0016	28.4	0.0	1.4	1	1	0	1	1	1	1	unannotated	protein
SAMEA104125098	m: Vibr io cholerae	Vibrio parahaemolyticus S005	SAMN02338869	4309	SAMN02338869 04309	-	ATPase_aa_Vibrios.hmm	-	0.00084	29.3	0.0	0.0012	28.8	0.0	1.1	1	0	0	1	1	1	1	unannotated	protein
SAMEA104125099	m: Vibr io cholerae	Vibrio parahaemolyticus	SAMN09635686	28	SAMN09635686 00028	-	ATPase_aa_Vibrios.hmm	-	0.00086	29.2	0.0	0.0012	28.7	0.0	1.1	1	0	0	1	1	1	1	unannotated	protein
SAMEA104125100	m: Vibr io cholerae	#N/A	SAMD00000561	2241	SAMD00000561 02241	-	ATPase_aa_Vibrios.hmm	-	0.00087	29.2	0.0	0.0012	28.8	0.0	1.2	1	0	0	1	1	1	1	unannotated	protein
SAMEA104125101	m: Vibr io cholerae	#N/A	SAMD00016824	4129	SAMD00016824 04129	-	ATPase_aa_Vibrios.hmm	-	0.00087	29.2	0.0	0.0012	28.8	0.0	1.2	1	0	0	1	1	1	1	unannotated	protein
SAMEA104125102	m: Vibr io cholerae	Vibrio cholerae	SAMN02693889	2603	SAMN02693889 02603	-	ATPase_aa_Vibrios.hmm	-	0.00088	29.2	0.0	15	15.3	0.0	2.3	2	0	0	2	2	2	1	unannotated	protein
SAMEA104125103	m: Vibr io cholerae	#N/A	SAMD00058707	3917	SAMD00058707 03917	-	ATPase_aa_Vibrios.hmm	-	0.0009	29.2	0.0	0.0014	28.5	0.0	1.2	1	0	0	1	1	1	1	unannotated	protein
SAMEA104125104	m: Vibr io cholerae	Vibrio alginolyticus	SAMN03580732	3821	SAMN03580732 03821	-	ATPase_aa_Vibrios.hmm	-	0.00096	29.1	0.0	19	15.0	0.0	2.3	2	0	0	2	2	2	1	unannotated	protein
SAMEA104125105	m: Vibr io cholerae	Vibrio diazotrophicus	SAMN08330083	292	SAMN08330083 00292	-	ATPase_aa_Vibrios.hmm	-	0.00097	29.1	0.0	21	14.9	0.0	2.3	2	0	0	2	2	2	2	unannotated	protein
SAMEA104125106	m: Vibr io cholerae	Vibrio cholerae	SAMN08741629	3585	SAMN08741629 03585	-	ATPase_aa_Vibrios.hmm	-	0.00099	29.0	0.0	0.0017	28.3	0.0	1.3	1	0	0	1	1	1	1	unannotated	protein
SAMEA104125107	m: Vibr io cholerae	Vibrio cholerae	SAMN08979212	838	SAMN08979212 00838	-	ATPase_aa_Vibrios.hmm	-	0.00099	29.0	0.0	0.0017	28.3	0.0	1.3	1	0	0	1	1	1	1	unannotated	protein
SAMEA104125108	m: Vibr io cholerae	#N/A	SAMEA1018722	2331	SAMEA1018722 02331	-	ATPase_aa_Vibrios.hmm	-	0.00099	29.0	0.0	0.0017	28.3	0.0	1.3	1	0	0	1	1	1	1	unannotated	protein
SAMEA104125109	m: Vibr io cholerae	Vibrio cholerae HE39	SAMN00222985	1052	SAMN00222985 01052	-	ATPase_aa_Vibrios.hmm	-	0.00099	29.0	0.0	0.0017	28.3	0.0	1.3	1	0	0	1	1	1	1	unannotated	protein
SAMEA104125110	m: Vibr io cholerae	Vibrio cholerae HE-40	SAMN00722741	2230	SAMN00722741 02230	-	ATPase_aa_Vibrios.hmm	-	0.00099	29.0	0.0	0.0017	28.3	0.0	1.3	1	0	0	1	1	1	1	unannotated	protein
SAMEA104125111	m: Vibr io cholerae	Vibrio cholerae HE-46	SAMN00722963	2233	SAMN00722963 02233	-	ATPase_aa_Vibrios.hmm	-	0.00099	29.0	0.0	0.0017	28.3	0.0	1.3	1	0	0	1	1	1	1	unannotated	protein
SAMEA104136969	Salinivibrio costicola	Vibrio cholerae	SAMN06263907	3053	SAMN06263907 03053	-	ATPase_aa_Vibrios.hmm	-	0.00099	29.0	0.0	0.0017	28.3	0.0	1.3	1	0	0	1	1	1	1	unannotated	protein
SAMEA104147720	m: Vibr io cholerae	Vibrio cholerae O1 biovar El Tor str. Ogawa RND19187	SAMEA4384455	2430	SAMEA4384455 02430	-	ATPase_aa_Vibrios.hmm	-	0.00099	29.0	0.0	0.0017	28.3	0.0	1.3	1	0	0	1	1	1	1	unannotated	protein
SAMEA104147721	m: Vibr io cholerae	Vibrio cholerae	SAMN07451865	54	SAMN07451865 00054	-	ATPase_aa_Vibrios.hmm	-	0.001	29.0	0.0	0.0017	28.2	0.0	1.3	1	0	0	1	1	1	1	unannotated	protein
SAMEA104147722	m: Vibr io cholerae	Vibrio sp. 2017V-1038	SAMN09261046	2869	SAMN09261046 02869	-	ATPase_aa_Vibrios.hmm	-	0.001	29.0	0.0	17	15.2	0.0	2.3	2	0	0	2	2	2	1	unannotated	protein
SAMEA104147723	m: Vibr io cholerae	Vibrio sp. UBA2441	SAMN06456365	1694	SAMN06456365 01694	-	ATPase_aa_Vibrios.hmm	-	0.001	29.0	0.0	0.0013	28.6	0.0	1.1	1	0	0	1	1	1	1	unannotated	protein
SAMEA104147724	m: Vibr io cholerae	#N/A	SAMEA1018256	1541	SAMEA1018256 01541	-	ATPase_aa_Vibrios.hmm	-	0.0011	28.9	0.0	18	15.1	0.0	2.3	2	0	0	2	2	2	1	unannotated	protein
SAMEA104147725	m: Vibr io cholerae	m: Vibr io cholerae	SAMEA104147935	1271	SAMEA104147935 01271	-	ATPase_aa_Vibrios.hmm	-	0.0011	28.9	0.0	18	15.1	0.0	2.3	2	0	0	2	2	2	1	unannotated	protein
SAMEA104147726	m: Vibr io cholerae	Vibrio cholerae	SAMN05361712	3107	SAMN05361712 03107	-	ATPase_aa_Vibrios.hmm	-	0.0011	28.9	0.0	18	15.1	0.0	2.3	2	0	0	2	2	2	1	unannotated	protein
SAMEA104147727	m: Vibr io cholerae	Vibrio coralliilyticus OCN008	SAMN02304133	409	SAMN02304133 00409	-	ATPase_aa_Vibrios.hmm	-	0.0011	28.9	0.0	0.0012	28.7	0.0	1.1	1	0	0	1	1	1	1	unannotated	protein
SAMEA104147728	m: Vibr io cholerae	Vibrio cholerae	SAMEA1405701	2828	SAMEA1405701 02828	-	ATPase_aa_Vibrios.hmm	-	0.0011	28.8	0.0	5.1	16.9	0.0	2.4	2	0	0	2	2	2	1	unannotated	protein
SAMEA104147729	m: Vibr io cholerae	Vibrio cholerae	SAMN08982503	376	SAMN08982503 00376	-	ATPase_aa_Vibrios.hmm	-	0.0011	28.8	0.0	5.1	16.9	0.0	2.4	2	0	0	2	2	2	1	unannotated	protein
SAMEA104147730	m: Vibr io cholerae	Vibrio cholerae	SAMN08982505	1888	SAMN08982505 01888	-	ATPase_aa_Vibrios.hmm	-	0.0011	28.8	0.0	5.1	16.9	0.0	2.4	2	0	0	2	2	2	1	unannotated	protein
SAMEA104147731	m: Vibr io cholerae	#N/A	SAMD00000560	6578	SAMD00000560 06578	-	ATPase_aa_Vibrios.hmm	-	0.0011	28.8	0.1	0.0015	28.4	0.1	1.1	1	0	0	1	1	1	1	unannotated	protein
SAMEA104147732	m: Vibr io cholerae	#N/A	SAMD00016823	294	SAMD00016823 00294	-	ATPase_aa_Vibrios.hmm	-	0.0011	28.8	0.1	0.0015	28.4	0.1	1.1	1	0	0	1	1	1	1	unannotated	protein
SAMEA104147733	m: Vibr io cholerae	Vibrio metoecus	SAMN03610461	505	SAMN03610461 00505	-	ATPase_aa_Vibrios.hmm	-	0.0012	28.8	0.0	0.0022	27.9	0.0	1.4	1	1	0	1	1	1	1	unannotated	protein
SAMEA104147735	m: Vibr io cholerae	Vibrio parahaemolyticus	SAMN05578017	1992	SAMN05578017 01992	-	ATPase_aa_Vibrios.hmm	-	0.0012	28.7	0.0	0.0018	28.2	0.0	1.1	1	0	0	1	1	1	1	unannotated	protein
SAMEA104147736	m: Vibr io cholerae	Vibrio parahaemolyticus	SAMN07451861	509	SAMN07451861 00509	-	ATPase_aa_Vibrios.hmm	-	0.0012	28.7	0.0	0.0018	28.2	0.0	1.1	1	0	0	1	1	1	1	unannotated	protein
SAMEA104147738	m: Vibr io cholerae	Vibrio sp. 10N.286.51.C3	SAMN08099544	784	SAMN08099544 00784	-	ATPase_aa_Vibrios.hmm	-	0.0013	28.7	0.0	37	14.1	0.0	2.3	2	0	0	2	2	2	2	unannotated	protein
SAMEA104147749	m: Vibr io cholerae	Vibrio mimicus VM573	SAMN02470248	515	SAMN02470248 00515	-	ATPase_aa_Vibrios.hmm	-	0.0013	28.7	0.0	0.0024	27.7	0.0	1.4	1	1	0	1	1	1	1	unannotated	protein
SAMEA104147750	m: Vibr io cholerae	Vibrio mimicus SX-4	SAMN02470633	2731	SAMN02470633 02731	-	ATPase_aa_Vibrios.hmm	-	0.0013	28.7	0.0	0.0024	27.7	0.0	1.4	1	1	0	1	1	1	1	unannotated	protein
SAMEA104147751	m: Vibr io cholerae	Vibrio mimicus	SAMN02693882	2686	SAMN02693882 02686	-	ATPase_aa_Vibrios.hmm	-	0.0013	28.7	0.0	0.0024	27.7	0.0	1.4	1	1	0	1	1	1	1	unannotated	protein
SAMEA104147761	m: Vibr io cholerae	Vibrio mimicus	SAMN03996329	2727	SAMN03996329 02727	-	ATPase_aa_Vibrios.hmm	-	0.0013	28.7	0.0	0.0024	27.7	0.0	1.4	1	1	0	1	1	1	1	unannotated	protein
SAMEA104147763	m: Vibr io cholerae	Vibrio parahaemolyticus S003	SAMN02338867	4414	SAMN02338867 04414	-	ATPase_aa_Vibrios.hmm	-	0.0013	28.6	0.0	0.0017	28.2	0.0	1.1	1	0	0	1	1	1	1	unannotated	protein
SAMEA104147774	m: Vibr io cholerae	Vibrio parahaemolyticus	SAMN07451861	508	SAMN07451861 00508	-	ATPase_aa_Vibrios.hmm	-	0.0013	28.6	0.0	0.0017	28.2	0.0	1.1	1	0	0	1	1	1	1	unannotated	protein
SAMEA104147775	m: Vibr io cholerae	#N/A	SAMEA104090722	2803	SAMEA104090722 02803	-	ATPase_aa_Vibrios.hmm	-	0.0015	28.5	0.0	0.0028	27.6	0.0	1.4	1	1	0	1	1	1	1	unannotated	protein
SAMEA104147776	m: Vibr io cholerae	Vibrio cholerae	SAMEA1405570	2332	SAMEA1405570 02332	-	ATPase_aa_Vibrios.hmm	-	0.0015	28.5	0.0	0.0028	27.6	0.0	1.4	1	1	0	1	1	1	1	unannotated	protein
SAMEA104147777	m: Vibr io cholerae	#N/A	SAMD00006230	99	SAMD00006230 00099	-	ATPase_aa_Vibrios.hmm	-	0.0015	28.5	0.0	0.0028	27.6	0.0	1.4	1	1	0	1	1	1	1	unannotated	protein
SAMEA104147778	m: Vibr io cholerae	#N/A	SAMEA1018223	1837	SAMEA1018223 01837	-	ATPase_aa_Vibrios.hmm	-	0.0015	28.5	0.0	0.0028	27.6	0.0	1.4	1	1	0	1	1	1	1	unannotated	protein
SAMEA104147779	m: Vibr io cholerae	Vibrio cholerae	SAMEA2157712	267	SAMEA2157712 00267	-	ATPase_aa_Vibrios.hmm	-	0.0015	28.5	0.0	0.0028	27.6	0.0	1.4	1	1	0	1	1	1	1	unannotated	protein
SAMEA104147780	m: Vibr io cholerae	Vibrio cholerae	SAMN06806440	3489	SAMN06806440 03489	-	ATPase_aa_Vibrios.hmm	-	0.0015	28.5	0.0	0.0028	27.6	0.0	1.4	1	1	0	1	1	1	1	unannotated	protein
SAMEA104147781	m: Vibr io cholerae	Vibrio cholerae	SAMN07258830	3297	SAMN07258830 03297	-	ATPase_aa_Vibrios.hmm	-	0.0015	28.5	0.0	0.0028	27.6	0.0	1.4	1	1	0	1	1	1	1	unannotated	protein
SAMEA104147782	m: Vibr io cholerae	Vibrio cholerae	SAMN07341910	559	SAMN07341910 00559	-	ATPase_aa_Vibrios.hmm	-	0.0015	28.5	0.0	0.0028	27.6	0.0	1.4	1	1	0	1	1	1	1	unannotated	protein
SAMEA104147783	m: Vibr io cholerae	Vibrio cholerae	SAMN08741629	3581	SAMN08741629 03581	-	ATPase_aa_Vibrios.hmm	-	0.0015	28.5	0.0	0.0028	27.6	0.0	1.4	1	1	0	1	1	1	1	unannotated	protein
SAMEA104147784	m: Vibr io cholerae	Vibrio cholerae	SAMN08979164	361	SAMN08979164 00361	-	ATPase_aa_Vibrios.hmm	-	0.0015	28.5	0.0	0.0028	27.6	0.0	1.4	1	1	0	1	1	1	1	unannotated	protein
SAMEA104147785	m: Vibr io cholerae	Vibrio cholerae	SAMN09767733	2658	SAMN09767733 02658	-	ATPase_aa_Vibrios.hmm	-	0.0015	28.5	0.0	0.0028	27.6	0.0	1.4	1	1	0	1	1	1	1	unannotated	protein
SAMEA104147786	m: Vibr io cholerae	Vibrio cholerae	SAMN09767734	415	SAMN09767734 00415	-	ATPase_aa_Vibrios.hmm	-	0.0015	28.5	0.0	0.0028	27.6	0.0	1.4	1	1	0	1	1	1	1	unannotated	protein
SAMEA104147787	m: Vibr io cholerae	Vibrio cholerae	SAMN10360551	3766	SAMN10360551 03766	-	ATPase_aa_Vibrios.hmm	-	0.0015	28.5	0.0	0.0028	27.6	0.0	1.4	1	1	0	1	1	1	1	unannotated	protein
SAMEA104147788	m: Vibr io cholerae	Vibrio parahaemolyticus S049	SAMN02338910	4239	SAMN02338910 04239	-	ATPase_aa_Vibrios.hmm	-	0.0016	28.3	0.0	0.002	28.0	0.0	1.1	1	0	0	1	1	1	1	unannotated	protein
SAMEA104147789	m: Vibr io cholerae	Vibrio parahaemolyticus	SAMN03452289	4443	SAMN03452289 04443	-	ATPase_aa_Vibrios.hmm	-	0.0016	28.3	0.0	0.0021	28.0	0.0	1.1	1	0	0	1	1	1	1	unannotated	protein
SAMEA104147790	m: Vibr io cholerae	Vibrio vulnificus	SAMN03092747	4150	SAMN03092747 04150	-	ATPase_aa_Vibrios.hmm	-	0.0018	28.2	0.0	0.0031	27.4	0.0	1.3	1	1	0	1	1	1	1	unannotated	protein
SAMEA104147791	m: Vibr io cholerae	Vibrio vulnificus	SAMN03273308	4420	SAMN03273308 04420	-	ATPase_aa_Vibrios.hmm	-	0.0018	28.2	0.0	0.0031	27.4	0.0	1.3	1	1	0	1	1	1	1	unannotated	protein
SAMEA104147792	m: Vibr io cholerae	Vibrio vulnificus	SAMN03292655	567	SAMN03292655 00567	-	ATPase_aa_Vibrios.hmm	-	0.0018	28.2	0.0	0.0031	27.4	0.0	1.3	1	1	0	1	1	1	1	unannotated	protein
SAMEA104147794	m: Vibr io cholerae	Vibrio vulnificus	SAMN03293314	2152	SAMN03293314 02152	-	ATPase_aa_Vibrios.hmm	-	0.0018	28.2	0.0	0.0031	27.4	0.0	1.3	1	1	0	1	1	1	1	unannotated	protein
SAMEA104147795	m: Vibr io cholerae	Vibrio vulnificus	SAMN03486945	4436	SAMN03486945 04436	-	ATPase_aa_Vibrios.hmm	-	0.0018	28.2	0.0	0.0031	27.4	0.0	1.3	1	1	0	1	1	1	1	unannotated	protein
SAMEA104147796	m: Vibr io cholerae	Vibrio vulnificus	SAMN04457466	3926	SAMN04457466 03926	-	ATPase_aa_Vibrios.hmm	-	0.0018	28.2	0.0	0.0031	27.4	0.0	1.3	1	1	0	1	1	1	1	unannotated	protein
SAMEA104147797	m: Vibr io cholerae	Vibrio vulnificus	SAMN07739078	4184	SAMN07739078 04184	-	ATPase_aa_Vibrios.hmm	-	0.0018	28.2	0.0	0.0031	27.4	0.0	1.3	1	1	0	1	1	1	1	unannotated	protein
SAMEA104147798	m: Vibr io cholerae	Vibrio vulnificus	SAMN07739080	3980	SAMN07739080 03980	-	ATPase_aa_Vibrios.hmm	-	0.0018	28.2	0.0	0.0031	27.4	0.0	1.3	1	1	0	1	1	1	1	unannotated	protein
SAMEA104147799	m: Vibr io cholerae	Vibrio vulnificus	SAMN07739082	4114	SAMN07739082 04114	-	ATPase_aa_Vibrios.hmm	-	0.0018	28.2	0.0	0.0031	27.4	0.0	1.3	1	1	0	1	1	1	1	unannotated	protein
SAMEA104147800	m: Vibr io cholerae	Vibrio vulnificus	SAMN07739090	4189	SAMN07739090 04189	-	ATPase_aa_Vibrios.hmm	-	0.0018	28.2	0.0	0.0031	27.4	0.0	1.3	1	1	0	1	1	1	1	unannotated	protein
SAMEA104147801	m: Vibr io cholerae	Vibrio parahaemolyticus S121	SAMN02338970	3997	SAMN02338970 03997	-	ATPase_aa_Vibrios.hmm	-	0.0018	28.2	0.0	0.0023	27.8	0.0	1.1	1	0	0	1	1	1	1	unannotated	protein
SAMEA104147802	m: Vibr io cholerae	Vibrio parahaemolyticus	SAMN03358827	3137	SAMN03358827 03137	-	ATPase_aa_Vibrios.hmm	-	0.0018	28.2	0.0	0.0023	27.8	0.0	1.1	1	0	0	1	1	1	1	unannotated	protein
SAMEA104147803	m: Vibr io cholerae	Vibrio parahaemolyticus S132	SAMN02338980	4464	SAMN02338980 04464	-	ATPase_aa_Vibrios.hmm	-	0.0018	28.2	0.0	0.0026	27.7	0.0	1.1	1	0	0	1	1	1	1	unannotated	protein
SAMEA104147804	m: Vibr io cholerae	Vibrio splendidus	SAMN05418013	2024	SAMN05418013 02024	-	ATPase_aa_Vibrios.hmm	-	0.0018	28.1	0.1	0.51	20.2	0.0	2.6	2	0	0	2	2	2	1	unannotated	protein
SAMEA104147806	m: Vibr io cholerae	Vibrio splendidus	SAMN05418130	1163	SAMN05418130 01163	-	ATPase_aa_Vibrios.hmm	-	0.0018	28.1	0.1	0.51	20.2	0.0	2.6	2	0	0	2	2	2	1	unannotated	protein
SAMEA104147810	m: Vibr io cholerae	Vibrio splendidus	SAMN05418165	2634	SAMN05418165 02634	-	ATPase_aa_Vibrios.hmm	-	0.0018	28.1	0.1	0.51	20.2	0.0	2.6	2	0	0	2	2	2	1	unannotated	protein
SAMEA104147811	m: Vibr io cholerae	Vibrio cholerae P-18785	SAMN02469778	2295	SAMN02469778 02295	-	ATPase_aa_Vibrios.hmm	-	0.0021	28.0	0.0	0.004	27.0	0.0	1.4	1	1	0	1	1	1	1	unannotated	protein
SAMEA104147812	m: Vibr io cholerae	Vibrio cholerae	SAMN07192613	699	SAMN07192613 00699	-	ATPase_aa_Vibrios.hmm	-	0.0021	28.0	0.0	0.004	27.0	0.0	1.4	1	1	0	1	1	1	1	unannotated	protein
SAMEA104147813	m: Vibr io cholerae	Vibrio cholerae	SAMEA1919989	3386	SAMEA1919989 03386	-	ATPase_aa_Vibrios.hmm	-	0.0021	28.0	0.0	0.004	27.0	0.0	1.4	1	1	0	1	1	1	1	unannotated	protein
SAMEA104147814	m: Vibr io cholerae	Vibrio cholerae	SAMN08979255	1814	SAMN08979255 01814	-	ATPase_aa_Vibrios.hmm	-	0.0021	28.0	0.0	0.004	27.0	0.0	1.4	1	1	0	1	1	1	1	unannotated	protein
SAMEA104147815	m: Vibr io cholerae	Vibrio cholerae	SAMN09767770	462	SAMN09767770 00462	-	ATPase_aa_Vibrios.hmm	-	0.0021	28.0	0.0	0.004	27.0	0.0	1.4	1	1	0	1	1	1	1	unannotated	protein
SAMEA104147816	m: Vibr io cholerae	Vibrio cholerae	SAMEA1405618	764	SAMEA1405618 00764	-	ATPase_aa_Vibrios.hmm	-	0.0021	27.9	0.0	0.0041	27.0	0.0	1.4	1	1	0	1	1	1	1	unannotated	protein
SAMEA104147817	m: Vibr io cholerae	Vibrio splendidus	SAMN08099551	517	SAMN08099551 00517	-	ATPase_aa_Vibrios.hmm	-	0.0022	27.9	0.0	0.0044	26.9	0.0	1.4	1	1	0	1	1	1	1	unannotated	protein
SAMEA104147818	m: Vibr io cholerae	Vibrio coralliilyticus OCN008	SAMN02304133	1912	SAMN02304133 01912	-	ATPase_aa_Vibrios.hmm	-	0.0027	27.6	0.0	0.003	27.5	0.0	1.2	1	0	0	1	1	1	1	unannotated	protein
SAMEA104147819	m: Vibr io cholerae	Vibrio parahaemolyticus	SAMN05578017	1996	SAMN05578017 01996	-	ATPase_aa_Vibrios.hmm	-	0.003	27.4	0.0	0.0039	27.1	0.0	1.1	1	0	0	1	1	1	1	unannotated	protein
SAMEA104147820	m: Vibr io cholerae	Vibrio splendidus	SAMN05418051	670	SAMN05418051 00670	-	ATPase_aa_Vibrios.hmm	-	0.0032	27.4	0.1	0.0041	27.0	0.1	1.2	1	0	0	1	1	1	1	unannotated	protein
SAMEA104147821	m: Vibr io cholerae	Vibrio parahaemolyticus	SAMN03358827	3136	SAMN03358827 03136	-	ATPase_aa_Vibrios.hmm	-	0.0038	27.1	0.0	0.005	26.7	0.0	1.1	1	0	0	1	1	1	1	unannotated	protein
SAMEA104147822	m: Vibr io cholerae	Vibrio diabolicus	SAMN03996254	3020	SAMN03996254 03020	-	ATPase_aa_Vibrios.hmm	-	0.0049	26.8	0.1	1.1	19.1	0.0	2.4	2	0	0	2	2	2	1	unannotated	protein
SAMEA104147823	m: Vibr io cholerae	Vibrio hangzhouensis	SAMN04488244	14	SAMN04488244 00014	-	ATPase_aa_Vibrios.hmm	-	0.0053	26.6	0.0	0.0086	26.0	0.0	1.3	1	1	0	1	1	1	1	unannotated	protein
SAMEA104147824	m: Vibr io cholerae	Vibrio parahaemolyticus S034	SAMN02338895	3456	SAMN02338895 03456	-	ATPase_aa_Vibrios.hmm	-	0.0065	26.4	0.0	0.0087	25.9	0.0	1.2	1	0	0	1	1	1	1	unannotated	protein
SAMEA104147825	m: Vibr io cholerae	Vibrio parahaemolyticus	SAMN07279751	1902	SAMN07279751 01902	-	ATPase_aa_Vibrios.hmm	-	0.0069	26.3	0.1	1.4	18.7	0.1	2.5	2	0	0	2	2	2	1	unannotated	protein
SAMEA104147826	m: Vibr io cholerae	Vibrio vulnificus	SAMN02368462	4228	SAMN02368462 04228	-	ATPase_aa_Vibrios.hmm	-	0.007	26.3	0.1	1.5	18.7	0.1	2.5	2	0	0	2	2	2	1	unannotated	protein
SAMEA104147827	m: Vibr io cholerae	Vibrio vulnificus	SAMN03358948	1117	SAMN03358948 01117	-	ATPase_aa_Vibrios.hmm	-	0.007	26.3	0.1	1.5	18.7	0.1	2.5	2	0	0	2	2	2	1	unannotated	protein
SAMEA104147828	m: Vibr io cholerae	Vibrio cholerae HE-45	SAMN00621717	312	SAMN00621717 00312	-	ATPase_aa_Vibrios.hmm	-	0.007	26.3	0.1	1.4	18.7	0.1	2.5	2	0	0	2	2	2	1	unannotated	protein
SAMEA104147829	m: Vibr io cholerae	Vibrio parahaemolyticus S034	SAMN02338895	78	SAMN02338895 00078	-	ATPase_aa_Vibrios.hmm	-	0.007	26.3	0.1	1.4	18.7	0.1	2.5	2	0	0	2	2	2	1	unannotated	protein
SAMEA104147830	m: Vibr io cholerae	Vibrio vulnificus	SAMN03496268	2413	SAMN03496268 02413	-	ATPase_aa_Vibrios.hmm	-	0.007	26.2	0.1	1.5	18.7	0.1	2.5	2	0	0	2	2	2	1	unannotated	protein
SAMEA104147831	m: Vibr io cholerae	Vibrio vulnificus	SAMN04193762	1478	SAMN04193762 01478	-	ATPase_aa_Vibrios.hmm	-	0.007	26.2	0.1	1.5	18.7	0.1	2.5	2	0	0	2	2	2	1	unannotated	protein
SAMEA104147832	m: Vibr io cholerae	Vibrio vulnificus	SAMN04219564	1182	SAMN04219564 01182	-	ATPase_aa_Vibrios.hmm	-	0.007	26.2	0.1	1.5	18.7	0.1	2.5	2	0	0	2	2	2	1	unannotated	protein
SAMEA104147833	m: Vibr io cholerae	Vibrio vulnificus	SAMN07739095	1216	SAMN07739095 01216	-	ATPase_aa_Vibrios.hmm	-	0.007	26.2	0.1	1.5	18.7	0.1	2.5	2	0	0	2	2	2	1	unannotated	protein
SAMEA104147834	m: Vibr io cholerae	Vibrio parahaemolyticus	SAMN07279739	4379	SAMN07279739 04379	-	ATPase_aa_Vibrios.hmm	-	0.0072	26.2	0.1	1.4	18.7	0.1	2.5	2	0	0	2	2	2	1	unannotated	protein
SAMEA104147835	m: Vibr io cholerae	Vibrio parahaemolyticus S040	SAMN02338901	1583	SAMN02338901 01583	-	ATPase_aa_Vibrios.hmm	-	0.0073	26.2	0.1	1.4	18.7	0.1	2.4	2	0	0	2	2	2	1	unannotated	protein
SAMEA104147836	m: Vibr io cholerae	Vibrio parahaemolyticus S110	SAMN02338959	2798	SAMN02338959 02798	-	ATPase_aa_Vibrios.hmm	-	0.0073	26.2	0.1	1.4	18.7	0.1	2.4	2	0	0	2	2	2	1	unannotated	protein
SAMEA104147837	m: Vibr io cholerae	Vibrio parahaemolyticus S111	SAMN02338960	1541	SAMN02338960 01541	-	ATPase_aa_Vibrios.hmm	-	0.0073	26.2	0.1	1.4	18.7	0.1	2.4	2	0	0	2	2	2	1	unannotated	protein
SAMEA104147838	m: Vibr io cholerae	Vibrio parahaemolyticus S113	SAMN02338962	6	SAMN02338962 00006	-	ATPase_aa_Vibrios.hmm	-	0.0073	26.2	0.1	1.4	18.7	0.1	2.4	2	0	0	2	2	2	1	unannotated	protein
SAMEA104147839	m: Vibr io cholerae	Vibrio parahaemolyticus S114	SAMN02338963	1371	SAMN02338963 01371	-	ATPase_aa_Vibrios.hmm	-	0.0073	26.2	0.1	1.4	18.7	0.1	2.4	2	0	0	2	2	2	1	unannotated	protein
SAMEA104147840	m: Vibr io cholerae	Vibrio parahaemolyticus S115	SAMN02338964	1126	SAMN02338964 01126	-	ATPase_aa_Vibrios.hmm	-	0.0073	26.2	0.1	1.4	18.7	0.1	2.4	2	0	0	2	2	2	1	unannotated	protein
SAMEA104147841	m: Vibr io cholerae	Vibrio parahaemolyticus	SAMN04422063	4287	SAMN04422063 04287	-	ATPase_aa_Vibrios.hmm	-	0.0073	26.2	0.1	1.4	18.7	0.1	2.4	2	0	0	2	2	2	1	unannotated	protein
SAMEA104147842	m: Vibr io cholerae	Vibrio crassostreae	SAMEA2591286	5237	SAMEA2591286 05237	-	ATPase_aa_Vibrios.hmm	-	0.0074	26.2	0.1	0.009	25.9	0.1	1.2	1	0	0	1	1	1	1	unannotated	protein
SAMEA104147843	m: Vibr io cholerae	#N/A	SAMN11522382	3855	SAMN11522382 03855	-	ATPase_aa_Vibrios.hmm	-	0.0074	26.2	0.1	1.4	18.7	0.1	2.4	2	0	0	2	2	2	1	unannotated	protein
SAMEA104147844	m: Vibr io cholerae	Vibrio anguillarum	SAMEA4504064	2789	SAMEA4504064 02789	-	ATPase_aa_Vibrios.hmm	-	0.0074	26.2	0.1	1.4	18.7	0.1	2.4	2	0	0	2	2	2	1	unannotated	protein
SAMEA104147845	m: Vibr io cholerae	Vibrio anguillarum	SAMN03177464	2355	SAMN03177464 02355	-	ATPase_aa_Vibrios.hmm	-	0.0074	26.2	0.1	1.4	18.7	0.1	2.4	2	0	0	2	2	2	1	unannotated	protein
SAMEA104147846	m: Vibr io cholerae	Vibrio parahaemolyticus	SAMEA3443777	4297	SAMEA3443777 04297	-	ATPase_aa_Vibrios.hmm	-	0.0075	26.1	0.1	1.4	18.7	0.1	2.4	2	0	0	2	2	2	1	unannotated	protein
SAMEA104147847	m: Vibr io cholerae	Vibrio parahaemolyticus O1:K33 str. CDC_K4557	SAMN02179884	2840	SAMN02179884 02840	-	ATPase_aa_Vibrios.hmm	-	0.0075	26.1	0.1	1.4	18.7	0.1	2.4	2	0	0	2	2	2	1	unannotated	protein
SAMEA104147848	m: Vibr io cholerae	Vibrio parahaemolyticus	SAMN02368279	2105	SAMN02368279 02105	-	ATPase_aa_Vibrios.hmm	-	0.0075	26.1	0.1	1.4	18.7	0.1	2.4	2	0	0	2	2	2	1	unannotated	protein
SAMEA104147849	m: Vibr io cholerae	Vibrio parahaemolyticus	SAMN07185549	2959	SAMN07185549 02959	-	ATPase_aa_Vibrios.hmm	-	0.0075	26.1	0.1	1.4	18.7	0.1	2.4	2	0	0	2	2	2	1	unannotated	protein
SAMEA104147850	m: Vibr io cholerae	Vibrio parahaemolyticus	SAMN07279738	53	SAMN07279738 00053	-	ATPase_aa_Vibrios.hmm	-	0.0075	26.1	0.1	1.4	18.7	0.1	2.4	2	0	0	2	2	2	1	unannotated	protein
SAMEA104147851	m: Vibr io cholerae	Vibrio parahaemolyticus	SAMN08902719	783	SAMN08902719 00783	-	ATPase_aa_Vibrios.hmm	-	0.0075	26.1	0.1	1.4	18.7	0.1	2.4	2	0	0	2	2	2	1	unannotated	protein
SAMEA104147852	m: Vibr io cholerae	Vibrio parahaemolyticus	SAMN08965161	2194	SAMN08965161 02194	-	ATPase_aa_Vibrios.hmm	-	0.0075	26.1	0.1	1.4	18.7	0.1	2.4	2	0	0	2	2	2	1	unannotated	protein
SAMEA104147853	m: Vibr io cholerae	Vibrio parahaemolyticus	SAMN09295475	2100	SAMN09295475 02100	-	ATPase_aa_Vibrios.hmm	-	0.0075	26.1	0.1	1.4	18.7	0.1	2.4	2	0	0	2	2	2	1	unannotated	protein
SAMEA104147854	m: Vibr io cholerae	Vibrio parahaemolyticus	SAMN09296051	1819	SAMN09296051 01819	-	ATPase_aa_Vibrios.hmm	-	0.0075	26.1	0.1	1.4	18.7	0.1	2.4	2	0	0	2	2	2	1	unannotated	protein
SAMEA104147855	m: Vibr io cholerae	Vibrio cholerae	SAMN07350481	1992	SAMN07350481 01992	-	ATPase_aa_Vibrios.hmm	-	0.0075	26.1	0.1	1.4	18.7	0.1	2.4	2	0	0	2	2	2	1	unannotated	protein
SAMEA104147856	m: Vibr io cholerae	Vibrio cholerae	SAMN08984079	2324	SAMN08984079 02324	-	ATPase_aa_Vibrios.hmm	-	0.0075	26.1	0.1	1.4	18.7	0.1	2.4	2	0	0	2	2	2	1	unannotated	protein
SAMEA104147857	m: Vibr io cholerae	#N/A	SAMEA103920859	2202	SAMEA103920859 02202	-	ATPase_aa_Vibrios.hmm	-	0.0076	26.1	0.1	1.4	18.7	0.1	2.4	2	0	0	2	2	2	1	unannotated	protein
SAMEA104147858	m: Vibr io cholerae	Vibrio cholerae V51	SAMN02435835	2652	SAMN02435835 02652	-	ATPase_aa_Vibrios.hmm	-	0.0076	26.1	0.1	1.4	18.7	0.1	2.4	2	0	0	2	2	2	1	unannotated	protein
SAMEA104147859	m: Vibr io cholerae	Vibrio cholerae	SAMN02693884	3137	SAMN02693884 03137	-	ATPase_aa_Vibrios.hmm	-	0.0076	26.1	0.1	1.4	18.7	0.1	2.4	2	0	0	2	2	2	1	unannotated	protein
SAMEA104147860	m: Vibr io cholerae	Vibrio cholerae	SAMN07661831	2992	SAMN07661831 02992	-	ATPase_aa_Vibrios.hmm	-	0.0077	26.1	0.1	1.4	18.7	0.1	2.4	2	0	0	2	2	2	1	unannotated	protein
SAMEA104147861	m: Vibr io cholerae	Vibrio sp. 2015V-1076	SAMN09261043	1968	SAMN09261043 01968	-	ATPase_aa_Vibrios.hmm	-	0.0078	26.1	0.1	1.4	18.7	0.1	2.4	2	0	0	2	2	2	1	unannotated	protein
SAMEA104147862	m: Vibr io cholerae	Vibrio sp. 2016V-1018	SAMN09261044	338	SAMN09261044 00338	-	ATPase_aa_Vibrios.hmm	-	0.0078	26.1	0.1	1.4	18.7	0.1	2.4	2	0	0	2	2	2	1	unannotated	protein
SAMEA104147863	m: Vibr io cholerae	Vibrio vulnificus	SAMN03496269	3845	SAMN03496269 03845	-	ATPase_aa_Vibrios.hmm	-	0.0078	26.1	0.1	1.4	18.7	0.1	2.4	2	0	0	2	2	2	1	unannotated	protein
SAMEA104147864	m: Vibr io cholerae	Vibrio vulnificus	SAMN04219563	3153	SAMN04219563 03153	-	ATPase_aa_Vibrios.hmm	-	0.0078	26.1	0.1	1.4	18.7	0.1	2.4	2	0	0	2	2	2	1	unannotated	protein
SAMEA104147865	m: Vibr io cholerae	Vibrio fluvialis	SAMN04221178	2207	SAMN04221178 02207	-	ATPase_aa_Vibrios.hmm	-	0.0078	26.1	0.1	1.4	18.7	0.1	2.4	2	0	0	2	2	2	1	unannotated	protein
SAMEA104147866	m: Vibr io cholerae	Vibrio vulnificus	SAMN07739068	2829	SAMN07739068 02829	-	ATPase_aa_Vibrios.hmm	-	0.0078	26.1	0.1	1.4	18.7	0.1	2.4	2	0	0	2	2	2	1	unannotated	protein
SAMEA104147867	m: Vibr io cholerae	Vibrio vulnificus	SAMN03009989	3093	SAMN03009989 03093	-	ATPase_aa_Vibrios.hmm	-	0.0081	26.0	0.1	1.4	18.7	0.1	2.4	2	0	0	2	2	2	1	unannotated	protein
SAMEA104147868	m: Vibr io cholerae	Vibrio vulnificus	SAMN09270229	2805	SAMN09270229 02805	-	ATPase_aa_Vibrios.hmm	-	0.0081	26.0	0.1	1.4	18.7	0.1	2.4	2	0	0	2	2	2	1	unannotated	protein
SAMEA104147869	m: Vibr io cholerae	#N/A	SAMEA103920817	961	SAMEA103920817 00961	-	ATPase_aa_Vibrios.hmm	-	0.0086	26.0	0.1	1.8	18.3	0.0	2.5	2	0	0	2	2	2	1	unannotated	protein
SAMEA104147870	m: Vibr io cholerae	Vibrio cholerae O1 biovar El Tor str. Ogawa RND19187	SAMEA4384428	3346	SAMEA4384428 03346	-	ATPase_aa_Vibrios.hmm	-	0.0086	26.0	0.1	1.8	18.3	0.0	2.5	2	0	0	2	2	2	1	unannotated	protein
SAMEA104147871	m: Vibr io cholerae	Vibrio cholerae O1 biovar El Tor str. Ogawa RND19187	SAMEA4384827	2354	SAMEA4384827 02354	-	ATPase_aa_Vibrios.hmm	-	0.0086	26.0	0.1	1.8	18.3	0.0	2.5	2	0	0	2	2	2	1	unannotated	protein
SAMEA104147872	m: Vibr io cholerae	Vibrio cholerae	SAMN08982492	3188	SAMN08982492 03188	-	ATPase_aa_Vibrios.hmm	-	0.0086	26.0	0.1	1.8	18.3	0.0	2.5	2	0	0	2	2	2	1	unannotated	protein
SAMEA104147873	m: Vibr io cholerae	Vibrio cholerae	SAMN08982520	1274	SAMN08982520 01274	-	ATPase_aa_Vibrios.hmm	-	0.0086	26.0	0.1	1.8	18.3	0.0	2.5	2	0	0	2	2	2	1	unannotated	protein
SAMEA104147874	m: Vibr io cholerae	Vibrio cholerae	SAMN08982528	2697	SAMN08982528 02697	-	ATPase_aa_Vibrios.hmm	-	0.0086	26.0	0.1	1.8	18.3	0.0	2.5	2	0	0	2	2	2	1	unannotated	protein
SAMEA104147875	m: Vibr io cholerae	#N/A	SAMEA104147845	2381	SAMEA104147845 02381	-	ATPase_aa_Vibrios.hmm	-	0.0086	26.0	0.1	1.8	18.3	0.0	2.5	2	0	0	2	2	2	1	unannotated	protein
SAMEA104147876	m: Vibr io cholerae	#N/A	SAMEA104147846	2319	SAMEA104147846 02319	-	ATPase_aa_Vibrios.hmm	-	0.0086	26.0	0.1	1.8	18.3	0.0	2.5	2	0	0	2	2	2	1	unannotated	protein
SAMEA104147877	m: Vibr io cholerae	Vibrio cholerae	SAMEA4057597	2555	SAMEA4057597 02555	-	ATPase_aa_Vibrios.hmm	-	0.0086	26.0	0.1	1.8	18.3	0.0	2.5	2	0	0	2	2	2	1	unannotated	protein
SAMEA104147885	m: Vibr io cholerae	Vibrio cholerae	SAMEA4057602	1988	SAMEA4057602 01988	-	ATPase_aa_Vibrios.hmm	-	0.0086	26.0	0.1	1.8	18.3	0.0	2.5	2	0	0	2	2	2	1	unannotated	protein
SAMEA104147898	m: Vibr io cholerae	Vibrio cholerae	SAMEA4057603	1887	SAMEA4057603 01887	-	ATPase_aa_Vibrios.hmm	-	0.0086	26.0	0.1	1.8	18.3	0.0	2.5	2	0	0	2	2	2	1	unannotated	protein
SAMEA104147899	m: Vibr io cholerae	Vibrio cholerae	SAMEA4057604	548	SAMEA4057604 00548	-	ATPase_aa_Vibrios.hmm	-	0.0086	26.0	0.1	1.8	18.3	0.0	2.5	2	0	0	2	2	2	1	unannotated	protein
SAMEA104147900	m: Vibr io cholerae	Vibrio cholerae	SAMEA4057605	2861	SAMEA4057605 02861	-	ATPase_aa_Vibrios.hmm	-	0.0086	26.0	0.1	1.8	18.3	0.0	2.5	2	0	0	2	2	2	1	unannotated	protein
SAMEA104147901	m: Vibr io cholerae	Vibrio cholerae HE-09	SAMN00222979	684	SAMN00222979 00684	-	ATPase_aa_Vibrios.hmm	-	0.0086	26.0	0.1	1.8	18.3	0.0	2.5	2	0	0	2	2	2	1	unannotated	protein
SAMEA104147902	m: Vibr io cholerae	Vibrio cholerae HE-09	SAMN02435807	2098	SAMN02435807 02098	-	ATPase_aa_Vibrios.hmm	-	0.0086	26.0	0.1	1.8	18.3	0.0	2.5	2	0	0	2	2	2	1	unannotated	protein
SAMEA104147903	m: Vibr io cholerae	Vibrio cholerae	SAMN02708831	1131	SAMN02708831 01131	-	ATPase_aa_Vibrios.hmm	-	0.0086	26.0	0.1	1.8	18.3	0.0	2.5	2	0	0	2	2	2	1	unannotated	protein
SAMEA104147904	m: Vibr io cholerae	Vibrio cholerae	SAMN06263905	2166	SAMN06263905 02166	-	ATPase_aa_Vibrios.hmm	-	0.0086	26.0	0.1	1.8	18.3	0.0	2.5	2	0	0	2	2	2	1	unannotated	protein
SAMEA104147905	m: Vibr io cholerae	Vibrio cholerae	SAMN07367925	2996	SAMN07367925 02996	-	ATPase_aa_Vibrios.hmm	-	0.0086	26.0	0.1	1.8	18.3	0.0	2.5	2	0	0	2	2	2	1	unannotated	protein
SAMEA104147907	m: Vibr io cholerae	Vibrio cholerae	SAMN08384473	3013	SAMN08384473 03013	-	ATPase_aa_Vibrios.hmm	-	0.0086	26.0	0.1	1.8	18.3	0.0	2.5	2	0	0	2	2	2	1	unannotated	protein
SAMEA104147908	m: Vibr io cholerae	Vibrio cholerae	SAMN08979172	1377	SAMN08979172 01377	-	ATPase_aa_Vibrios.hmm	-	0.0086	26.0	0.1	1.8	18.3	0.0	2.5	2	0	0	2	2	2	1	unannotated	protein
SAMEA104147909	m: Vibr io cholerae	Vibrio cholerae	SAMN08979211	3075	SAMN08979211 03075	-	ATPase_aa_Vibrios.hmm	-	0.0086	26.0	0.1	1.8	18.3	0.0	2.5	2	0	0	2	2	2	1	unannotated	protein
SAMEA104147910	m: Vibr io cholerae	Vibrio sp. 07-2425	SAMN09261050	1407	SAMN09261050 01407	-	ATPase_aa_Vibrios.hmm	-	0.0086	26.0	0.1	1.8	18.3	0.0	2.5	2	0	0	2	2	2	1	unannotated	protein
SAMEA104147911	m: Vibr io cholerae	Vibrio sp. 2017V-1144	SAMN09261057	1293	SAMN09261057 01293	-	ATPase_aa_Vibrios.hmm	-	0.0086	26.0	0.1	1.8	18.3	0.0	2.5	2	0	0	2	2	2	1	unannotated	protein
SAMEA104147914	m: Vibr io cholerae	Vibrio cholerae	SAMN09767756	1033	SAMN09767756 01033	-	ATPase_aa_Vibrios.hmm	-	0.0086	26.0	0.1	1.8	18.3	0.0	2.5	2	0	0	2	2	2	1	unannotated	protein
SAMEA104147915	m: Vibr io cholerae	Vibrio cholerae	SAMN10390787	916	SAMN10390787 00916	-	ATPase_aa_Vibrios.hmm	-	0.0086	26.0	0.1	1.8	18.3	0.0	2.5	2	0	0	2	2	2	1	unannotated	protein
SAMEA104147916	m: Vibr io cholerae	Vibrio cholerae	SAMN10390788	3196	SAMN10390788 03196	-	ATPase_aa_Vibrios.hmm	-	0.0086	26.0	0.1	1.8	18.3	0.0	2.5	2	0	0	2	2	2	1	unannotated	protein
SAMEA104147917	m: Vibr io cholerae	Vibrio marisflavi	SAMN03338712	4074	SAMN03338712 04074	-	ATPase_aa_Vibrios.hmm	-	0.0093	25.8	0.0	0.011	25.6	0.0	1.1	1	0	0	1	1	1	1	unannotated	protein

## Sheet: HMM hits MCP DJR
SAM	Sp	Species	#	#	target	name	accession	query	name	accession	E-value	score	bias	E-value	score	bias	exp	reg	clu	ov	env	dom	rep
SAMD00000379	Enterovibrio sp. JCM 19048	Vibrio sp. JCM 18904	SAMD00000560	SAMD00000560 _ 06580	-	DJR_aa_Vibrios.hmm	-	2.5e-08	44.2	0.1	3.3e-08	43.8	0.1	1.0	1	0	0	1	1	1	1	unannotated	protein
SAMD00000383	Vibrio sp. JCM 19052	Vibrio alginolyticus	SAMD00000692	SAMD00000692 _ 03607	-	DJR_aa_Vibrios.hmm	-	3.6e-08	43.7	0.0	4.5e-08	43.3	0.0	1.0	1	0	0	1	1	1	1	unannotated	protein
SAMD00000384	Vibrio sp. JCM 19053	Vibrio cholerae	SAMD00006230	SAMD00006230 _ 00097	-	DJR_aa_Vibrios.hmm	-	3.2e-05	34.0	0.0	4.4e-05	33.5	0.0	1.1	1	0	0	1	1	1	1	unannotated	protein
SAMD00000392	Vibrio sp. JCM 19061	Vibrio mimicus	SAMD00008852	SAMD00008852 _ 00106	-	DJR_aa_Vibrios.hmm	-	6.3e-09	46.1	0.0	8e-09	45.8	0.0	1.0	1	0	0	1	1	1	1	unannotated	protein
SAMD00000393	Pseudovibrio sp. JCM 19062	Vibrio parahaemolyticus TUMSAT_DE2_S2	SAMD00009558	SAMD00009558 _ 02491	-	DJR_aa_Vibrios.hmm	-	6.1e-08	42.9	0.0	7.7e-08	42.6	0.0	1.0	1	0	0	1	1	1	1	unannotated	protein
SAMD00000394	Vibrio sp. JCM 19063	Vibrio parahaemolyticus TUMSAT_D06_S3	SAMD00009560	SAMD00009560 _ 04088	-	DJR_aa_Vibrios.hmm	-	6.1e-08	42.9	0.0	7.7e-08	42.6	0.0	1.0	1	0	0	1	1	1	1	unannotated	protein
SAMD00000395	Vibrio sp. JCM 19064	Vibrio parahaemolyticus TUMSAT_H03_S5	SAMD00009561	SAMD00009561 _ 04371	-	DJR_aa_Vibrios.hmm	-	4.2e-09	46.7	0.0	5.4e-09	46.4	0.0	1.0	1	0	0	1	1	1	1	unannotated	protein
SAMD00000426	Desulfovibrio brasiliensis JCM 12178	Vibrio mimicus	SAMD00011341	SAMD00011341 _ 01845	-	DJR_aa_Vibrios.hmm	-	6.3e-09	46.1	0.0	8e-09	45.8	0.0	1.0	1	0	0	1	1	1	1	unannotated	protein
SAMD00000429	Pseudovibrio denitrificans JCM 12308	Vibrio sp. JCM 18904	SAMD00016823	SAMD00016823 _ 00296	-	DJR_aa_Vibrios.hmm	-	2.5e-08	44.2	0.1	3.3e-08	43.8	0.1	1.0	1	0	0	1	1	1	1	unannotated	protein
SAMD00000519	Thermodesulfovibrio aggregans JCM 13213	Vibrio variabilis	SAMD00017311	SAMD00017311 _ 06291	-	DJR_aa_Vibrios.hmm	-	3.7e-07	40.3	0.0	5.4e-07	39.8	0.0	1.2	1	0	0	1	1	1	1	unannotated	protein
SAMD00000560	Vibrio sp. JCM 18904	Vibrio campbellii	SAMD00019132	SAMD00019132 _ 04830	-	DJR_aa_Vibrios.hmm	-	6.9e-06	36.2	0.0	9.2e-06	35.8	0.0	1.1	1	0	0	1	1	1	1	unannotated	protein
SAMD00000561	Vibrio sp. JCM 18905	Vibrio campbellii	SAMD00019136	SAMD00019136 _ 04670	-	DJR_aa_Vibrios.hmm	-	3e-06	37.4	0.0	3.9e-06	37.0	0.0	1.0	1	0	0	1	1	1	1	unannotated	protein
SAMD00000562	Vibrio parahaemolyticus RIMD 2210633	Vibrio harveyi	SAMD00019140	SAMD00019140 _ 00379	-	DJR_aa_Vibrios.hmm	-	0.005	26.8	0.0	0.0064	26.5	0.0	1.1	1	0	0	1	1	1	1	unannotated	protein
SAMD00000692	Vibrio alginolyticus	Vibrio harveyi	SAMD00019140	SAMD00019140 _ 02287	-	DJR_aa_Vibrios.hmm	-	6.9e-06	36.2	0.0	9.2e-06	35.8	0.0	1.1	1	0	0	1	1	1	1	unannotated	protein
SAMD00006025	Vibrio anguillarum	Vibrio harveyi	SAMD00032033	SAMD00032033 _ 03685	-	DJR_aa_Vibrios.hmm	-	1.7e-06	38.1	0.0	2.3e-06	37.8	0.0	1.0	1	0	0	1	1	1	1	unannotated	protein
SAMD00006230	Vibrio cholerae	Vibrio jasicida MWB 21	SAMD00036654	SAMD00036654 _ 00631	-	DJR_aa_Vibrios.hmm	-	7.1e-06	36.1	0.0	9.4e-06	35.7	0.0	1.1	1	0	0	1	1	1	1	unannotated	protein
SAMD00006305	Vibrio alginolyticus	Vibrio jasicida CAIM 1864 = LMG 25398	SAMD00036660	SAMD00036660 _ 00192	-	DJR_aa_Vibrios.hmm	-	7.1e-06	36.1	0.0	9.4e-06	35.7	0.0	1.1	1	0	0	1	1	1	1	unannotated	protein
SAMD00008852	Vibrio mimicus	Vibrio rotiferianus CAIM 577 = LMG 21460	SAMD00036662	SAMD00036662 _ 03924	-	DJR_aa_Vibrios.hmm	-	2e-11	54.4	0.0	2.6e-11	53.9	0.0	1.0	1	0	0	1	1	1	1	unannotated	protein
SAMD00009378	Vibrio fluvialis	Vibrio mediterranei NBRC 15635	SAMD00046756	SAMD00046756 _ 05126	-	DJR_aa_Vibrios.hmm	-	0.0022	28.0	0.0	0.003	27.5	0.0	1.1	1	0	0	1	1	1	1	unannotated	protein
SAMD00009556	Vibrio parahaemolyticus TUMSAT_H01_S4	Vibrio parahaemolyticus RIMD 2210633	SAMD00058707	SAMD00058707 _ 01542	-	DJR_aa_Vibrios.hmm	-	6.1e-08	42.9	0.0	7.7e-08	42.6	0.0	1.0	1	0	0	1	1	1	1	unannotated	protein
SAMD00009557	Vibrio parahaemolyticus TUMSAT_H10_S6	Vibrio parahaemolyticus RIMD 2210633	SAMD00058707	SAMD00058707 _ 03915	-	DJR_aa_Vibrios.hmm	-	2.8e-07	40.8	0.1	3.2e-07	40.5	0.1	1.0	1	0	0	1	1	1	1	unannotated	protein
SAMD00009558	Vibrio parahaemolyticus TUMSAT_DE2_S2	Vibrio harveyi	SAMD00115416	SAMD00115416 _ 05439	-	DJR_aa_Vibrios.hmm	-	0.005	26.8	0.0	0.0064	26.5	0.0	1.1	1	0	0	1	1	1	1	unannotated	protein
SAMD00009559	Vibrio parahaemolyticus TUMSAT_DE1_S1	Vibrio cholerae	SAMEA1018223	SAMEA1018223 _ 01839	-	DJR_aa_Vibrios.hmm	-	3.2e-05	34.0	0.0	4.4e-05	33.5	0.0	1.1	1	0	0	1	1	1	1	unannotated	protein
SAMD00009560	Vibrio parahaemolyticus TUMSAT_D06_S3	Vibrio cholerae	SAMEA1018722	SAMEA1018722 _ 02333	-	DJR_aa_Vibrios.hmm	-	3.2e-05	34.0	0.0	4.4e-05	33.5	0.0	1.1	1	0	0	1	1	1	1	unannotated	protein
SAMD00009561	Vibrio parahaemolyticus TUMSAT_H03_S5	m: Vibr io cholerae	SAMEA103900016	SAMEA103900016 _ 03718	-	DJR_aa_Vibrios.hmm	-	3.1e-09	47.2	0.0	3.9e-09	46.8	0.0	1.0	1	0	0	1	1	1	1	unannotated	protein
SAMD00009967	Vibrio vulnificus	m: Vibr io cholerae O1 biovar El Tor str. Ogawa RND19187	SAMEA104090654	SAMEA104090654 _ 03033	-	DJR_aa_Vibrios.hmm	-	3.1e-148	502.9	0.1	3.4e-148	502.7	0.1	1.0	1	0	0	1	1	1	1	unannotated	protein
SAMD00010696	Vibrio fluvialis	m: Vibr io cholerae O1 biovar El Tor str. Ogawa RND19187	SAMEA104090722	SAMEA104090722 _ 02801	-	DJR_aa_Vibrios.hmm	-	3.2e-05	34.0	0.0	4.4e-05	33.5	0.0	1.1	1	0	0	1	1	1	1	unannotated	protein
SAMD00011341	Vibrio mimicus	m: Vibr io cholerae	SAMEA104125106	SAMEA104125106 _ 01740	-	DJR_aa_Vibrios.hmm	-	3.2e-05	34.0	0.0	4.4e-05	33.5	0.0	1.1	1	0	0	1	1	1	1	unannotated	protein
SAMD00012334	Vibrio sp	Vibrio cholerae	SAMEA1405570	SAMEA1405570 _ 02330	-	DJR_aa_Vibrios.hmm	-	3.2e-05	34.0	0.0	4.4e-05	33.5	0.0	1.1	1	0	0	1	1	1	1	unannotated	protein
SAMD00016818	Aliivibrio fischeri JCM 18803	Vibrio cholerae	SAMEA1405589	SAMEA1405589 _ 02326	-	DJR_aa_Vibrios.hmm	-	4.5e-09	46.6	0.0	5.7e-09	46.3	0.0	1.0	1	0	0	1	1	1	1	unannotated	protein
SAMD00016823	Vibrio sp. JCM 18904	Vibrio cholerae	SAMEA1405618	SAMEA1405618 _ 00762	-	DJR_aa_Vibrios.hmm	-	3.2e-05	34.0	0.0	4.4e-05	33.5	0.0	1.1	1	0	0	1	1	1	1	unannotated	protein
SAMD00016824	Vibrio sp. JCM 18905	Vibrio cholerae	SAMEA1405659	SAMEA1405659 _ 01310	-	DJR_aa_Vibrios.hmm	-	1.1e-09	48.6	0.0	1.4e-09	48.3	0.0	1.0	1	0	0	1	1	1	1	unannotated	protein
SAMD00017303	Vibrio ishigakensis	Vibrio quintilis	SAMEA18850168	SAMEA18850168 _ 02006	-	DJR_aa_Vibrios.hmm	-	2.6e-08	44.1	0.1	3e-08	43.9	0.1	1.0	1	0	0	1	1	1	1	unannotated	protein
SAMD00017304	Vibrio ishigakensis	Vibrio quintilis	SAMEA18850168	SAMEA18850168 _ 03304	-	DJR_aa_Vibrios.hmm	-	0.00011	32.3	0.0	0.00013	32.0	0.0	1.0	1	0	0	1	1	1	1	unannotated	protein
SAMD00017305	Vibrio sp. C7	Vibrio quintilis	SAMEA18850168	SAMEA18850168 _ 04079	-	DJR_aa_Vibrios.hmm	-	0.00012	32.1	0.0	0.00014	31.9	0.0	1.0	1	0	0	1	1	1	1	unannotated	protein
SAMD00017307	Vibrio maritimus	Vibrio cholerae	SAMEA1919984	SAMEA1919984 _ 02287	-	DJR_aa_Vibrios.hmm	-	1.9e-09	47.8	0.0	2.4e-09	47.5	0.0	1.0	1	0	0	1	1	1	1	unannotated	protein
SAMD00017308	Vibrio sp. JCM 19236	Vibrio cholerae	SAMEA1919989	SAMEA1919989 _ 03388	-	DJR_aa_Vibrios.hmm	-	3.2e-05	34.0	0.0	4.4e-05	33.5	0.0	1.1	1	0	0	1	1	1	1	unannotated	protein
SAMD00017310	Vibrio ponticus	Vibrio cholerae	SAMEA2157712	SAMEA2157712 _ 00269	-	DJR_aa_Vibrios.hmm	-	3.2e-05	34.0	0.0	4.4e-05	33.5	0.0	1.1	1	0	0	1	1	1	1	unannotated	protein
SAMD00017311	Vibrio variabilis	Vibrio mediterranei	SAMEA2343670	SAMEA2343670 _ 01587	-	DJR_aa_Vibrios.hmm	-	0.0022	28.0	0.0	0.003	27.5	0.0	1.1	1	0	0	1	1	1	1	unannotated	protein
SAMD00017312	Vibrio maritimus	Vibrio cholerae	SAMEA2445263	SAMEA2445263 _ 00778	-	DJR_aa_Vibrios.hmm	-	1.7e-06	38.2	0.0	2.2e-06	37.8	0.0	1.1	1	0	0	1	1	1	1	unannotated	protein
SAMD00017313	Vibrio ishigakensis	Vibrio crassostreae	SAMEA2591286	SAMEA2591286 _ 05239	-	DJR_aa_Vibrios.hmm	-	0.00023	31.2	0.0	0.00027	31.0	0.0	1.0	1	0	0	1	1	1	1	unannotated	protein
SAMD00018681	Vibrio diazotrophicus NBRC 103148	Vibrio crassostreae	SAMEA2591293	SAMEA2591293 _ 00483	-	DJR_aa_Vibrios.hmm	-	7e-09	46.0	0.0	7.7e-09	45.9	0.0	1.0	1	0	0	1	1	1	1	unannotated	protein
SAMD00018682	Vibrio parahaemolyticus NBRC 12711	Vibrio crassostreae	SAMEA2591293	SAMEA2591293 _ 02162	-	DJR_aa_Vibrios.hmm	-	1.6e-08	44.8	0.0	1.8e-08	44.7	0.0	1.0	1	0	0	1	1	1	1	unannotated	protein
SAMD00019129	Vibrio owensii	Vibrio crassostreae	SAMEA2591293	SAMEA2591293 _ 03661	-	DJR_aa_Vibrios.hmm	-	0.00013	32.0	0.0	0.00015	31.8	0.0	1.0	1	0	0	1	1	1	1	unannotated	protein
SAMD00019130	Vibrio campbellii	Vibrio crassostreae	SAMEA2591294	SAMEA2591294 _ 01347	-	DJR_aa_Vibrios.hmm	-	0.00023	31.2	0.0	0.00027	31.0	0.0	1.0	1	0	0	1	1	1	1	unannotated	protein
SAMD00019131	Vibrio campbellii	Vibrio crassostreae	SAMEA2591295	SAMEA2591295 _ 00016	-	DJR_aa_Vibrios.hmm	-	0.00055	29.9	0.0	0.00062	29.8	0.0	1.1	1	0	0	1	1	1	1	unannotated	protein
SAMD00019132	Vibrio campbellii	Vibrio crassostreae	SAMEA2591295	SAMEA2591295 _ 00132	-	DJR_aa_Vibrios.hmm	-	8.1e-10	49.1	0.0	8.8e-10	49.0	0.0	1.0	1	0	0	1	1	1	1	unannotated	protein
SAMD00019133	Vibrio hyugaensis	Vibrio crassostreae	SAMEA2591296	SAMEA2591296 _ 00006	-	DJR_aa_Vibrios.hmm	-	0.00055	29.9	0.0	0.00062	29.8	0.0	1.1	1	0	0	1	1	1	1	unannotated	protein
SAMD00019134	Vibrio hyugaensis	Vibrio crassostreae	SAMEA2591296	SAMEA2591296 _ 00644	-	DJR_aa_Vibrios.hmm	-	0.00035	30.6	0.0	0.00042	30.3	0.0	1.0	1	0	0	1	1	1	1	unannotated	protein
SAMD00019135	Vibrio hyugaensis	Vibrio crassostreae	SAMEA2591296	SAMEA2591296 _ 01105	-	DJR_aa_Vibrios.hmm	-	8.1e-10	49.1	0.0	8.8e-10	49.0	0.0	1.0	1	0	0	1	1	1	1	unannotated	protein
SAMD00019136	Vibrio campbellii	Vibrio crassostreae	SAMEA2591297	SAMEA2591297 _ 02183	-	DJR_aa_Vibrios.hmm	-	0.00055	29.9	0.0	0.00062	29.8	0.0	1.1	1	0	0	1	1	1	1	unannotated	protein
SAMD00019137	Vibrio jasicida	Vibrio crassostreae	SAMEA2591297	SAMEA2591297 _ 04035	-	DJR_aa_Vibrios.hmm	-	8.1e-10	49.1	0.0	8.8e-10	49.0	0.0	1.0	1	0	0	1	1	1	1	unannotated	protein
SAMD00019138	Vibrio jasicida	Vibrio crassostreae	SAMEA2591297	SAMEA2591297 _ 04754	-	DJR_aa_Vibrios.hmm	-	9.7e-08	42.2	0.0	1.2e-07	42.0	0.0	1.0	1	0	0	1	1	1	1	unannotated	protein
SAMD00019139	Vibrio owensii	Vibrio crassostreae	SAMEA2591298	SAMEA2591298 _ 00755	-	DJR_aa_Vibrios.hmm	-	0.00055	29.9	0.0	0.00062	29.8	0.0	1.1	1	0	0	1	1	1	1	unannotated	protein
SAMD00019140	Vibrio harveyi	Vibrio crassostreae	SAMEA2591298	SAMEA2591298 _ 01862	-	DJR_aa_Vibrios.hmm	-	8.1e-10	49.1	0.0	8.8e-10	49.0	0.0	1.0	1	0	0	1	1	1	1	unannotated	protein
SAMD00019141	Vibrio campbellii	Vibrio sp. J2-3	SAMEA2593986	SAMEA2593986 _ 02463	-	DJR_aa_Vibrios.hmm	-	0.00028	30.9	0.0	0.00031	30.8	0.0	1.0	1	0	0	1	1	1	1	unannotated	protein
SAMD00019142	Vibrio owensii	Vibrio sp. J2-3	SAMEA2593986	SAMEA2593986 _ 04806	-	DJR_aa_Vibrios.hmm	-	2e-09	47.8	0.0	2.4e-09	47.5	0.0	1.0	1	0	0	1	1	1	1	unannotated	protein
SAMD00019143	Vibrio rotiferianus	Vibrio sp. J2-4	SAMEA2593998	SAMEA2593998 _ 04114	-	DJR_aa_Vibrios.hmm	-	1.9e-09	47.8	0.0	2.1e-09	47.7	0.0	1.0	1	0	0	1	1	1	1	unannotated	protein
SAMD00019582	Vibrio tritonius	Vibrio sp. J2-8	SAMEA2594000	SAMEA2594000 _ 01695	-	DJR_aa_Vibrios.hmm	-	1.9e-08	44.6	0.0	2.1e-08	44.4	0.0	1.0	1	0	0	1	1	1	1	unannotated	protein
SAMD00022561	Vibrio owensii	Vibrio sp. J2-29	SAMEA2594004	SAMEA2594004 _ 00415	-	DJR_aa_Vibrios.hmm	-	8.1e-09	45.8	0.0	8.9e-09	45.7	0.0	1.0	1	0	0	1	1	1	1	unannotated	protein
SAMD00025187	Cellvibrio sp. OA-2007	Vibrio sp. J2-29	SAMEA2594004	SAMEA2594004 _ 01685	-	DJR_aa_Vibrios.hmm	-	0.00055	29.9	0.0	0.00062	29.8	0.0	1.1	1	0	0	1	1	1	1	unannotated	protein
SAMD00032033	Vibrio harveyi	Vibrio sp. J2-31	SAMEA2594005	SAMEA2594005 _ 03269	-	DJR_aa_Vibrios.hmm	-	0.00055	29.9	0.0	0.00062	29.8	0.0	1.1	1	0	0	1	1	1	1	unannotated	protein
SAMD00036652	Vibrio campbellii 200612B	Vibrio spartinae	SAMEA26613418	SAMEA26613418 _ 02011	-	DJR_aa_Vibrios.hmm	-	1e-06	38.9	0.0	1.2e-06	38.7	0.0	1.0	1	0	0	1	1	1	1	unannotated	protein
SAMD00036653	Vibrio owensii ATCC 25919	Vibrio cholerae	SAMEA3356153	SAMEA3356153 _ 00812	-	DJR_aa_Vibrios.hmm	-	9.9e-149	504.5	0.1	1.1e-148	504.3	0.1	1.0	1	0	0	1	1	1	1	unannotated	protein
SAMD00036654	Vibrio jasicida MWB 21	Vibrio crassostreae	SAMEA3532819	SAMEA3532819 _ 04025	-	DJR_aa_Vibrios.hmm	-	0.00028	30.9	0.0	0.00031	30.8	0.0	1.0	1	0	0	1	1	1	1	unannotated	protein
SAMD00036655	Vibrio azureus NBRC 104587	Vibrio anguillarum	SAMEA3865288	SAMEA3865288 _ 03381	-	DJR_aa_Vibrios.hmm	-	3e-148	502.9	0.0	3.3e-148	502.8	0.0	1.0	1	0	0	1	1	1	1	unannotated	protein
SAMD00036656	Vibrio jasicida 090810c	Vibrio cholerae O1	SAMEA3927772	SAMEA3927772 _ 03598	-	DJR_aa_Vibrios.hmm	-	1.1e-09	48.6	0.0	1.4e-09	48.3	0.0	1.0	1	0	0	1	1	1	1	unannotated	protein
SAMD00036657	Vibrio harveyi NBRC 15634 = ATCC 14126	Vibrio cholerae O1	SAMEA3927773	SAMEA3927773 _ 00028	-	DJR_aa_Vibrios.hmm	-	1.1e-09	48.6	0.0	1.4e-09	48.3	0.0	1.0	1	0	0	1	1	1	1	unannotated	protein
SAMD00036658	Vibrio owensii LMG 25430	Vibrio cholerae O1	SAMEA3927775	SAMEA3927775 _ 03326	-	DJR_aa_Vibrios.hmm	-	1.1e-09	48.6	0.0	1.4e-09	48.3	0.0	1.0	1	0	0	1	1	1	1	unannotated	protein
SAMD00036659	Vibrio campbellii CAIM 519 = NBRC 15631	Vibrio cholerae O1	SAMEA3927776	SAMEA3927776 _ 02694	-	DJR_aa_Vibrios.hmm	-	1.1e-09	48.6	0.0	1.4e-09	48.3	0.0	1.0	1	0	0	1	1	1	1	unannotated	protein
SAMD00036660	Vibrio jasicida CAIM 1864 = LMG 25398	Vibrio cholerae O1	SAMEA3927777	SAMEA3927777 _ 02771	-	DJR_aa_Vibrios.hmm	-	1.1e-09	48.6	0.0	1.4e-09	48.3	0.0	1.0	1	0	0	1	1	1	1	unannotated	protein
SAMD00036661	Vibrio owensii CAIM 1854 = LMG 25443	Vibrio cholerae O1	SAMEA3927778	SAMEA3927778 _ 00342	-	DJR_aa_Vibrios.hmm	-	1.1e-09	48.6	0.0	1.4e-09	48.3	0.0	1.0	1	0	0	1	1	1	1	unannotated	protein
SAMD00036662	Vibrio rotiferianus CAIM 577 = LMG 21460	Vibrio cholerae O1	SAMEA3927779	SAMEA3927779 _ 03343	-	DJR_aa_Vibrios.hmm	-	1.1e-09	48.6	0.0	1.4e-09	48.3	0.0	1.0	1	0	0	1	1	1	1	unannotated	protein
SAMD00036663	Vibrio sagamiensis NBRC 104589	Vibrio cholerae O1	SAMEA3927780	SAMEA3927780 _ 00018	-	DJR_aa_Vibrios.hmm	-	1.1e-09	48.6	0.0	1.4e-09	48.3	0.0	1.0	1	0	0	1	1	1	1	unannotated	protein
SAMD00041794	Vibrio halioticoli NBRC 102217	Vibrio cholerae O1	SAMEA3927781	SAMEA3927781 _ 03002	-	DJR_aa_Vibrios.hmm	-	1.1e-09	48.6	0.0	1.4e-09	48.3	0.0	1.0	1	0	0	1	1	1	1	unannotated	protein
SAMD00041795	Vibrio ezurae NBRC 102218	Vibrio cholerae O1	SAMEA3927782	SAMEA3927782 _ 01708	-	DJR_aa_Vibrios.hmm	-	1.1e-09	48.6	0.0	1.4e-09	48.3	0.0	1.0	1	0	0	1	1	1	1	unannotated	protein
SAMD00041797	Vibrio azureus NBRC 104587	Vibrio cholerae O1	SAMEA3927783	SAMEA3927783 _ 03434	-	DJR_aa_Vibrios.hmm	-	1.1e-09	48.6	0.0	1.4e-09	48.3	0.0	1.0	1	0	0	1	1	1	1	unannotated	protein
SAMD00041816	Vibrio proteolyticus NBRC 13287	Vibrio cholerae O1	SAMEA3927784	SAMEA3927784 _ 00019	-	DJR_aa_Vibrios.hmm	-	1.1e-09	48.6	0.0	1.4e-09	48.3	0.0	1.0	1	0	0	1	1	1	1	unannotated	protein
SAMD00041824	Vibrio alginolyticus NBRC 15630 = ATCC 17749	Vibrio cholerae O1	SAMEA3927786	SAMEA3927786 _ 03184	-	DJR_aa_Vibrios.hmm	-	1.1e-09	48.6	0.0	1.4e-09	48.3	0.0	1.0	1	0	0	1	1	1	1	unannotated	protein
SAMD00043587	Thermodesulfovibrio aggregans	Vibrio cholerae	SAMEA4057623	SAMEA4057623 _ 01790	-	DJR_aa_Vibrios.hmm	-	4.2e-149	505.7	0.1	4.7e-149	505.6	0.1	1.0	1	0	0	1	1	1	1	unannotated	protein
SAMD00043915	Vibrio jasicida	Vibrio cholerae O1 biovar El Tor str. Ogawa RND19187	SAMEA4384455	SAMEA4384455 _ 02432	-	DJR_aa_Vibrios.hmm	-	3.2e-05	34.0	0.0	4.4e-05	33.5	0.0	1.1	1	0	0	1	1	1	1	unannotated	protein
SAMD00046467	Desulfovibrio ferrophilus	Vibrio aerogenes CECT 7868	SAMEA4552037	SAMEA4552037 _ 01050	-	DJR_aa_Vibrios.hmm	-	5.3e-09	46.4	0.0	6.1e-09	46.2	0.0	1.0	1	0	0	1	1	1	1	unannotated	protein
SAMD00046548	Candidatus Desulfovibrio trichonymphae	Vibrio aerogenes CECT 7868	SAMEA4552037	SAMEA4552037 _ 04268	-	DJR_aa_Vibrios.hmm	-	9.3e-05	32.5	0.0	0.00011	32.2	0.0	1.0	1	0	0	1	1	1	1	unannotated	protein
SAMD00046713	Vibrio vulnificus NBRC 15645 = ATCC 27562	Vibrio sp. Evd3	SAMEA4591840	SAMEA4591840 _ 00526	-	DJR_aa_Vibrios.hmm	-	1.6e-08	44.8	0.0	1.8e-08	44.7	0.0	1.0	1	0	0	1	1	1	1	unannotated	protein
SAMD00046755	Vibrio harveyi NBRC 15634 = ATCC 14126	Vibrio splendidus	SAMEA4755327	SAMEA4755327 _ 00679	-	DJR_aa_Vibrios.hmm	-	0.00096	29.2	0.0	0.0011	29.0	0.0	1.0	1	0	0	1	1	1	1	unannotated	protein
SAMD00046756	Vibrio mediterranei NBRC 15635	Vibrio splendidus	SAMEA4755328	SAMEA4755328 _ 02049	-	DJR_aa_Vibrios.hmm	-	1.6e-11	54.6	0.0	2.2e-11	54.2	0.0	1.0	1	0	0	1	1	1	1	unannotated	protein
SAMD00046757	Vibrio natriegens NBRC 15636 = ATCC 14048 = DSM 759	Vibrio ruber DSM 16370	SAMEA78797668	SAMEA78797668 _ 02013	-	DJR_aa_Vibrios.hmm	-	2.4e-06	37.7	0.0	2.9e-06	37.4	0.0	1.0	1	0	0	1	1	1	1	unannotated	protein
SAMD00046758	Vibrio nereis NBRC 15637	Vibrio ruber DSM 16370	SAMEA78797668	SAMEA78797668 _ 02933	-	DJR_aa_Vibrios.hmm	-	2.4e-06	37.7	0.0	2.9e-06	37.4	0.0	1.0	1	0	0	1	1	1	1	unannotated	protein
SAMD00046905	Vibrio fluvialis NBRC 103150	Vibrio alginolyticus	SAMEA80450668	SAMEA80450668 _ 03234	-	DJR_aa_Vibrios.hmm	-	4.5e-09	46.6	0.0	5.7e-09	46.3	0.0	1.0	1	0	0	1	1	1	1	unannotated	protein
SAMD00047014	Vibrio halioticoli	Vibrio cholerae HE39	SAMN00222985	SAMN00222985 _ 01054	-	DJR_aa_Vibrios.hmm	-	3.2e-05	34.0	0.0	4.4e-05	33.5	0.0	1.1	1	0	0	1	1	1	1	unannotated	protein
SAMD00047015	Vibrio ezurae	Vibrio cholerae HE-40	SAMN00722741	SAMN00722741 _ 02232	-	DJR_aa_Vibrios.hmm	-	3.2e-05	34.0	0.0	4.4e-05	33.5	0.0	1.1	1	0	0	1	1	1	1	unannotated	protein
SAMD00047016	Vibrio superstes	Vibrio cholerae HE-46	SAMN00722963	SAMN00722963 _ 02235	-	DJR_aa_Vibrios.hmm	-	3.2e-05	34.0	0.0	4.4e-05	33.5	0.0	1.1	1	0	0	1	1	1	1	unannotated	protein
SAMD00057775	Thaumasiovibrio occultus	Vibrio harveyi	SAMN00752546	SAMN00752546 _ 02936	-	DJR_aa_Vibrios.hmm	-	6.9e-06	36.2	0.0	9.2e-06	35.8	0.0	1.1	1	0	0	1	1	1	1	unannotated	protein
SAMD00057776	Thaumasiovibrio subtropicus	#N/A	SAMN01036896	SAMN01036896 _ 03867	-	DJR_aa_Vibrios.hmm	-	9.8e-06	35.7	0.1	1.1e-05	35.5	0.1	1.0	1	0	0	1	1	1	1	unannotated	protein
SAMD00057777	Vibrio aphrogenes	Vibrio parahaemolyticus 98-513-F52	SAMN01816336	SAMN01816336 _ 01441	-	DJR_aa_Vibrios.hmm	-	6.1e-08	42.9	0.0	7.7e-08	42.6	0.0	1.0	1	0	0	1	1	1	1	unannotated	protein
SAMD00058707	Vibrio parahaemolyticus RIMD 2210633	Vibrio vulnificus JY1701	SAMN01893931	SAMN01893931 _ 01267	-	DJR_aa_Vibrios.hmm	-	5.6e-07	39.8	0.0	7.3e-07	39.4	0.0	1.0	1	0	0	1	1	1	1	unannotated	protein
SAMD00059615	Vibrio cholerae	Vibrio parahaemolyticus V-223/04	SAMN01923796	SAMN01923796 _ 06988	-	DJR_aa_Vibrios.hmm	-	6.1e-08	42.9	0.0	7.7e-08	42.6	0.0	1.0	1	0	0	1	1	1	1	unannotated	protein
SAMD00059616	Vibrio cholerae	Vibrio parahaemolyticus EKP-021	SAMN01923802	SAMN01923802 _ 02461	-	DJR_aa_Vibrios.hmm	-	6.1e-08	42.9	0.0	7.7e-08	42.6	0.0	1.0	1	0	0	1	1	1	1	unannotated	protein
SAMD00059617	Vibrio cholerae	Vibrio parahaemolyticus 861	SAMN01923894	SAMN01923894 _ 01580	-	DJR_aa_Vibrios.hmm	-	6.1e-08	42.9	0.0	7.7e-08	42.6	0.0	1.0	1	0	0	1	1	1	1	unannotated	protein
SAMD00059618	Vibrio cholerae	Vibrio parahaemolyticus 861	SAMN01923894	SAMN01923894 _ 01732	-	DJR_aa_Vibrios.hmm	-	6.1e-08	42.9	0.0	7.7e-08	42.6	0.0	1.0	1	0	0	1	1	1	1	unannotated	protein
SAMD00059619	Vibrio cholerae	Vibrio parahaemolyticus IDH02189	SAMN01923897	SAMN01923897 _ 01854	-	DJR_aa_Vibrios.hmm	-	6.1e-08	42.9	0.0	7.7e-08	42.6	0.0	1.0	1	0	0	1	1	1	1	unannotated	protein
SAMD00059620	Vibrio cholerae	Vibrio parahaemolyticus EKP-028	SAMN01923903	SAMN01923903 _ 01752	-	DJR_aa_Vibrios.hmm	-	6.1e-08	42.9	0.0	7.7e-08	42.6	0.0	1.0	1	0	0	1	1	1	1	unannotated	protein
SAMD00059621	Vibrio cholerae	Vibrio parahaemolyticus EKP-028	SAMN01923903	SAMN01923903 _ 02719	-	DJR_aa_Vibrios.hmm	-	6.1e-08	42.9	0.0	7.7e-08	42.6	0.0	1.0	1	0	0	1	1	1	1	unannotated	protein
SAMD00059622	Vibrio cholerae	Vibrio parahaemolyticus IDH02640	SAMN01924111	SAMN01924111 _ 02646	-	DJR_aa_Vibrios.hmm	-	6.1e-08	42.9	0.0	7.7e-08	42.6	0.0	1.0	1	0	0	1	1	1	1	unannotated	protein
SAMD00059623	Vibrio cholerae	Vibrio parahaemolyticus IDH02640	SAMN01924111	SAMN01924111 _ 03087	-	DJR_aa_Vibrios.hmm	-	6.1e-08	42.9	0.0	7.7e-08	42.6	0.0	1.0	1	0	0	1	1	1	1	unannotated	protein
SAMD00059624	Vibrio cholerae	Vibrio parahaemolyticus V14/01	SAMN01924113	SAMN01924113 _ 02685	-	DJR_aa_Vibrios.hmm	-	6.1e-08	42.9	0.0	7.7e-08	42.6	0.0	1.0	1	0	0	1	1	1	1	unannotated	protein
SAMD00059625	Vibrio cholerae	Vibrio parahaemolyticus V14/01	SAMN01924113	SAMN01924113 _ 02794	-	DJR_aa_Vibrios.hmm	-	6.1e-08	42.9	0.0	7.7e-08	42.6	0.0	1.0	1	0	0	1	1	1	1	unannotated	protein
SAMD00059626	Vibrio cholerae	Vibrio parahaemolyticus VP-48	SAMN01933054	SAMN01933054 _ 01569	-	DJR_aa_Vibrios.hmm	-	6.1e-08	42.9	0.0	7.7e-08	42.6	0.0	1.0	1	0	0	1	1	1	1	unannotated	protein
SAMD00059627	Vibrio cholerae	Vibrio parahaemolyticus VP-48	SAMN01933054	SAMN01933054 _ 01678	-	DJR_aa_Vibrios.hmm	-	6.1e-08	42.9	0.0	7.7e-08	42.6	0.0	1.0	1	0	0	1	1	1	1	unannotated	protein
SAMD00059628	Vibrio cholerae	Vibrio parahaemolyticus VP2007-095	SAMN02183022	SAMN02183022 _ 00168	-	DJR_aa_Vibrios.hmm	-	6.1e-08	42.9	0.0	7.7e-08	42.6	0.0	1.0	1	0	0	1	1	1	1	unannotated	protein
SAMD00059629	Vibrio cholerae	Vibrio parahaemolyticus VP2007-095	SAMN02183022	SAMN02183022 _ 04790	-	DJR_aa_Vibrios.hmm	-	6.1e-08	42.9	0.0	7.7e-08	42.6	0.0	1.0	1	0	0	1	1	1	1	unannotated	protein
SAMD00059630	Vibrio cholerae	Vibrio parahaemolyticus NIHCB0603	SAMN02189718	SAMN02189718 _ 01100	-	DJR_aa_Vibrios.hmm	-	6.1e-08	42.9	0.0	7.7e-08	42.6	0.0	1.0	1	0	0	1	1	1	1	unannotated	protein
SAMD00059631	Vibrio cholerae	Vibrio parahaemolyticus NIHCB0603	SAMN02189718	SAMN02189718 _ 03959	-	DJR_aa_Vibrios.hmm	-	6.1e-08	42.9	0.0	7.7e-08	42.6	0.0	1.0	1	0	0	1	1	1	1	unannotated	protein
SAMD00059632	Vibrio cholerae	Vibrio parahaemolyticus VP250	SAMN02189721	SAMN02189721 _ 01359	-	DJR_aa_Vibrios.hmm	-	6.1e-08	42.9	0.0	7.7e-08	42.6	0.0	1.0	1	0	0	1	1	1	1	unannotated	protein
SAMD00059633	Vibrio cholerae	Vibrio parahaemolyticus VP250	SAMN02189721	SAMN02189721 _ 03521	-	DJR_aa_Vibrios.hmm	-	6.1e-08	42.9	0.0	7.7e-08	42.6	0.0	1.0	1	0	0	1	1	1	1	unannotated	protein
SAMD00059634	Vibrio cholerae	Vibrio parahaemolyticus VP250	SAMN02189721	SAMN02189721 _ 03537	-	DJR_aa_Vibrios.hmm	-	3.3e-05	34.0	0.0	4.3e-05	33.6	0.0	1.1	1	0	0	1	1	1	1	unannotated	protein
SAMD00059635	Vibrio cholerae	Vibrio parahaemolyticus 949	SAMN02190054	SAMN02190054 _ 02159	-	DJR_aa_Vibrios.hmm	-	6.1e-08	42.9	0.0	7.7e-08	42.6	0.0	1.0	1	0	0	1	1	1	1	unannotated	protein
SAMD00059636	Vibrio cholerae	Vibrio parahaemolyticus 949	SAMN02190054	SAMN02190054 _ 04477	-	DJR_aa_Vibrios.hmm	-	6.1e-08	42.9	0.0	7.7e-08	42.6	0.0	1.0	1	0	0	1	1	1	1	unannotated	protein
SAMD00059637	Vibrio cholerae	Vibrio parahaemolyticus VP-NY4	SAMN02190055	SAMN02190055 _ 00657	-	DJR_aa_Vibrios.hmm	-	6.1e-08	42.9	0.0	7.7e-08	42.6	0.0	1.0	1	0	0	1	1	1	1	unannotated	protein
SAMD00059638	Vibrio cholerae	Vibrio parahaemolyticus VP-NY4	SAMN02190055	SAMN02190055 _ 01824	-	DJR_aa_Vibrios.hmm	-	6.1e-08	42.9	0.0	7.7e-08	42.6	0.0	1.0	1	0	0	1	1	1	1	unannotated	protein
SAMD00059639	Vibrio cholerae	Vibrio parahaemolyticus VP232	SAMN02190056	SAMN02190056 _ 01658	-	DJR_aa_Vibrios.hmm	-	6.1e-08	42.9	0.0	7.7e-08	42.6	0.0	1.0	1	0	0	1	1	1	1	unannotated	protein
SAMD00059640	Vibrio cholerae	Vibrio parahaemolyticus VP232	SAMN02190056	SAMN02190056 _ 01734	-	DJR_aa_Vibrios.hmm	-	6.1e-08	42.9	0.0	7.7e-08	42.6	0.0	1.0	1	0	0	1	1	1	1	unannotated	protein
SAMD00059641	Vibrio cholerae	Vibrio parahaemolyticus VP551	SAMN02204304	SAMN02204304 _ 02908	-	DJR_aa_Vibrios.hmm	-	6.1e-08	42.9	0.0	7.7e-08	42.6	0.0	1.0	1	0	0	1	1	1	1	unannotated	protein
SAMD00059642	Vibrio cholerae	Vibrio parahaemolyticus VP551	SAMN02204304	SAMN02204304 _ 04522	-	DJR_aa_Vibrios.hmm	-	6.1e-08	42.9	0.0	7.7e-08	42.6	0.0	1.0	1	0	0	1	1	1	1	unannotated	protein
SAMD00059643	Vibrio cholerae	Vibrio parahaemolyticus 863	SAMN02204307	SAMN02204307 _ 03453	-	DJR_aa_Vibrios.hmm	-	6.1e-08	42.9	0.0	7.7e-08	42.6	0.0	1.0	1	0	0	1	1	1	1	unannotated	protein
SAMD00059644	Vibrio cholerae	Vibrio parahaemolyticus 863	SAMN02204307	SAMN02204307 _ 04477	-	DJR_aa_Vibrios.hmm	-	6.1e-08	42.9	0.0	7.7e-08	42.6	0.0	1.0	1	0	0	1	1	1	1	unannotated	protein
SAMD00059645	Vibrio cholerae	Vibrio parahaemolyticus 930	SAMN02204308	SAMN02204308 _ 01888	-	DJR_aa_Vibrios.hmm	-	6.1e-08	42.9	0.0	7.7e-08	42.6	0.0	1.0	1	0	0	1	1	1	1	unannotated	protein
SAMD00059646	Vibrio cholerae	Vibrio parahaemolyticus 930	SAMN02204308	SAMN02204308 _ 02937	-	DJR_aa_Vibrios.hmm	-	6.1e-08	42.9	0.0	7.7e-08	42.6	0.0	1.0	1	0	0	1	1	1	1	unannotated	protein
SAMD00059647	Vibrio cholerae	Vibrio harveyi E385	SAMN02221893	SAMN02221893 _ 00579	-	DJR_aa_Vibrios.hmm	-	6.9e-06	36.2	0.0	9.2e-06	35.8	0.0	1.1	1	0	0	1	1	1	1	unannotated	protein
SAMD00059648	Vibrio cholerae	Vibrio harveyi E385	SAMN02221893	SAMN02221893 _ 04383	-	DJR_aa_Vibrios.hmm	-	0.0017	28.3	0.0	0.0022	28.0	0.0	1.1	1	0	0	1	1	1	1	unannotated	protein
SAMD00059649	Vibrio cholerae	Vibrio harveyi E385	SAMN02221893	SAMN02221893 _ 05198	-	DJR_aa_Vibrios.hmm	-	5.1e-07	39.9	0.0	6.1e-07	39.6	0.0	1.0	1	0	0	1	1	1	1	unannotated	protein
SAMD00059650	Vibrio cholerae	Vibrio coralliilyticus OCN008	SAMN02304133	SAMN02304133 _ 00824	-	DJR_aa_Vibrios.hmm	-	0.00039	30.5	0.0	0.00046	30.2	0.0	1.0	1	0	0	1	1	1	1	unannotated	protein
SAMD00059651	Vibrio cholerae	Vibrio coralliilyticus OCN008	SAMN02304133	SAMN02304133 _ 01909	-	DJR_aa_Vibrios.hmm	-	0.00011	32.3	0.0	0.00013	32.0	0.0	1.0	1	0	0	1	1	1	1	unannotated	protein
SAMD00059652	Vibrio cholerae	Vibrio parahaemolyticus S005	SAMN02338869	SAMN02338869 _ 04307	-	DJR_aa_Vibrios.hmm	-	6.1e-08	42.9	0.0	7.7e-08	42.6	0.0	1.0	1	0	0	1	1	1	1	unannotated	protein
SAMD00059653	Vibrio cholerae	Vibrio parahaemolyticus S008	SAMN02338870	SAMN02338870 _ 04432	-	DJR_aa_Vibrios.hmm	-	6.1e-08	42.9	0.0	7.7e-08	42.6	0.0	1.0	1	0	0	1	1	1	1	unannotated	protein
SAMD00059654	Vibrio cholerae	Vibrio parahaemolyticus S009	SAMN02338871	SAMN02338871 _ 04403	-	DJR_aa_Vibrios.hmm	-	6.1e-08	42.9	0.0	7.7e-08	42.6	0.0	1.0	1	0	0	1	1	1	1	unannotated	protein
SAMD00059655	Vibrio cholerae	Vibrio parahaemolyticus S011	SAMN02338872	SAMN02338872 _ 04451	-	DJR_aa_Vibrios.hmm	-	6.1e-08	42.9	0.0	7.7e-08	42.6	0.0	1.0	1	0	0	1	1	1	1	unannotated	protein
SAMD00059656	Vibrio cholerae	Vibrio parahaemolyticus S012	SAMN02338873	SAMN02338873 _ 04428	-	DJR_aa_Vibrios.hmm	-	6.1e-08	42.9	0.0	7.7e-08	42.6	0.0	1.0	1	0	0	1	1	1	1	unannotated	protein
SAMD00059657	Vibrio cholerae	Vibrio parahaemolyticus S013	SAMN02338874	SAMN02338874 _ 03684	-	DJR_aa_Vibrios.hmm	-	6.1e-08	42.9	0.0	7.7e-08	42.6	0.0	1.0	1	0	0	1	1	1	1	unannotated	protein
SAMD00059658	Vibrio cholerae	Vibrio parahaemolyticus S015	SAMN02338876	SAMN02338876 _ 04197	-	DJR_aa_Vibrios.hmm	-	6.1e-08	42.9	0.0	7.7e-08	42.6	0.0	1.0	1	0	0	1	1	1	1	unannotated	protein
SAMD00059659	Vibrio cholerae	Vibrio parahaemolyticus S021	SAMN02338882	SAMN02338882 _ 04396	-	DJR_aa_Vibrios.hmm	-	0.0016	28.4	0.1	0.0021	28.0	0.1	1.0	1	0	0	1	1	1	1	unannotated	protein
SAMD00059660	Vibrio cholerae	Vibrio parahaemolyticus S022	SAMN02338883	SAMN02338883 _ 04606	-	DJR_aa_Vibrios.hmm	-	6.1e-08	42.9	0.0	7.7e-08	42.6	0.0	1.0	1	0	0	1	1	1	1	unannotated	protein
SAMD00059661	Vibrio cholerae	Vibrio parahaemolyticus S029	SAMN02338890	SAMN02338890 _ 03591	-	DJR_aa_Vibrios.hmm	-	1.3e-08	45.1	0.0	1.6e-08	44.8	0.0	1.0	1	0	0	1	1	1	1	unannotated	protein
SAMD00059662	Vibrio cholerae	Vibrio parahaemolyticus S033	SAMN02338894	SAMN02338894 _ 04480	-	DJR_aa_Vibrios.hmm	-	6.1e-08	42.9	0.0	7.7e-08	42.6	0.0	1.0	1	0	0	1	1	1	1	unannotated	protein
SAMD00059663	Vibrio cholerae	Vibrio parahaemolyticus S035	SAMN02338896	SAMN02338896 _ 04312	-	DJR_aa_Vibrios.hmm	-	6.1e-08	42.9	0.0	7.7e-08	42.6	0.0	1.0	1	0	0	1	1	1	1	unannotated	protein
SAMD00059664	Vibrio cholerae	Vibrio parahaemolyticus S040	SAMN02338901	SAMN02338901 _ 04451	-	DJR_aa_Vibrios.hmm	-	5.2e-08	43.1	0.0	6.6e-08	42.8	0.0	1.0	1	0	0	1	1	1	1	unannotated	protein
SAMD00059665	Vibrio cholerae	Vibrio parahaemolyticus S041	SAMN02338902	SAMN02338902 _ 04108	-	DJR_aa_Vibrios.hmm	-	6.1e-08	42.9	0.0	7.7e-08	42.6	0.0	1.0	1	0	0	1	1	1	1	unannotated	protein
SAMD00059666	Vibrio cholerae	Vibrio parahaemolyticus S042	SAMN02338903	SAMN02338903 _ 04312	-	DJR_aa_Vibrios.hmm	-	6.1e-08	42.9	0.0	7.7e-08	42.6	0.0	1.0	1	0	0	1	1	1	1	unannotated	protein
SAMD00059667	Vibrio cholerae	Vibrio parahaemolyticus S043	SAMN02338904	SAMN02338904 _ 03575	-	DJR_aa_Vibrios.hmm	-	5.2e-08	43.1	0.0	6.6e-08	42.8	0.0	1.0	1	0	0	1	1	1	1	unannotated	protein
SAMD00059668	Vibrio cholerae	Vibrio parahaemolyticus S044	SAMN02338905	SAMN02338905 _ 03987	-	DJR_aa_Vibrios.hmm	-	3.4e-07	40.5	0.0	4.3e-07	40.1	0.0	1.0	1	0	0	1	1	1	1	unannotated	protein
SAMD00059669	Vibrio cholerae	Vibrio parahaemolyticus S045	SAMN02338906	SAMN02338906 _ 04272	-	DJR_aa_Vibrios.hmm	-	3.4e-07	40.5	0.0	4.3e-07	40.1	0.0	1.0	1	0	0	1	1	1	1	unannotated	protein
SAMD00059670	Vibrio cholerae	Vibrio parahaemolyticus S049	SAMN02338910	SAMN02338910 _ 04237	-	DJR_aa_Vibrios.hmm	-	6.1e-08	42.9	0.0	7.7e-08	42.6	0.0	1.0	1	0	0	1	1	1	1	unannotated	protein
SAMD00059671	Vibrio cholerae	Vibrio parahaemolyticus S052	SAMN02338911	SAMN02338911 _ 02818	-	DJR_aa_Vibrios.hmm	-	6.1e-08	42.9	0.0	7.7e-08	42.6	0.0	1.0	1	0	0	1	1	1	1	unannotated	protein
SAMD00059672	Vibrio cholerae	Vibrio parahaemolyticus S095	SAMN02338948	SAMN02338948 _ 04434	-	DJR_aa_Vibrios.hmm	-	6.1e-08	42.9	0.0	7.7e-08	42.6	0.0	1.0	1	0	0	1	1	1	1	unannotated	protein
SAMD00059673	Vibrio cholerae	Vibrio parahaemolyticus S098	SAMN02338951	SAMN02338951 _ 04291	-	DJR_aa_Vibrios.hmm	-	2.4e-08	44.3	0.0	3e-08	43.9	0.0	1.0	1	0	0	1	1	1	1	unannotated	protein
SAMD00059674	Vibrio cholerae	Vibrio parahaemolyticus S101	SAMN02338953	SAMN02338953 _ 04214	-	DJR_aa_Vibrios.hmm	-	6.1e-08	42.9	0.0	7.7e-08	42.6	0.0	1.0	1	0	0	1	1	1	1	unannotated	protein
SAMD00059675	Vibrio cholerae	Vibrio parahaemolyticus S106	SAMN02338956	SAMN02338956 _ 03837	-	DJR_aa_Vibrios.hmm	-	4.2e-09	46.7	0.0	5.4e-09	46.4	0.0	1.0	1	0	0	1	1	1	1	unannotated	protein
SAMD00059676	Vibrio cholerae	Vibrio parahaemolyticus S115	SAMN02338964	SAMN02338964 _ 04247	-	DJR_aa_Vibrios.hmm	-	6.1e-08	42.9	0.0	7.7e-08	42.6	0.0	1.0	1	0	0	1	1	1	1	unannotated	protein
SAMD00059677	Vibrio cholerae	Vibrio parahaemolyticus S116	SAMN02338965	SAMN02338965 _ 03977	-	DJR_aa_Vibrios.hmm	-	6.1e-08	42.9	0.0	7.7e-08	42.6	0.0	1.0	1	0	0	1	1	1	1	unannotated	protein
SAMD00059678	Vibrio cholerae	Vibrio parahaemolyticus S117	SAMN02338966	SAMN02338966 _ 03974	-	DJR_aa_Vibrios.hmm	-	3.4e-07	40.5	0.0	4.3e-07	40.1	0.0	1.0	1	0	0	1	1	1	1	unannotated	protein
SAMD00059679	Vibrio cholerae	Vibrio parahaemolyticus S118	SAMN02338967	SAMN02338967 _ 04193	-	DJR_aa_Vibrios.hmm	-	6.1e-08	42.9	0.0	7.7e-08	42.6	0.0	1.0	1	0	0	1	1	1	1	unannotated	protein
SAMD00059680	Vibrio cholerae	Vibrio parahaemolyticus S120	SAMN02338969	SAMN02338969 _ 04206	-	DJR_aa_Vibrios.hmm	-	6.1e-08	42.9	0.0	7.7e-08	42.6	0.0	1.0	1	0	0	1	1	1	1	unannotated	protein
SAMD00059681	Vibrio cholerae	Vibrio parahaemolyticus S121	SAMN02338970	SAMN02338970 _ 03999	-	DJR_aa_Vibrios.hmm	-	6.1e-08	42.9	0.0	7.7e-08	42.6	0.0	1.0	1	0	0	1	1	1	1	unannotated	protein
SAMD00059682	Vibrio cholerae	Vibrio parahaemolyticus S124	SAMN02338973	SAMN02338973 _ 04101	-	DJR_aa_Vibrios.hmm	-	4e-08	43.5	0.0	5e-08	43.2	0.0	1.0	1	0	0	1	1	1	1	unannotated	protein
SAMD00059683	Vibrio cholerae	Vibrio parahaemolyticus S128	SAMN02338976	SAMN02338976 _ 04349	-	DJR_aa_Vibrios.hmm	-	6.1e-08	42.9	0.0	7.7e-08	42.6	0.0	1.0	1	0	0	1	1	1	1	unannotated	protein
SAMD00059684	Vibrio cholerae	Vibrio parahaemolyticus S139	SAMN02338987	SAMN02338987 _ 04278	-	DJR_aa_Vibrios.hmm	-	6.1e-08	42.9	0.0	7.7e-08	42.6	0.0	1.0	1	0	0	1	1	1	1	unannotated	protein
SAMD00059685	Vibrio cholerae	Vibrio parahaemolyticus S140	SAMN02338988	SAMN02338988 _ 04375	-	DJR_aa_Vibrios.hmm	-	6.1e-08	42.9	0.0	7.7e-08	42.6	0.0	1.0	1	0	0	1	1	1	1	unannotated	protein
SAMD00059686	Vibrio cholerae	Vibrio parahaemolyticus S146	SAMN02338994	SAMN02338994 _ 04257	-	DJR_aa_Vibrios.hmm	-	6.1e-08	42.9	0.0	7.7e-08	42.6	0.0	1.0	1	0	0	1	1	1	1	unannotated	protein
SAMD00059687	Vibrio cholerae	Vibrio parahaemolyticus S166	SAMN02339013	SAMN02339013 _ 04114	-	DJR_aa_Vibrios.hmm	-	6.1e-08	42.9	0.0	7.7e-08	42.6	0.0	1.0	1	0	0	1	1	1	1	unannotated	protein
SAMD00059688	Vibrio cholerae	Vibrio parahaemolyticus S168	SAMN02339015	SAMN02339015 _ 02008	-	DJR_aa_Vibrios.hmm	-	0.005	26.8	0.0	0.0064	26.5	0.0	1.1	1	0	0	1	1	1	1	unannotated	protein
SAMD00059689	Vibrio cholerae	Vibrio parahaemolyticus S168	SAMN02339015	SAMN02339015 _ 04275	-	DJR_aa_Vibrios.hmm	-	6.1e-08	42.9	0.0	7.7e-08	42.6	0.0	1.0	1	0	0	1	1	1	1	unannotated	protein
SAMD00059690	Vibrio cholerae	Vibrio parahaemolyticus	SAMN02368230	SAMN02368230 _ 01980	-	DJR_aa_Vibrios.hmm	-	6.1e-08	42.9	0.0	7.7e-08	42.6	0.0	1.0	1	0	0	1	1	1	1	unannotated	protein
SAMD00059691	Vibrio cholerae	Vibrio parahaemolyticus	SAMN02368244	SAMN02368244 _ 00159	-	DJR_aa_Vibrios.hmm	-	6.1e-08	42.9	0.0	7.7e-08	42.6	0.0	1.0	1	0	0	1	1	1	1	unannotated	protein
SAMD00059692	Vibrio cholerae	Vibrio parahaemolyticus	SAMN02368247	SAMN02368247 _ 02233	-	DJR_aa_Vibrios.hmm	-	6.1e-08	42.9	0.0	7.7e-08	42.6	0.0	1.0	1	0	0	1	1	1	1	unannotated	protein
SAMD00059693	Vibrio cholerae	Vibrio parahaemolyticus	SAMN02368252	SAMN02368252 _ 00296	-	DJR_aa_Vibrios.hmm	-	6.1e-08	42.9	0.0	7.7e-08	42.6	0.0	1.0	1	0	0	1	1	1	1	unannotated	protein
SAMD00060954	Desulfovibrio magneticus RS-1	Vibrio parahaemolyticus	SAMN02368253	SAMN02368253 _ 02136	-	DJR_aa_Vibrios.hmm	-	6.1e-08	42.9	0.0	7.7e-08	42.6	0.0	1.0	1	0	0	1	1	1	1	unannotated	protein
SAMD00061025	Vibrio cholerae MS6	Vibrio parahaemolyticus	SAMN02368254	SAMN02368254 _ 02191	-	DJR_aa_Vibrios.hmm	-	6.1e-08	42.9	0.0	7.7e-08	42.6	0.0	1.0	1	0	0	1	1	1	1	unannotated	protein
SAMD00061075	Vibrio vulnificus YJ016	Vibrio parahaemolyticus	SAMN02368255	SAMN02368255 _ 03728	-	DJR_aa_Vibrios.hmm	-	6.1e-08	42.9	0.0	7.7e-08	42.6	0.0	1.0	1	0	0	1	1	1	1	unannotated	protein
SAMD00066877	Vibrio sp. M12-1144	Vibrio parahaemolyticus	SAMN02368265	SAMN02368265 _ 01716	-	DJR_aa_Vibrios.hmm	-	6.1e-08	42.9	0.0	7.7e-08	42.6	0.0	1.0	1	0	0	1	1	1	1	unannotated	protein
SAMD00080445	Vibrio algivorus	Vibrio parahaemolyticus	SAMN02368266	SAMN02368266 _ 00540	-	DJR_aa_Vibrios.hmm	-	2.6e-08	44.1	0.0	3.3e-08	43.8	0.0	1.0	1	0	0	1	1	1	1	unannotated	protein
SAMD00080446	Vibrio casei	Vibrio parahaemolyticus	SAMN02368270	SAMN02368270 _ 00810	-	DJR_aa_Vibrios.hmm	-	6.1e-08	42.9	0.0	7.7e-08	42.6	0.0	1.0	1	0	0	1	1	1	1	unannotated	protein
SAMD00080447	Vibrio rumoiensis	Vibrio parahaemolyticus	SAMN02368271	SAMN02368271 _ 00599	-	DJR_aa_Vibrios.hmm	-	6.1e-08	42.9	0.0	7.7e-08	42.6	0.0	1.0	1	0	0	1	1	1	1	unannotated	protein
SAMD00084347	Desulfovibrio sp. HK-II	Vibrio parahaemolyticus	SAMN02368272	SAMN02368272 _ 02702	-	DJR_aa_Vibrios.hmm	-	6.1e-08	42.9	0.0	7.7e-08	42.6	0.0	1.0	1	0	0	1	1	1	1	unannotated	protein
SAMD00110655	Vibrio penaeicida	Vibrio parahaemolyticus	SAMN02368273	SAMN02368273 _ 04117	-	DJR_aa_Vibrios.hmm	-	6.1e-08	42.9	0.0	7.7e-08	42.6	0.0	1.0	1	0	0	1	1	1	1	unannotated	protein
SAMD00115416	Vibrio harveyi	Vibrio parahaemolyticus	SAMN02368274	SAMN02368274 _ 02310	-	DJR_aa_Vibrios.hmm	-	2.9e-08	44.0	0.0	3.6e-08	43.6	0.0	1.0	1	0	0	1	1	1	1	unannotated	protein
SAMD00118470	Vibrio cholerae	Vibrio parahaemolyticus	SAMN02368276	SAMN02368276 _ 01107	-	DJR_aa_Vibrios.hmm	-	6.1e-08	42.9	0.0	7.7e-08	42.6	0.0	1.0	1	0	0	1	1	1	1	unannotated	protein
SAMEA100996168	m: Vibr io cholerae	Vibrio parahaemolyticus	SAMN02368277	SAMN02368277 _ 03097	-	DJR_aa_Vibrios.hmm	-	6.1e-08	42.9	0.0	7.7e-08	42.6	0.0	1.0	1	0	0	1	1	1	1	unannotated	protein
SAMEA100996918	m: Vibr io cholerae	Vibrio parahaemolyticus	SAMN02368278	SAMN02368278 _ 03117	-	DJR_aa_Vibrios.hmm	-	6.1e-08	42.9	0.0	7.7e-08	42.6	0.0	1.0	1	0	0	1	1	1	1	unannotated	protein
SAMEA100997668	m: Vibr io cholerae	Vibrio parahaemolyticus	SAMN02368281	SAMN02368281 _ 00687	-	DJR_aa_Vibrios.hmm	-	6.1e-08	42.9	0.0	7.7e-08	42.6	0.0	1.0	1	0	0	1	1	1	1	unannotated	protein
SAMEA100998418	m: Vibr io cholerae	Vibrio parahaemolyticus	SAMN02368282	SAMN02368282 _ 03761	-	DJR_aa_Vibrios.hmm	-	6.1e-08	42.9	0.0	7.7e-08	42.6	0.0	1.0	1	0	0	1	1	1	1	unannotated	protein
SAMEA100999168	m: Vibr io cholerae	Vibrio parahaemolyticus	SAMN02368295	SAMN02368295 _ 01836	-	DJR_aa_Vibrios.hmm	-	6.1e-08	42.9	0.0	7.7e-08	42.6	0.0	1.0	1	0	0	1	1	1	1	unannotated	protein
SAMEA100999918	m: Vibr io cholerae	Vibrio parahaemolyticus	SAMN02368297	SAMN02368297 _ 00172	-	DJR_aa_Vibrios.hmm	-	6.1e-08	42.9	0.0	7.7e-08	42.6	0.0	1.0	1	0	0	1	1	1	1	unannotated	protein
SAMEA101000668	m: Vibr io cholerae	Vibrio parahaemolyticus	SAMN02368298	SAMN02368298 _ 02233	-	DJR_aa_Vibrios.hmm	-	6.1e-08	42.9	0.0	7.7e-08	42.6	0.0	1.0	1	0	0	1	1	1	1	unannotated	protein
SAMEA101003668	m: Vibr io cholerae	Vibrio parahaemolyticus	SAMN02368299	SAMN02368299 _ 03005	-	DJR_aa_Vibrios.hmm	-	6.1e-08	42.9	0.0	7.7e-08	42.6	0.0	1.0	1	0	0	1	1	1	1	unannotated	protein
SAMEA101004418	m: Vibr io cholerae	Vibrio parahaemolyticus	SAMN02368300	SAMN02368300 _ 00457	-	DJR_aa_Vibrios.hmm	-	6.1e-08	42.9	0.0	7.7e-08	42.6	0.0	1.0	1	0	0	1	1	1	1	unannotated	protein
SAMEA101005168	m: Vibr io cholerae	Vibrio parahaemolyticus	SAMN02368303	SAMN02368303 _ 04563	-	DJR_aa_Vibrios.hmm	-	6.1e-08	42.9	0.0	7.7e-08	42.6	0.0	1.0	1	0	0	1	1	1	1	unannotated	protein
SAMEA101006668	m: Vibr io cholerae	Vibrio parahaemolyticus	SAMN02368305	SAMN02368305 _ 02601	-	DJR_aa_Vibrios.hmm	-	6.1e-08	42.9	0.0	7.7e-08	42.6	0.0	1.0	1	0	0	1	1	1	1	unannotated	protein
SAMEA101007418	m: Vibr io cholerae	Vibrio parahaemolyticus	SAMN02368307	SAMN02368307 _ 04059	-	DJR_aa_Vibrios.hmm	-	6.1e-08	42.9	0.0	7.7e-08	42.6	0.0	1.0	1	0	0	1	1	1	1	unannotated	protein
SAMEA101008168	m: Vibr io cholerae	Vibrio parahaemolyticus	SAMN02368314	SAMN02368314 _ 03703	-	DJR_aa_Vibrios.hmm	-	6.1e-08	42.9	0.0	7.7e-08	42.6	0.0	1.0	1	0	0	1	1	1	1	unannotated	protein
SAMEA101009668	m: Vibr io cholerae	Vibrio parahaemolyticus	SAMN02368318	SAMN02368318 _ 04267	-	DJR_aa_Vibrios.hmm	-	6.1e-08	42.9	0.0	7.7e-08	42.6	0.0	1.0	1	0	0	1	1	1	1	unannotated	protein
SAMEA101010418	m: Vibr io cholerae	Vibrio parahaemolyticus	SAMN02368319	SAMN02368319 _ 02687	-	DJR_aa_Vibrios.hmm	-	6.1e-08	42.9	0.0	7.7e-08	42.6	0.0	1.0	1	0	0	1	1	1	1	unannotated	protein
SAMEA101011168	m: Vibr io cholerae	Vibrio parahaemolyticus	SAMN02368334	SAMN02368334 _ 00125	-	DJR_aa_Vibrios.hmm	-	6.1e-08	42.9	0.0	7.7e-08	42.6	0.0	1.0	1	0	0	1	1	1	1	unannotated	protein
SAMEA101011918	m: Vibr io cholerae	Vibrio parahaemolyticus	SAMN02368335	SAMN02368335 _ 03316	-	DJR_aa_Vibrios.hmm	-	6.1e-08	42.9	0.0	7.7e-08	42.6	0.0	1.0	1	0	0	1	1	1	1	unannotated	protein
SAMEA101013418	m: Vibr io cholerae	Vibrio parahaemolyticus	SAMN02368336	SAMN02368336 _ 04424	-	DJR_aa_Vibrios.hmm	-	6.1e-08	42.9	0.0	7.7e-08	42.6	0.0	1.0	1	0	0	1	1	1	1	unannotated	protein
SAMEA101014168	m: Vibr io cholerae	Vibrio parahaemolyticus	SAMN02368340	SAMN02368340 _ 01669	-	DJR_aa_Vibrios.hmm	-	6.1e-08	42.9	0.0	7.7e-08	42.6	0.0	1.0	1	0	0	1	1	1	1	unannotated	protein
SAMEA101014918	m: Vibr io cholerae	Vibrio vulnificus	SAMN02368404	SAMN02368404 _ 00052	-	DJR_aa_Vibrios.hmm	-	3.1e-07	40.6	0.0	4e-07	40.2	0.0	1.0	1	0	0	1	1	1	1	unannotated	protein
SAMEA101015668	m: Vibr io cholerae	Vibrio vulnificus	SAMN02368408	SAMN02368408 _ 03148	-	DJR_aa_Vibrios.hmm	-	3.1e-07	40.6	0.0	4e-07	40.2	0.0	1.0	1	0	0	1	1	1	1	unannotated	protein
SAMEA101017168	m: Vibr io cholerae	Vibrio vulnificus	SAMN02368418	SAMN02368418 _ 03874	-	DJR_aa_Vibrios.hmm	-	3.1e-07	40.6	0.0	4e-07	40.2	0.0	1.0	1	0	0	1	1	1	1	unannotated	protein
SAMEA101017918	m: Vibr io cholerae	Vibrio vulnificus	SAMN02368423	SAMN02368423 _ 03370	-	DJR_aa_Vibrios.hmm	-	7.1e-05	32.9	0.0	0.00012	32.1	0.0	1.2	1	1	0	1	1	1	1	unannotated	protein
SAMEA101018668	m: Vibr io cholerae	Vibrio vulnificus	SAMN02368434	SAMN02368434 _ 03527	-	DJR_aa_Vibrios.hmm	-	3.1e-07	40.6	0.0	4e-07	40.2	0.0	1.0	1	0	0	1	1	1	1	unannotated	protein
SAMEA101019418	m: Vibr io cholerae	Vibrio vulnificus	SAMN02368439	SAMN02368439 _ 00571	-	DJR_aa_Vibrios.hmm	-	3.1e-07	40.6	0.0	4e-07	40.2	0.0	1.0	1	0	0	1	1	1	1	unannotated	protein
SAMEA101020168	m: Vibr io cholerae	Vibrio vulnificus	SAMN02368451	SAMN02368451 _ 02290	-	DJR_aa_Vibrios.hmm	-	5.7e-05	33.2	0.0	6.8e-05	32.9	0.0	1.1	1	0	0	1	1	1	1	unannotated	protein
SAMEA101021668	m: Vibr io cholerae	Vibrio vulnificus	SAMN02368474	SAMN02368474 _ 03419	-	DJR_aa_Vibrios.hmm	-	3.1e-07	40.6	0.0	4e-07	40.2	0.0	1.0	1	0	0	1	1	1	1	unannotated	protein
SAMEA101022418	m: Vibr io cholerae	Vibrio vulnificus	SAMN02368481	SAMN02368481 _ 03987	-	DJR_aa_Vibrios.hmm	-	3.1e-07	40.6	0.0	4e-07	40.2	0.0	1.0	1	0	0	1	1	1	1	unannotated	protein
SAMEA101023168	m: Vibr io cholerae	Vibrio vulnificus	SAMN02368496	SAMN02368496 _ 01746	-	DJR_aa_Vibrios.hmm	-	3.1e-07	40.6	0.0	4e-07	40.2	0.0	1.0	1	0	0	1	1	1	1	unannotated	protein
SAMEA101024668	m: Vibr io cholerae	Vibrio vulnificus	SAMN02368497	SAMN02368497 _ 02399	-	DJR_aa_Vibrios.hmm	-	3.1e-07	40.6	0.0	4e-07	40.2	0.0	1.0	1	0	0	1	1	1	1	unannotated	protein
SAMEA1018156	Vibrio cholerae	Vibrio vulnificus	SAMN02368503	SAMN02368503 _ 00712	-	DJR_aa_Vibrios.hmm	-	3.1e-07	40.6	0.0	4e-07	40.2	0.0	1.0	1	0	0	1	1	1	1	unannotated	protein
SAMEA1018158	Vibrio cholerae	Vibrio vulnificus	SAMN02368506	SAMN02368506 _ 01465	-	DJR_aa_Vibrios.hmm	-	3.1e-07	40.6	0.0	4e-07	40.2	0.0	1.0	1	0	0	1	1	1	1	unannotated	protein
SAMEA1018159	Vibrio cholerae	Vibrio mimicus VM223	SAMN02393815	SAMN02393815 _ 03774	-	DJR_aa_Vibrios.hmm	-	6.3e-09	46.1	0.0	8e-09	45.8	0.0	1.0	1	0	0	1	1	1	1	unannotated	protein
SAMEA1018160	Vibrio cholerae	Vibrio metoecus	SAMN02393823	SAMN02393823 _ 02935	-	DJR_aa_Vibrios.hmm	-	6.3e-09	46.1	0.0	8e-09	45.8	0.0	1.0	1	0	0	1	1	1	1	unannotated	protein
SAMEA1018163	Vibrio cholerae	Vibrio metoecus	SAMN02393823	SAMN02393823 _ 03298	-	DJR_aa_Vibrios.hmm	-	4.7e-09	46.6	0.0	5.9e-09	46.2	0.0	1.0	1	0	0	1	1	1	1	unannotated	protein
SAMEA1018168	Vibrio cholerae	Vibrio parahaemolyticus AQ3810	SAMN02435886	SAMN02435886 _ 03955	-	DJR_aa_Vibrios.hmm	-	8.1e-08	42.5	0.0	1e-07	42.2	0.0	1.0	1	0	0	1	1	1	1	unannotated	protein
SAMEA1018169	Vibrio cholerae	Vibrio parahaemolyticus AQ3810	SAMN02435886	SAMN02435886 _ 04701	-	DJR_aa_Vibrios.hmm	-	6.1e-08	42.9	0.0	7.7e-08	42.6	0.0	1.0	1	0	0	1	1	1	1	unannotated	protein
SAMEA1018171	Vibrio cholerae	Vibrio splendidus 12B01	SAMN02436082	SAMN02436082 _ 00762	-	DJR_aa_Vibrios.hmm	-	0.00096	29.2	0.0	0.0011	29.0	0.0	1.0	1	0	0	1	1	1	1	unannotated	protein
SAMEA1018172	Vibrio cholerae	Vibrionales bacterium SWAT-3	SAMN02436103	SAMN02436103 _ 01910	-	DJR_aa_Vibrios.hmm	-	9.8e-07	39.0	0.0	1.2e-06	38.7	0.0	1.0	1	0	0	1	1	1	1	unannotated	protein
SAMEA1018174	Vibrio cholerae	Vibrio sp. MED222	SAMN02436138	SAMN02436138 _ 02415	-	DJR_aa_Vibrios.hmm	-	4.4e-07	40.1	0.0	5.2e-07	39.9	0.0	1.0	1	0	0	1	1	1	1	unannotated	protein
SAMEA1018176	Vibrio cholerae	Vibrio sp. 16	SAMN02436182	SAMN02436182 _ 00463	-	DJR_aa_Vibrios.hmm	-	4.3e-05	33.6	0.0	5.8e-05	33.2	0.0	1.1	1	0	0	1	1	1	1	unannotated	protein
SAMEA1018177	Vibrio cholerae	Vibrio parahaemolyticus K5030	SAMN02436183	SAMN02436183 _ 01010	-	DJR_aa_Vibrios.hmm	-	6.1e-08	42.9	0.0	7.7e-08	42.6	0.0	1.0	1	0	0	1	1	1	1	unannotated	protein
SAMEA1018178	Vibrio cholerae	Vibrio parahaemolyticus K5030	SAMN02436183	SAMN02436183 _ 04015	-	DJR_aa_Vibrios.hmm	-	6.1e-08	42.9	0.0	7.7e-08	42.6	0.0	1.0	1	0	0	1	1	1	1	unannotated	protein
SAMEA1018179	Vibrio cholerae	Vibrio parahaemolyticus Peru-466	SAMN02436220	SAMN02436220 _ 02915	-	DJR_aa_Vibrios.hmm	-	6.1e-08	42.9	0.0	7.7e-08	42.6	0.0	1.0	1	0	0	1	1	1	1	unannotated	protein
SAMEA1018181	Vibrio cholerae	Vibrio parahaemolyticus AN-5034	SAMN02436265	SAMN02436265 _ 02486	-	DJR_aa_Vibrios.hmm	-	6.1e-08	42.9	0.0	7.7e-08	42.6	0.0	1.0	1	0	0	1	1	1	1	unannotated	protein
SAMEA1018182	Vibrio cholerae	Vibrio parahaemolyticus AN-5034	SAMN02436265	SAMN02436265 _ 03669	-	DJR_aa_Vibrios.hmm	-	6.1e-08	42.9	0.0	7.7e-08	42.6	0.0	1.0	1	0	0	1	1	1	1	unannotated	protein
SAMEA1018184	Vibrio cholerae	Vibrio harveyi CAIM 1792	SAMN02469604	SAMN02469604 _ 03014	-	DJR_aa_Vibrios.hmm	-	0.005	26.8	0.0	0.0064	26.5	0.0	1.1	1	0	0	1	1	1	1	unannotated	protein
SAMEA1018186	Vibrio cholerae	Vibrio cholerae P-18785	SAMN02469778	SAMN02469778 _ 02297	-	DJR_aa_Vibrios.hmm	-	3.2e-05	34.0	0.0	4.4e-05	33.5	0.0	1.1	1	0	0	1	1	1	1	unannotated	protein
SAMEA1018187	Vibrio cholerae	Vibrio coralliilyticus P1	SAMN02469785	SAMN02469785 _ 05103	-	DJR_aa_Vibrios.hmm	-	3.6e-07	40.4	0.0	4.2e-07	40.2	0.0	1.0	1	0	0	1	1	1	1	unannotated	protein
SAMEA1018190	Vibrio cholerae	Vibrio campbellii DS40M4	SAMN02469786	SAMN02469786 _ 03133	-	DJR_aa_Vibrios.hmm	-	3.4e-06	37.2	0.0	4.4e-06	36.8	0.0	1.0	1	0	0	1	1	1	1	unannotated	protein
SAMEA1018194	Vibrio cholerae	Vibrio harveyi ZJ0603	SAMN02469854	SAMN02469854 _ 05475	-	DJR_aa_Vibrios.hmm	-	0.005	26.8	0.0	0.0064	26.5	0.0	1.1	1	0	0	1	1	1	1	unannotated	protein
SAMEA1018195	Vibrio cholerae	Vibrio harveyi ZJ0603	SAMN02469854	SAMN02469854 _ 05898	-	DJR_aa_Vibrios.hmm	-	4.4e-07	40.1	0.0	5.3e-07	39.8	0.0	1.0	1	0	0	1	1	1	1	unannotated	protein
SAMEA1018196	Vibrio cholerae	Vibrio mimicus VM573	SAMN02470248	SAMN02470248 _ 00517	-	DJR_aa_Vibrios.hmm	-	4.8e-05	33.4	0.0	7.4e-05	32.8	0.0	1.2	1	0	0	1	1	1	1	unannotated	protein
SAMEA1018197	Vibrio cholerae	Vibrio alginolyticus 40B	SAMN02470249	SAMN02470249 _ 00315	-	DJR_aa_Vibrios.hmm	-	6.1e-08	42.9	0.0	7.7e-08	42.6	0.0	1.0	1	0	0	1	1	1	1	unannotated	protein
SAMEA1018198	Vibrio cholerae	Vibrio cyclitrophicus 1F273	SAMN02470294	SAMN02470294 _ 00302	-	DJR_aa_Vibrios.hmm	-	1.6e-08	44.8	0.0	1.8e-08	44.7	0.0	1.0	1	0	0	1	1	1	1	unannotated	protein
SAMEA1018201	Vibrio cholerae	Vibrio cyclitrophicus FF75	SAMN02470295	SAMN02470295 _ 03906	-	DJR_aa_Vibrios.hmm	-	2.6e-06	37.6	0.0	3.4e-06	37.2	0.0	1.0	1	0	0	1	1	1	1	unannotated	protein
SAMEA1018202	Vibrio cholerae	Vibrio splendidus 12E03	SAMN02470443	SAMN02470443 _ 01566	-	DJR_aa_Vibrios.hmm	-	6.2e-06	36.3	0.0	6.9e-06	36.2	0.0	1.0	1	0	0	1	1	1	1	unannotated	protein
SAMEA1018205	Vibrio cholerae	Vibrio splendidus 12E03	SAMN02470443	SAMN02470443 _ 02951	-	DJR_aa_Vibrios.hmm	-	9.8e-07	39.0	0.0	1.2e-06	38.7	0.0	1.0	1	0	0	1	1	1	1	unannotated	protein
SAMEA1018206	Vibrio cholerae	Vibrio splendidus 0407ZC148	SAMN02470445	SAMN02470445 _ 04685	-	DJR_aa_Vibrios.hmm	-	2e-09	47.8	0.0	2.2e-09	47.7	0.0	1.0	1	0	0	1	1	1	1	unannotated	protein
SAMEA1018207	Vibrio cholerae	Vibrio tasmaniensis ZS-17	SAMN02470446	SAMN02470446 _ 05216	-	DJR_aa_Vibrios.hmm	-	2.5e-132	450.7	0.4	2.8e-132	450.6	0.4	1.0	1	0	0	1	1	1	1	unannotated	protein
SAMEA1018210	Vibrio cholerae	Vibrio ordalii FS-238	SAMN02470454	SAMN02470454 _ 00650	-	DJR_aa_Vibrios.hmm	-	0.0017	28.3	0.0	0.003	27.5	0.0	1.3	1	1	0	1	1	1	1	unannotated	protein
SAMEA1018211	Vibrio cholerae	Vibrio crassostreae 9CS106	SAMN02470456	SAMN02470456 _ 00998	-	DJR_aa_Vibrios.hmm	-	1.7e-08	44.7	0.0	1.9e-08	44.6	0.0	1.0	1	0	0	1	1	1	1	unannotated	protein
SAMEA1018216	Vibrio cholerae	Vibrio splendidus FF-500	SAMN02470478	SAMN02470478 _ 00656	-	DJR_aa_Vibrios.hmm	-	0.00055	29.9	0.0	0.00062	29.8	0.0	1.1	1	0	0	1	1	1	1	unannotated	protein
SAMEA1018217	Vibrio cholerae	Vibrio splendidus FF-500	SAMN02470478	SAMN02470478 _ 05188	-	DJR_aa_Vibrios.hmm	-	0.00055	29.9	0.0	0.00062	29.8	0.0	1.1	1	0	0	1	1	1	1	unannotated	protein
SAMEA1018218	Vibrio cholerae	Vibrio tasmaniensis 1F-155	SAMN02470479	SAMN02470479 _ 00345	-	DJR_aa_Vibrios.hmm	-	0.00055	29.9	0.0	0.00062	29.8	0.0	1.1	1	0	0	1	1	1	1	unannotated	protein
SAMEA1018219	Vibrio cholerae	Vibrio tasmaniensis 1F-155	SAMN02470479	SAMN02470479 _ 02386	-	DJR_aa_Vibrios.hmm	-	2e-09	47.8	0.0	2.2e-09	47.7	0.0	1.0	1	0	0	1	1	1	1	unannotated	protein
SAMEA1018220	Vibrio cholerae	Vibrio cyclitrophicus 1F53	SAMN02470480	SAMN02470480 _ 02825	-	DJR_aa_Vibrios.hmm	-	6.2e-06	36.3	0.0	6.9e-06	36.2	0.0	1.0	1	0	0	1	1	1	1	unannotated	protein
SAMEA1018222	Vibrio cholerae	Vibrio cyclitrophicus ZF30	SAMN02470482	SAMN02470482 _ 03798	-	DJR_aa_Vibrios.hmm	-	1.9e-06	38.0	0.0	2.5e-06	37.6	0.0	1.0	1	0	0	1	1	1	1	unannotated	protein
SAMEA1018223	Vibrio cholerae	Vibrio cyclitrophicus ZF255	SAMN02470483	SAMN02470483 _ 04106	-	DJR_aa_Vibrios.hmm	-	3.5e-05	33.9	0.0	4.8e-05	33.4	0.0	1.2	1	0	0	1	1	1	1	unannotated	protein
SAMEA1018225	Vibrio cholerae	Vibrio crassostreae ZF-91	SAMN02470500	SAMN02470500 _ 02021	-	DJR_aa_Vibrios.hmm	-	2e-06	37.9	0.0	2.2e-06	37.8	0.0	1.0	1	0	0	1	1	1	1	unannotated	protein
SAMEA1018226	Vibrio cholerae	Vibrio cyclitrophicus ZF207	SAMN02470507	SAMN02470507 _ 03652	-	DJR_aa_Vibrios.hmm	-	6.2e-06	36.3	0.0	6.9e-06	36.2	0.0	1.0	1	0	0	1	1	1	1	unannotated	protein
SAMEA1018229	Vibrio cholerae	Vibrio cyclitrophicus 1F289	SAMN02470508	SAMN02470508 _ 00088	-	DJR_aa_Vibrios.hmm	-	7e-06	36.2	0.0	7.6e-06	36.0	0.0	1.0	1	0	0	1	1	1	1	unannotated	protein
SAMEA1018230	Vibrio cholerae	Vibrio mimicus SX-4	SAMN02470633	SAMN02470633 _ 02733	-	DJR_aa_Vibrios.hmm	-	4.8e-05	33.4	0.0	7.4e-05	32.8	0.0	1.2	1	0	0	1	1	1	1	unannotated	protein
SAMEA1018231	Vibrio cholerae	Vibrio tubiashii NCIMB 1337 = ATCC 19106	SAMN02470815	SAMN02470815 _ 00166	-	DJR_aa_Vibrios.hmm	-	9.8e-06	35.7	0.1	1.1e-05	35.5	0.1	1.0	1	0	0	1	1	1	1	unannotated	protein
SAMEA1018232	Vibrio cholerae	Vibrio sp. 624788	SAMN02470877	SAMN02470877 _ 04411	-	DJR_aa_Vibrios.hmm	-	1.5e-131	448.1	0.5	1.7e-131	448.0	0.5	1.0	1	0	0	1	1	1	1	unannotated	protein
SAMEA1018234	Vibrio cholerae	Vibrio gazogenes ATCC 43941	SAMN02470996	SAMN02470996 _ 02842	-	DJR_aa_Vibrios.hmm	-	7.9e-06	36.0	0.0	9.4e-06	35.7	0.0	1.0	1	0	0	1	1	1	1	unannotated	protein
SAMEA1018235	Vibrio cholerae	Vibrio parahaemolyticus VIP4-0395	SAMN02471128	SAMN02471128 _ 03728	-	DJR_aa_Vibrios.hmm	-	6.1e-08	42.9	0.0	7.7e-08	42.6	0.0	1.0	1	0	0	1	1	1	1	unannotated	protein
SAMEA1018237	Vibrio cholerae	Vibrio parahaemolyticus VIP4-0395	SAMN02471128	SAMN02471128 _ 03828	-	DJR_aa_Vibrios.hmm	-	6.1e-08	42.9	0.0	7.7e-08	42.6	0.0	1.0	1	0	0	1	1	1	1	unannotated	protein
SAMEA1018239	Vibrio cholerae	Vibrio parahaemolyticus VIP4-0445	SAMN02471129	SAMN02471129 _ 00538	-	DJR_aa_Vibrios.hmm	-	3.3e-05	34.0	0.0	4.3e-05	33.6	0.0	1.1	1	0	0	1	1	1	1	unannotated	protein
SAMEA1018241	Vibrio cholerae	Vibrio parahaemolyticus VIP4-0407	SAMN02471133	SAMN02471133 _ 03311	-	DJR_aa_Vibrios.hmm	-	6.1e-08	42.9	0.0	7.7e-08	42.6	0.0	1.0	1	0	0	1	1	1	1	unannotated	protein
SAMEA1018243	Vibrio cholerae	Vibrio parahaemolyticus VIP4-0407	SAMN02471133	SAMN02471133 _ 03411	-	DJR_aa_Vibrios.hmm	-	6.1e-08	42.9	0.0	7.7e-08	42.6	0.0	1.0	1	0	0	1	1	1	1	unannotated	protein
SAMEA1018246	Vibrio cholerae	Vibrio parahaemolyticus VIP4-0444	SAMN02471134	SAMN02471134 _ 01796	-	DJR_aa_Vibrios.hmm	-	6.1e-08	42.9	0.0	7.7e-08	42.6	0.0	1.0	1	0	0	1	1	1	1	unannotated	protein
SAMEA1018247	Vibrio cholerae	Vibrio cyclitrophicus FF75	SAMN02472128	SAMN02472128 _ 03671	-	DJR_aa_Vibrios.hmm	-	2.6e-06	37.6	0.0	3.4e-06	37.2	0.0	1.0	1	0	0	1	1	1	1	unannotated	protein
SAMEA1018248	Vibrio cholerae	Vibrio parahaemolyticus 605	SAMN02597368	SAMN02597368 _ 03172	-	DJR_aa_Vibrios.hmm	-	6.1e-08	42.9	0.0	7.7e-08	42.6	0.0	1.0	1	0	0	1	1	1	1	unannotated	protein
SAMEA1018249	Vibrio cholerae	Vibrio parahaemolyticus 605	SAMN02597368	SAMN02597368 _ 03178	-	DJR_aa_Vibrios.hmm	-	6.1e-08	42.9	0.0	7.7e-08	42.6	0.0	1.0	1	0	0	1	1	1	1	unannotated	protein
SAMEA1018250	Vibrio cholerae	Vibrio parahaemolyticus B-265	SAMN02597369	SAMN02597369 _ 02025	-	DJR_aa_Vibrios.hmm	-	6.1e-08	42.9	0.0	7.7e-08	42.6	0.0	1.0	1	0	0	1	1	1	1	unannotated	protein
SAMEA1018251	Vibrio cholerae	Vibrio vulnificus CMCP6	SAMN02603130	SAMN02603130 _ 03348	-	DJR_aa_Vibrios.hmm	-	8e-05	32.7	0.0	9.5e-05	32.4	0.0	1.1	1	0	0	1	1	1	1	unannotated	protein
SAMEA1018252	Vibrio cholerae	Vibrio sp. EJY3	SAMN02603160	SAMN02603160 _ 01546	-	DJR_aa_Vibrios.hmm	-	9.7e-06	35.7	0.0	1.3e-05	35.3	0.0	1.1	1	0	0	1	1	1	1	unannotated	protein
SAMEA1018256	Vibrio cholerae	Vibrio parahaemolyticus EKP-026	SAMN02641511	SAMN02641511 _ 02009	-	DJR_aa_Vibrios.hmm	-	6.1e-08	42.9	0.0	7.7e-08	42.6	0.0	1.0	1	0	0	1	1	1	1	unannotated	protein
SAMEA1018257	Vibrio cholerae	Vibrio parahaemolyticus EKP-026	SAMN02641511	SAMN02641511 _ 02622	-	DJR_aa_Vibrios.hmm	-	6.1e-08	42.9	0.0	7.7e-08	42.6	0.0	1.0	1	0	0	1	1	1	1	unannotated	protein
SAMEA1018260	Vibrio cholerae	Vibrio mimicus	SAMN02693882	SAMN02693882 _ 02684	-	DJR_aa_Vibrios.hmm	-	4.8e-05	33.4	0.0	7.4e-05	32.8	0.0	1.2	1	0	0	1	1	1	1	unannotated	protein
SAMEA1018262	Vibrio cholerae	Vibrio cholerae	SAMN02693892	SAMN02693892 _ 01536	-	DJR_aa_Vibrios.hmm	-	1.1e-09	48.6	0.0	1.4e-09	48.3	0.0	1.0	1	0	0	1	1	1	1	unannotated	protein
SAMEA1018263	Vibrio cholerae	Vibrio parahaemolyticus	SAMN02712352	SAMN02712352 _ 02893	-	DJR_aa_Vibrios.hmm	-	6.1e-08	42.9	0.0	7.7e-08	42.6	0.0	1.0	1	0	0	1	1	1	1	unannotated	protein
SAMEA1018264	Vibrio cholerae	Vibrio parahaemolyticus	SAMN02712353	SAMN02712353 _ 02144	-	DJR_aa_Vibrios.hmm	-	6.1e-08	42.9	0.0	7.7e-08	42.6	0.0	1.0	1	0	0	1	1	1	1	unannotated	protein
SAMEA1018265	Vibrio cholerae	Vibrio parahaemolyticus	SAMN02712354	SAMN02712354 _ 03307	-	DJR_aa_Vibrios.hmm	-	6.1e-08	42.9	0.0	7.7e-08	42.6	0.0	1.0	1	0	0	1	1	1	1	unannotated	protein
SAMEA1018266	Vibrio cholerae	Vibrio parahaemolyticus	SAMN02712355	SAMN02712355 _ 03166	-	DJR_aa_Vibrios.hmm	-	6.1e-08	42.9	0.0	7.7e-08	42.6	0.0	1.0	1	0	0	1	1	1	1	unannotated	protein
SAMEA1018267	Vibrio cholerae	Vibrio parahaemolyticus	SAMN02712355	SAMN02712355 _ 03926	-	DJR_aa_Vibrios.hmm	-	6.1e-08	42.9	0.0	7.7e-08	42.6	0.0	1.0	1	0	0	1	1	1	1	unannotated	protein
SAMEA1018268	Vibrio cholerae	Vibrio parahaemolyticus	SAMN02741368	SAMN02741368 _ 02903	-	DJR_aa_Vibrios.hmm	-	6.1e-08	42.9	0.0	7.7e-08	42.6	0.0	1.0	1	0	0	1	1	1	1	unannotated	protein
SAMEA1018269	Vibrio cholerae	Vibrio parahaemolyticus	SAMN02741368	SAMN02741368 _ 02910	-	DJR_aa_Vibrios.hmm	-	6.1e-08	42.9	0.0	7.7e-08	42.6	0.0	1.0	1	0	0	1	1	1	1	unannotated	protein
SAMEA1018273	Vibrio cholerae	Vibrio parahaemolyticus	SAMN02741370	SAMN02741370 _ 03210	-	DJR_aa_Vibrios.hmm	-	6.1e-08	42.9	0.0	7.7e-08	42.6	0.0	1.0	1	0	0	1	1	1	1	unannotated	protein
SAMEA1018275	Vibrio cholerae	Vibrio parahaemolyticus	SAMN02741373	SAMN02741373 _ 00133	-	DJR_aa_Vibrios.hmm	-	6.1e-08	42.9	0.0	7.7e-08	42.6	0.0	1.0	1	0	0	1	1	1	1	unannotated	protein
SAMEA1018276	Vibrio cholerae	Vibrio parahaemolyticus	SAMN02741377	SAMN02741377 _ 03879	-	DJR_aa_Vibrios.hmm	-	6.1e-08	42.9	0.0	7.7e-08	42.6	0.0	1.0	1	0	0	1	1	1	1	unannotated	protein
SAMEA1018277	Vibrio cholerae	Vibrio parahaemolyticus	SAMN02741380	SAMN02741380 _ 02496	-	DJR_aa_Vibrios.hmm	-	6e-06	36.4	0.0	8e-06	36.0	0.0	1.1	1	0	0	1	1	1	1	unannotated	protein
SAMEA1018280	Vibrio cholerae	Vibrio parahaemolyticus	SAMN02741382	SAMN02741382 _ 02249	-	DJR_aa_Vibrios.hmm	-	6.1e-08	42.9	0.0	7.7e-08	42.6	0.0	1.0	1	0	0	1	1	1	1	unannotated	protein
SAMEA1018282	Vibrio cholerae	Vibrio parahaemolyticus	SAMN02741385	SAMN02741385 _ 03568	-	DJR_aa_Vibrios.hmm	-	6.1e-08	42.9	0.0	7.7e-08	42.6	0.0	1.0	1	0	0	1	1	1	1	unannotated	protein
SAMEA1018283	Vibrio cholerae	Vibrio parahaemolyticus	SAMN02741386	SAMN02741386 _ 04605	-	DJR_aa_Vibrios.hmm	-	6.1e-08	42.9	0.0	7.7e-08	42.6	0.0	1.0	1	0	0	1	1	1	1	unannotated	protein
SAMEA1018285	Vibrio cholerae	Vibrio parahaemolyticus	SAMN02741387	SAMN02741387 _ 00998	-	DJR_aa_Vibrios.hmm	-	6.1e-08	42.9	0.0	7.7e-08	42.6	0.0	1.0	1	0	0	1	1	1	1	unannotated	protein
SAMEA1018286	Vibrio cholerae	Vibrio parahaemolyticus	SAMN02741387	SAMN02741387 _ 04139	-	DJR_aa_Vibrios.hmm	-	6.1e-08	42.9	0.0	7.7e-08	42.6	0.0	1.0	1	0	0	1	1	1	1	unannotated	protein
SAMEA1018287	Vibrio cholerae	Vibrio parahaemolyticus	SAMN02741390	SAMN02741390 _ 02391	-	DJR_aa_Vibrios.hmm	-	6.1e-08	42.9	0.0	7.7e-08	42.6	0.0	1.0	1	0	0	1	1	1	1	unannotated	protein
SAMEA1018290	Vibrio cholerae	Vibrio parahaemolyticus	SAMN02741390	SAMN02741390 _ 02913	-	DJR_aa_Vibrios.hmm	-	6.1e-08	42.9	0.0	7.7e-08	42.6	0.0	1.0	1	0	0	1	1	1	1	unannotated	protein
SAMEA1018292	Vibrio cholerae	Vibrio parahaemolyticus	SAMN02741392	SAMN02741392 _ 03141	-	DJR_aa_Vibrios.hmm	-	2.6e-08	44.1	0.0	3.3e-08	43.8	0.0	1.0	1	0	0	1	1	1	1	unannotated	protein
SAMEA1018293	Vibrio cholerae	Vibrio rhizosphaerae DSM 18581	SAMN02745802	SAMN02745802 _ 00405	-	DJR_aa_Vibrios.hmm	-	5e-06	36.6	0.0	6e-06	36.4	0.0	1.0	1	0	0	1	1	1	1	unannotated	protein
SAMEA1018294	Vibrio cholerae	Vibrio parahaemolyticus	SAMN02781333	SAMN02781333 _ 00561	-	DJR_aa_Vibrios.hmm	-	6.1e-08	42.9	0.0	7.7e-08	42.6	0.0	1.0	1	0	0	1	1	1	1	unannotated	protein
SAMEA1018296	Vibrio cholerae	Vibrio parahaemolyticus	SAMN02781334	SAMN02781334 _ 04726	-	DJR_aa_Vibrios.hmm	-	6.1e-08	42.9	0.0	7.7e-08	42.6	0.0	1.0	1	0	0	1	1	1	1	unannotated	protein
SAMEA1018301	Vibrio cholerae	Vibrio parahaemolyticus	SAMN02781335	SAMN02781335 _ 04442	-	DJR_aa_Vibrios.hmm	-	6.1e-08	42.9	0.0	7.7e-08	42.6	0.0	1.0	1	0	0	1	1	1	1	unannotated	protein
SAMEA1018307	Vibrio cholerae	Vibrio parahaemolyticus	SAMN02781338	SAMN02781338 _ 00066	-	DJR_aa_Vibrios.hmm	-	6.1e-08	42.9	0.0	7.7e-08	42.6	0.0	1.0	1	0	0	1	1	1	1	unannotated	protein
SAMEA1018308	Vibrio cholerae	Vibrio parahaemolyticus	SAMN02781340	SAMN02781340 _ 04974	-	DJR_aa_Vibrios.hmm	-	6.1e-08	42.9	0.0	7.7e-08	42.6	0.0	1.0	1	0	0	1	1	1	1	unannotated	protein
SAMEA1018309	Vibrio cholerae	Vibrio parahaemolyticus	SAMN02781341	SAMN02781341 _ 01028	-	DJR_aa_Vibrios.hmm	-	6.1e-08	42.9	0.0	7.7e-08	42.6	0.0	1.0	1	0	0	1	1	1	1	unannotated	protein
SAMEA1018311	Vibrio cholerae	Vibrio cholerae	SAMN02821160	SAMN02821160 _ 02003	-	DJR_aa_Vibrios.hmm	-	3.2e-05	34.0	0.0	4.4e-05	33.5	0.0	1.1	1	0	0	1	1	1	1	unannotated	protein
SAMEA1018312	Vibrio cholerae	Vibrio sp. OY15	SAMN02910347	SAMN02910347 _ 03820	-	DJR_aa_Vibrios.hmm	-	6.1e-08	42.9	0.0	7.7e-08	42.6	0.0	1.0	1	0	0	1	1	1	1	unannotated	protein
SAMEA1018313	Vibrio cholerae	Vibrio parahaemolyticus	SAMN02910583	SAMN02910583 _ 04062	-	DJR_aa_Vibrios.hmm	-	6.1e-08	42.9	0.0	7.7e-08	42.6	0.0	1.0	1	0	0	1	1	1	1	unannotated	protein
SAMEA1018314	Vibrio cholerae	Vibrio parahaemolyticus	SAMN02910584	SAMN02910584 _ 01440	-	DJR_aa_Vibrios.hmm	-	6.1e-08	42.9	0.0	7.7e-08	42.6	0.0	1.0	1	0	0	1	1	1	1	unannotated	protein
SAMEA1018315	Vibrio cholerae	Vibrio coralliilyticus	SAMN02940923	SAMN02940923 _ 02908	-	DJR_aa_Vibrios.hmm	-	1.2e-06	38.7	0.0	1.4e-06	38.4	0.0	1.0	1	0	0	1	1	1	1	unannotated	protein
SAMEA1018316	Vibrio cholerae	Vibrio coralliilyticus	SAMN02940923	SAMN02940923 _ 04136	-	DJR_aa_Vibrios.hmm	-	0.0014	28.6	0.0	0.0016	28.4	0.0	1.0	1	0	0	1	1	1	1	unannotated	protein
SAMEA1018319	Vibrio cholerae	Vibrio tubiashii ATCC 19109	SAMN02940924	SAMN02940924 _ 03867	-	DJR_aa_Vibrios.hmm	-	9.8e-06	35.7	0.1	1.1e-05	35.5	0.1	1.0	1	0	0	1	1	1	1	unannotated	protein
SAMEA1018320	Vibrio cholerae	Vibrio sp. B183	SAMN02941064	SAMN02941064 _ 02205	-	DJR_aa_Vibrios.hmm	-	1.4e-06	38.4	0.0	1.7e-06	38.2	0.0	1.0	1	0	0	1	1	1	1	unannotated	protein
SAMEA1018324	Vibrio cholerae	Vibrio sp. B183	SAMN02941064	SAMN02941064 _ 04849	-	DJR_aa_Vibrios.hmm	-	0.0064	26.5	0.0	0.0074	26.2	0.0	1.0	1	0	0	1	1	1	1	unannotated	protein
SAMEA1018325	Vibrio cholerae	Vibrio campbellii	SAMN02948016	SAMN02948016 _ 00984	-	DJR_aa_Vibrios.hmm	-	1.7e-06	38.1	0.0	2.3e-06	37.8	0.0	1.0	1	0	0	1	1	1	1	unannotated	protein
SAMEA1018326	Vibrio cholerae	Vibrio harveyi	SAMN02948027	SAMN02948027 _ 02644	-	DJR_aa_Vibrios.hmm	-	0.005	26.8	0.0	0.0064	26.5	0.0	1.1	1	0	0	1	1	1	1	unannotated	protein
SAMEA1018333	Vibrio cholerae	Vibrio harveyi	SAMN02948028	SAMN02948028 _ 03604	-	DJR_aa_Vibrios.hmm	-	0.005	26.8	0.0	0.0064	26.5	0.0	1.1	1	0	0	1	1	1	1	unannotated	protein
SAMEA1018335	Vibrio cholerae	Vibrio ichthyoenteri ATCC 700023	SAMN02951902	SAMN02951902 _ 02812	-	DJR_aa_Vibrios.hmm	-	7.6e-07	39.3	0.0	8.4e-07	39.2	0.0	1.1	1	0	0	1	1	1	1	unannotated	protein
SAMEA1018336	Vibrio cholerae	Vibrio splendidus ATCC 33789	SAMN02951903	SAMN02951903 _ 03388	-	DJR_aa_Vibrios.hmm	-	8e-10	49.1	0.0	9.5e-10	48.8	0.0	1.0	1	0	0	1	1	1	1	unannotated	protein
SAMEA1018337	Vibrio cholerae	Vibrio tubiashii ATCC 19109	SAMN02951905	SAMN02951905 _ 04867	-	DJR_aa_Vibrios.hmm	-	9.8e-06	35.7	0.1	1.1e-05	35.5	0.1	1.0	1	0	0	1	1	1	1	unannotated	protein
SAMEA1018338	Vibrio cholerae	Vibrio caribbeanicus ATCC BAA-2122	SAMN02952911	SAMN02952911 _ 02833	-	DJR_aa_Vibrios.hmm	-	1.9e-07	41.3	0.0	2.2e-07	41.1	0.0	1.0	1	0	0	1	1	1	1	unannotated	protein
SAMEA1018339	Vibrio cholerae	Vibrio coralliilyticus	SAMN03010512	SAMN03010512 _ 00190	-	DJR_aa_Vibrios.hmm	-	9.1e-08	42.3	0.0	1.1e-07	42.1	0.0	1.0	1	0	0	1	1	1	1	unannotated	protein
SAMEA1018341	Vibrio cholerae	Vibrio coralliilyticus	SAMN03010512	SAMN03010512 _ 01508	-	DJR_aa_Vibrios.hmm	-	1.9e-143	487.2	0.0	2.1e-143	487.0	0.0	1.0	1	0	0	1	1	1	1	unannotated	protein
SAMEA1018343	Vibrio cholerae	Vibrio coralliilyticus	SAMN03010512	SAMN03010512 _ 02795	-	DJR_aa_Vibrios.hmm	-	3.9e-07	40.3	0.0	4.6e-07	40.1	0.0	1.0	1	0	0	1	1	1	1	unannotated	protein
SAMEA1018344	Vibrio cholerae	Vibrio vulnificus	SAMN03073547	SAMN03073547 _ 03780	-	DJR_aa_Vibrios.hmm	-	5.7e-05	33.2	0.0	6.8e-05	32.9	0.0	1.1	1	0	0	1	1	1	1	unannotated	protein
SAMEA1018345	Vibrio cholerae	Vibrio vulnificus	SAMN03092747	SAMN03092747 _ 04152	-	DJR_aa_Vibrios.hmm	-	0.0002	31.4	0.0	0.00033	30.7	0.0	1.2	1	1	0	1	1	1	1	unannotated	protein
SAMEA1018348	Vibrio cholerae	Vibrio variabilis	SAMN03112719	SAMN03112719 _ 01396	-	DJR_aa_Vibrios.hmm	-	4.3e-05	33.6	0.0	5.8e-05	33.2	0.0	1.1	1	0	0	1	1	1	1	unannotated	protein
SAMEA1018349	Vibrio cholerae	Vibrio sinaloensis	SAMN03113151	SAMN03113151 _ 02556	-	DJR_aa_Vibrios.hmm	-	4.3e-05	33.6	0.0	5.8e-05	33.2	0.0	1.1	1	0	0	1	1	1	1	unannotated	protein
SAMEA1018352	Vibrio cholerae	Vibrio parahaemolyticus	SAMN03140317	SAMN03140317 _ 01561	-	DJR_aa_Vibrios.hmm	-	2.3e-07	41.1	0.0	2.9e-07	40.7	0.0	1.0	1	0	0	1	1	1	1	unannotated	protein
SAMEA1018354	Vibrio cholerae	Vibrio parahaemolyticus	SAMN03159469	SAMN03159469 _ 01524	-	DJR_aa_Vibrios.hmm	-	6.1e-08	42.9	0.0	7.7e-08	42.6	0.0	1.0	1	0	0	1	1	1	1	unannotated	protein
SAMEA1018355	Vibrio cholerae	Vibrio vulnificus	SAMN03160381	SAMN03160381 _ 02481	-	DJR_aa_Vibrios.hmm	-	3.1e-07	40.6	0.0	4e-07	40.2	0.0	1.0	1	0	0	1	1	1	1	unannotated	protein
SAMEA1018356	Vibrio cholerae	Vibrio vulnificus	SAMN03160382	SAMN03160382 _ 02565	-	DJR_aa_Vibrios.hmm	-	3.1e-07	40.6	0.0	4e-07	40.2	0.0	1.0	1	0	0	1	1	1	1	unannotated	protein
SAMEA1018358	Vibrio cholerae	Vibrio anguillarum	SAMN03177729	SAMN03177729 _ 02526	-	DJR_aa_Vibrios.hmm	-	0.0018	28.2	0.0	0.0032	27.4	0.0	1.3	1	1	0	1	1	1	1	unannotated	protein
SAMEA1018361	Vibrio cholerae	Vibrio anguillarum	SAMN03177770	SAMN03177770 _ 02542	-	DJR_aa_Vibrios.hmm	-	0.0017	28.3	0.0	0.003	27.5	0.0	1.3	1	1	0	1	1	1	1	unannotated	protein
SAMEA1018362	Vibrio cholerae	Vibrio anguillarum	SAMN03177783	SAMN03177783 _ 02515	-	DJR_aa_Vibrios.hmm	-	0.0018	28.2	0.0	0.0032	27.4	0.0	1.3	1	1	0	1	1	1	1	unannotated	protein
SAMEA1018363	Vibrio cholerae	Vibrio parahaemolyticus	SAMN03177811	SAMN03177811 _ 03202	-	DJR_aa_Vibrios.hmm	-	6.1e-08	42.9	0.0	7.7e-08	42.6	0.0	1.0	1	0	0	1	1	1	1	unannotated	protein
SAMEA1018367	Vibrio cholerae	Vibrio parahaemolyticus	SAMN03177811	SAMN03177811 _ 04716	-	DJR_aa_Vibrios.hmm	-	6.1e-08	42.9	0.0	7.7e-08	42.6	0.0	1.0	1	0	0	1	1	1	1	unannotated	protein
SAMEA1018368	Vibrio cholerae	Vibrio parahaemolyticus	SAMN03195665	SAMN03195665 _ 03455	-	DJR_aa_Vibrios.hmm	-	5.2e-08	43.1	0.0	6.6e-08	42.8	0.0	1.0	1	0	0	1	1	1	1	unannotated	protein
SAMEA1018370	Vibrio cholerae	Vibrio parahaemolyticus	SAMN03195665	SAMN03195665 _ 03490	-	DJR_aa_Vibrios.hmm	-	6.1e-08	42.9	0.0	7.7e-08	42.6	0.0	1.0	1	0	0	1	1	1	1	unannotated	protein
SAMEA1018371	Vibrio cholerae	Vibrio parahaemolyticus	SAMN03195667	SAMN03195667 _ 03211	-	DJR_aa_Vibrios.hmm	-	6.1e-08	42.9	0.0	7.7e-08	42.6	0.0	1.0	1	0	0	1	1	1	1	unannotated	protein
SAMEA1018375	Vibrio cholerae	Vibrio parahaemolyticus	SAMN03195677	SAMN03195677 _ 01138	-	DJR_aa_Vibrios.hmm	-	6.1e-08	42.9	0.0	7.7e-08	42.6	0.0	1.0	1	0	0	1	1	1	1	unannotated	protein
SAMEA1018377	Vibrio cholerae	Vibrio sinaloensis	SAMN03254456	SAMN03254456 _ 03655	-	DJR_aa_Vibrios.hmm	-	4.3e-05	33.6	0.0	5.8e-05	33.2	0.0	1.1	1	0	0	1	1	1	1	unannotated	protein
SAMEA1018378	Vibrio cholerae	Vibrio parahaemolyticus	SAMN03255432	SAMN03255432 _ 01231	-	DJR_aa_Vibrios.hmm	-	6.1e-08	42.9	0.0	7.7e-08	42.6	0.0	1.0	1	0	0	1	1	1	1	unannotated	protein
SAMEA1018379	Vibrio cholerae	Vibrio vulnificus	SAMN03273306	SAMN03273306 _ 01955	-	DJR_aa_Vibrios.hmm	-	9.8e-07	39.0	0.0	1.2e-06	38.7	0.0	1.0	1	0	0	1	1	1	1	unannotated	protein
SAMEA1018381	Vibrio cholerae	Vibrio vulnificus	SAMN03273308	SAMN03273308 _ 04418	-	DJR_aa_Vibrios.hmm	-	0.0002	31.4	0.0	0.00033	30.7	0.0	1.2	1	1	0	1	1	1	1	unannotated	protein
SAMEA1018387	Vibrio cholerae	Vibrio harveyi	SAMN03280971	SAMN03280971 _ 02421	-	DJR_aa_Vibrios.hmm	-	1.7e-06	38.2	0.0	2.2e-06	37.8	0.0	1.0	1	0	0	1	1	1	1	unannotated	protein
SAMEA1018389	Vibrio cholerae	Vibrio harveyi	SAMN03280971	SAMN03280971 _ 02489	-	DJR_aa_Vibrios.hmm	-	0.005	26.8	0.0	0.0064	26.5	0.0	1.1	1	0	0	1	1	1	1	unannotated	protein
SAMEA1018391	Vibrio cholerae	Vibrio vulnificus	SAMN03292655	SAMN03292655 _ 00569	-	DJR_aa_Vibrios.hmm	-	0.0002	31.4	0.0	0.00033	30.7	0.0	1.2	1	1	0	1	1	1	1	unannotated	protein
SAMEA1018392	Vibrio cholerae	Vibrio vulnificus	SAMN03293314	SAMN03293314 _ 02154	-	DJR_aa_Vibrios.hmm	-	0.0002	31.4	0.0	0.00033	30.7	0.0	1.2	1	1	0	1	1	1	1	unannotated	protein
SAMEA1018393	Vibrio cholerae	Vibrio neptunius	SAMN03323927	SAMN03323927 _ 00330	-	DJR_aa_Vibrios.hmm	-	0.005	26.8	0.0	0.0059	26.6	0.0	1.0	1	0	0	1	1	1	1	unannotated	protein
SAMEA1018394	Vibrio cholerae	Vibrio diabolicus	SAMN03329625	SAMN03329625 _ 04215	-	DJR_aa_Vibrios.hmm	-	5.7e-08	43.0	0.0	7.2e-08	42.7	0.0	1.0	1	0	0	1	1	1	1	unannotated	protein
SAMEA1018395	Vibrio cholerae	Vibrio sp. PNUSAV000003	SAMN03329678	SAMN03329678 _ 01657	-	DJR_aa_Vibrios.hmm	-	6.1e-08	42.9	0.0	7.7e-08	42.6	0.0	1.0	1	0	0	1	1	1	1	unannotated	protein
SAMEA1018398	Vibrio cholerae	Vibrio sp. PNUSAV000004	SAMN03329679	SAMN03329679 _ 03844	-	DJR_aa_Vibrios.hmm	-	4.5e-08	43.4	0.0	5.7e-08	43.0	0.0	1.0	1	0	0	1	1	1	1	unannotated	protein
SAMEA1018399	Vibrio cholerae	Vibrio variabilis	SAMN03338703	SAMN03338703 _ 02398	-	DJR_aa_Vibrios.hmm	-	0.0092	25.9	0.0	0.012	25.5	0.0	1.1	1	0	0	1	1	1	1	unannotated	protein
SAMEA1018400	Vibrio cholerae	Vibrio aestivus	SAMN03339663	SAMN03339663 _ 01335	-	DJR_aa_Vibrios.hmm	-	2.1e-07	41.2	0.0	2.3e-07	41.0	0.0	1.0	1	0	0	1	1	1	1	unannotated	protein
SAMEA1018401	Vibrio cholerae	Vibrio vulnificus	SAMN03349353	SAMN03349353 _ 02932	-	DJR_aa_Vibrios.hmm	-	1.9e-10	51.1	0.0	2.3e-10	50.8	0.0	1.0	1	0	0	1	1	1	1	unannotated	protein
SAMEA1018407	Vibrio cholerae	Vibrio parahaemolyticus	SAMN03349602	SAMN03349602 _ 03409	-	DJR_aa_Vibrios.hmm	-	6.1e-08	42.9	0.0	7.7e-08	42.6	0.0	1.0	1	0	0	1	1	1	1	unannotated	protein
SAMEA1018408	Vibrio cholerae	Vibrio parahaemolyticus	SAMN03349609	SAMN03349609 _ 01319	-	DJR_aa_Vibrios.hmm	-	6.1e-08	42.9	0.0	7.7e-08	42.6	0.0	1.0	1	0	0	1	1	1	1	unannotated	protein
SAMEA1018409	Vibrio cholerae	Vibrio sp. S234-5	SAMN03349613	SAMN03349613 _ 03667	-	DJR_aa_Vibrios.hmm	-	0.00038	30.5	0.0	0.00065	29.7	0.0	1.3	1	1	0	1	1	1	1	unannotated	protein
SAMEA1018411	Vibrio cholerae	Vibrio parahaemolyticus	SAMN03358815	SAMN03358815 _ 03728	-	DJR_aa_Vibrios.hmm	-	6.1e-08	42.9	0.0	7.7e-08	42.6	0.0	1.0	1	0	0	1	1	1	1	unannotated	protein
SAMEA1018412	Vibrio cholerae	Vibrio parahaemolyticus	SAMN03358817	SAMN03358817 _ 03981	-	DJR_aa_Vibrios.hmm	-	6.1e-08	42.9	0.0	7.7e-08	42.6	0.0	1.0	1	0	0	1	1	1	1	unannotated	protein
SAMEA1018415	Vibrio cholerae	Vibrio parahaemolyticus	SAMN03358819	SAMN03358819 _ 04614	-	DJR_aa_Vibrios.hmm	-	6.1e-08	42.9	0.0	7.7e-08	42.6	0.0	1.0	1	0	0	1	1	1	1	unannotated	protein
SAMEA1018418	Vibrio cholerae	Vibrio parahaemolyticus	SAMN03358827	SAMN03358827 _ 03553	-	DJR_aa_Vibrios.hmm	-	6.1e-08	42.9	0.0	7.7e-08	42.6	0.0	1.0	1	0	0	1	1	1	1	unannotated	protein
SAMEA1018419	Vibrio cholerae	Vibrio parahaemolyticus	SAMN03358828	SAMN03358828 _ 02840	-	DJR_aa_Vibrios.hmm	-	6.1e-08	42.9	0.0	7.7e-08	42.6	0.0	1.0	1	0	0	1	1	1	1	unannotated	protein
SAMEA1018421	Vibrio cholerae	Vibrio parahaemolyticus	SAMN03358829	SAMN03358829 _ 00006	-	DJR_aa_Vibrios.hmm	-	6.1e-08	42.9	0.0	7.7e-08	42.6	0.0	1.0	1	0	0	1	1	1	1	unannotated	protein
SAMEA1018422	Vibrio cholerae	Vibrio parahaemolyticus	SAMN03358836	SAMN03358836 _ 04573	-	DJR_aa_Vibrios.hmm	-	6.1e-08	42.9	0.0	7.7e-08	42.6	0.0	1.0	1	0	0	1	1	1	1	unannotated	protein
SAMEA1018424	Vibrio cholerae	Vibrio vulnificus	SAMN03358953	SAMN03358953 _ 04002	-	DJR_aa_Vibrios.hmm	-	3.1e-07	40.6	0.0	4e-07	40.2	0.0	1.0	1	0	0	1	1	1	1	unannotated	protein
SAMEA1018425	Vibrio cholerae	Vibrio vulnificus	SAMN03358954	SAMN03358954 _ 00594	-	DJR_aa_Vibrios.hmm	-	3.1e-07	40.6	0.0	4e-07	40.2	0.0	1.0	1	0	0	1	1	1	1	unannotated	protein
SAMEA1018428	Vibrio cholerae	Vibrio vulnificus	SAMN03371453	SAMN03371453 _ 03962	-	DJR_aa_Vibrios.hmm	-	7.1e-05	32.9	0.0	0.00012	32.1	0.0	1.2	1	1	0	1	1	1	1	unannotated	protein
SAMEA1018429	Vibrio cholerae	Vibrio parahaemolyticus	SAMN03452289	SAMN03452289 _ 01958	-	DJR_aa_Vibrios.hmm	-	6.1e-08	42.9	0.0	7.7e-08	42.6	0.0	1.0	1	0	0	1	1	1	1	unannotated	protein
SAMEA1018430	Vibrio cholerae	Vibrio parahaemolyticus	SAMN03452290	SAMN03452290 _ 00357	-	DJR_aa_Vibrios.hmm	-	6.1e-08	42.9	0.0	7.7e-08	42.6	0.0	1.0	1	0	0	1	1	1	1	unannotated	protein
SAMEA1018434	Vibrio cholerae	Vibrio parahaemolyticus	SAMN03457164	SAMN03457164 _ 01722	-	DJR_aa_Vibrios.hmm	-	6.1e-08	42.9	0.0	7.7e-08	42.6	0.0	1.0	1	0	0	1	1	1	1	unannotated	protein
SAMEA1018437	Vibrio cholerae	Vibrio parahaemolyticus	SAMN03457164	SAMN03457164 _ 04097	-	DJR_aa_Vibrios.hmm	-	5.7e-08	43.0	0.0	7.2e-08	42.7	0.0	1.0	1	0	0	1	1	1	1	unannotated	protein
SAMEA1018438	Vibrio cholerae	Vibrio alginolyticus	SAMN03457195	SAMN03457195 _ 01693	-	DJR_aa_Vibrios.hmm	-	2e-07	41.2	0.0	2.3e-07	41.0	0.0	1.0	1	0	0	1	1	1	1	unannotated	protein
SAMEA1018439	Vibrio cholerae	Vibrio parahaemolyticus	SAMN03470171	SAMN03470171 _ 00783	-	DJR_aa_Vibrios.hmm	-	6.1e-08	42.9	0.0	7.7e-08	42.6	0.0	1.0	1	0	0	1	1	1	1	unannotated	protein
SAMEA1018440	Vibrio cholerae	Vibrio vulnificus	SAMN03486858	SAMN03486858 _ 01829	-	DJR_aa_Vibrios.hmm	-	3.1e-07	40.6	0.0	4e-07	40.2	0.0	1.0	1	0	0	1	1	1	1	unannotated	protein
SAMEA1018441	Vibrio cholerae	Vibrio vulnificus	SAMN03486945	SAMN03486945 _ 04434	-	DJR_aa_Vibrios.hmm	-	0.0002	31.4	0.0	0.00033	30.7	0.0	1.2	1	1	0	1	1	1	1	unannotated	protein
SAMEA1018443	Vibrio cholerae	Vibrio metoecus	SAMN03488024	SAMN03488024 _ 01195	-	DJR_aa_Vibrios.hmm	-	2.4e-05	34.4	0.0	3.4e-05	33.9	0.0	1.1	1	0	0	1	1	1	1	unannotated	protein
SAMEA1018445	Vibrio cholerae	Vibrio metoecus	SAMN03488025	SAMN03488025 _ 02451	-	DJR_aa_Vibrios.hmm	-	6.3e-09	46.1	0.0	8e-09	45.8	0.0	1.0	1	0	0	1	1	1	1	unannotated	protein
SAMEA1018447	Vibrio cholerae	Vibrio metoecus	SAMN03488026	SAMN03488026 _ 03364	-	DJR_aa_Vibrios.hmm	-	1.4e-148	504.0	0.1	1.6e-148	503.8	0.1	1.0	1	0	0	1	1	1	1	unannotated	protein
SAMEA1018448	Vibrio cholerae	Vibrio sp. VPAP30	SAMN03565815	SAMN03565815 _ 01166	-	DJR_aa_Vibrios.hmm	-	2e-07	41.2	0.0	2.2e-07	41.1	0.0	1.0	1	0	0	1	1	1	1	unannotated	protein
SAMEA1018450	Vibrio cholerae	Vibrio vulnificus CladeA-yb158	SAMN03571538	SAMN03571538 _ 03263	-	DJR_aa_Vibrios.hmm	-	5.6e-07	39.8	0.0	7.3e-07	39.4	0.0	1.0	1	0	0	1	1	1	1	unannotated	protein
SAMEA1018451	Vibrio cholerae	Vibrio diabolicus	SAMN03580733	SAMN03580733 _ 04342	-	DJR_aa_Vibrios.hmm	-	3.1e-08	43.9	0.0	3.9e-08	43.6	0.0	1.0	1	0	0	1	1	1	1	unannotated	protein
SAMEA1018453	Vibrio cholerae	Vibrio anguillarum	SAMN03652801	SAMN03652801 _ 03545	-	DJR_aa_Vibrios.hmm	-	1.4e-148	504.0	0.0	1.6e-148	503.8	0.0	1.0	1	0	0	1	1	1	1	unannotated	protein
SAMEA1018456	Vibrio cholerae	Vibrio parahaemolyticus	SAMN03735013	SAMN03735013 _ 00054	-	DJR_aa_Vibrios.hmm	-	6.4e-08	42.8	0.0	8.2e-08	42.5	0.0	1.0	1	0	0	1	1	1	1	unannotated	protein
SAMEA1018457	Vibrio cholerae	Vibrio parahaemolyticus	SAMN03766034	SAMN03766034 _ 01583	-	DJR_aa_Vibrios.hmm	-	6.1e-08	42.9	0.0	7.7e-08	42.6	0.0	1.0	1	0	0	1	1	1	1	unannotated	protein
SAMEA1018460	Vibrio cholerae	Vibrio parahaemolyticus	SAMN03766034	SAMN03766034 _ 04058	-	DJR_aa_Vibrios.hmm	-	6.1e-08	42.9	0.0	7.7e-08	42.6	0.0	1.0	1	0	0	1	1	1	1	unannotated	protein
SAMEA1018464	Vibrio cholerae	Vibrio parahaemolyticus	SAMN03795180	SAMN03795180 _ 01297	-	DJR_aa_Vibrios.hmm	-	4.6e-08	43.3	0.0	5.8e-08	43.0	0.0	1.0	1	0	0	1	1	1	1	unannotated	protein
SAMEA1018466	Vibrio cholerae	Vibrio parahaemolyticus	SAMN03795180	SAMN03795180 _ 01842	-	DJR_aa_Vibrios.hmm	-	6.1e-07	39.6	0.0	8.3e-07	39.2	0.0	1.1	1	0	0	1	1	1	1	unannotated	protein
SAMEA1018467	Vibrio cholerae	Vibrio parahaemolyticus	SAMN03795181	SAMN03795181 _ 00661	-	DJR_aa_Vibrios.hmm	-	6.1e-08	42.9	0.0	7.7e-08	42.6	0.0	1.0	1	0	0	1	1	1	1	unannotated	protein
SAMEA1018470	Vibrio cholerae	Vibrio parahaemolyticus	SAMN03795186	SAMN03795186 _ 04068	-	DJR_aa_Vibrios.hmm	-	6.1e-08	42.9	0.0	7.7e-08	42.6	0.0	1.0	1	0	0	1	1	1	1	unannotated	protein
SAMEA1018471	Vibrio cholerae	Vibrio parahaemolyticus	SAMN03795187	SAMN03795187 _ 01302	-	DJR_aa_Vibrios.hmm	-	6.1e-08	42.9	0.0	7.7e-08	42.6	0.0	1.0	1	0	0	1	1	1	1	unannotated	protein
SAMEA1018472	Vibrio cholerae	Vibrio parahaemolyticus	SAMN03799831	SAMN03799831 _ 01360	-	DJR_aa_Vibrios.hmm	-	5.2e-08	43.1	0.0	6.6e-08	42.8	0.0	1.0	1	0	0	1	1	1	1	unannotated	protein
SAMEA1018474	Vibrio cholerae	Vibrio parahaemolyticus	SAMN03799832	SAMN03799832 _ 03296	-	DJR_aa_Vibrios.hmm	-	6.1e-08	42.9	0.0	7.7e-08	42.6	0.0	1.0	1	0	0	1	1	1	1	unannotated	protein
SAMEA1018475	Vibrio cholerae	Vibrio parahaemolyticus	SAMN03799833	SAMN03799833 _ 01631	-	DJR_aa_Vibrios.hmm	-	6.1e-08	42.9	0.0	7.7e-08	42.6	0.0	1.0	1	0	0	1	1	1	1	unannotated	protein
SAMEA1018479	Vibrio cholerae	Vibrio alginolyticus	SAMN03799837	SAMN03799837 _ 02435	-	DJR_aa_Vibrios.hmm	-	4.3e-08	43.4	0.0	5.5e-08	43.1	0.0	1.0	1	0	0	1	1	1	1	unannotated	protein
SAMEA1018480	Vibrio cholerae	Vibrio parahaemolyticus	SAMN03799839	SAMN03799839 _ 00631	-	DJR_aa_Vibrios.hmm	-	6.1e-08	42.9	0.0	7.7e-08	42.6	0.0	1.0	1	0	0	1	1	1	1	unannotated	protein
SAMEA1018481	Vibrio cholerae	Vibrio parahaemolyticus	SAMN03799842	SAMN03799842 _ 00541	-	DJR_aa_Vibrios.hmm	-	6.1e-08	42.9	0.0	7.7e-08	42.6	0.0	1.0	1	0	0	1	1	1	1	unannotated	protein
SAMEA1018482	Vibrio cholerae	Vibrio parahaemolyticus	SAMN03800013	SAMN03800013 _ 03288	-	DJR_aa_Vibrios.hmm	-	6.1e-08	42.9	0.0	7.7e-08	42.6	0.0	1.0	1	0	0	1	1	1	1	unannotated	protein
SAMEA1018483	Vibrio cholerae	Vibrio coralliilyticus	SAMN03857122	SAMN03857122 _ 00635	-	DJR_aa_Vibrios.hmm	-	0.00068	29.6	0.0	0.0008	29.4	0.0	1.0	1	0	0	1	1	1	1	unannotated	protein
SAMEA1018484	Vibrio cholerae	Vibrio coralliilyticus	SAMN03857122	SAMN03857122 _ 03435	-	DJR_aa_Vibrios.hmm	-	8.3e-08	42.5	0.0	9.8e-08	42.2	0.0	1.0	1	0	0	1	1	1	1	unannotated	protein
SAMEA1018485	Vibrio cholerae	Vibrio coralliilyticus	SAMN03857122	SAMN03857122 _ 04706	-	DJR_aa_Vibrios.hmm	-	2.9e-07	40.7	0.0	3.4e-07	40.5	0.0	1.0	1	0	0	1	1	1	1	unannotated	protein
SAMEA1018487	Vibrio cholerae	Vibrio harveyi	SAMN03890868	SAMN03890868 _ 03639	-	DJR_aa_Vibrios.hmm	-	0.005	26.8	0.0	0.0064	26.5	0.0	1.1	1	0	0	1	1	1	1	unannotated	protein
SAMEA1018489	Vibrio cholerae	Vibrio parahaemolyticus	SAMN03941060	SAMN03941060 _ 03704	-	DJR_aa_Vibrios.hmm	-	6.1e-08	42.9	0.0	7.7e-08	42.6	0.0	1.0	1	0	0	1	1	1	1	unannotated	protein
SAMEA1018490	Vibrio cholerae	Vibrio parahaemolyticus	SAMN03941061	SAMN03941061 _ 00015	-	DJR_aa_Vibrios.hmm	-	6.1e-08	42.9	0.0	7.7e-08	42.6	0.0	1.0	1	0	0	1	1	1	1	unannotated	protein
SAMEA1018494	Vibrio cholerae	Vibrio parahaemolyticus	SAMN03941065	SAMN03941065 _ 00435	-	DJR_aa_Vibrios.hmm	-	6.1e-08	42.9	0.0	7.7e-08	42.6	0.0	1.0	1	0	0	1	1	1	1	unannotated	protein
SAMEA1018495	Vibrio cholerae	Vibrio parahaemolyticus	SAMN03941065	SAMN03941065 _ 00848	-	DJR_aa_Vibrios.hmm	-	6.1e-08	42.9	0.0	7.7e-08	42.6	0.0	1.0	1	0	0	1	1	1	1	unannotated	protein
SAMEA1018496	Vibrio cholerae	Vibrio parahaemolyticus	SAMN03941069	SAMN03941069 _ 00051	-	DJR_aa_Vibrios.hmm	-	6.1e-08	42.9	0.0	7.7e-08	42.6	0.0	1.0	1	0	0	1	1	1	1	unannotated	protein
SAMEA1018499	Vibrio cholerae	Vibrio parahaemolyticus	SAMN03941070	SAMN03941070 _ 01696	-	DJR_aa_Vibrios.hmm	-	6.1e-08	42.9	0.0	7.7e-08	42.6	0.0	1.0	1	0	0	1	1	1	1	unannotated	protein
SAMEA1018500	Vibrio cholerae	Vibrio parahaemolyticus	SAMN03941071	SAMN03941071 _ 02546	-	DJR_aa_Vibrios.hmm	-	6.1e-08	42.9	0.0	7.7e-08	42.6	0.0	1.0	1	0	0	1	1	1	1	unannotated	protein
SAMEA1018502	Vibrio cholerae	Vibrio parahaemolyticus	SAMN03941072	SAMN03941072 _ 00917	-	DJR_aa_Vibrios.hmm	-	4.6e-08	43.3	0.0	5.8e-08	43.0	0.0	1.0	1	0	0	1	1	1	1	unannotated	protein
SAMEA1018505	Vibrio cholerae	Vibrio parahaemolyticus	SAMN03941073	SAMN03941073 _ 02093	-	DJR_aa_Vibrios.hmm	-	4.6e-08	43.3	0.0	5.8e-08	43.0	0.0	1.0	1	0	0	1	1	1	1	unannotated	protein
SAMEA1018506	Vibrio cholerae	Vibrio parahaemolyticus	SAMN03941075	SAMN03941075 _ 03295	-	DJR_aa_Vibrios.hmm	-	6.1e-08	42.9	0.0	7.7e-08	42.6	0.0	1.0	1	0	0	1	1	1	1	unannotated	protein
SAMEA1018508	Vibrio cholerae	Vibrio vulnificus	SAMN03956906	SAMN03956906 _ 03862	-	DJR_aa_Vibrios.hmm	-	7.1e-05	32.9	0.0	0.00012	32.1	0.0	1.2	1	1	0	1	1	1	1	unannotated	protein
SAMEA1018509	Vibrio cholerae	Vibrio alginolyticus	SAMN03996257	SAMN03996257 _ 00945	-	DJR_aa_Vibrios.hmm	-	4.2e-09	46.7	0.0	5.4e-09	46.4	0.0	1.0	1	0	0	1	1	1	1	unannotated	protein
SAMEA1018512	Vibrio cholerae	Vibrio diabolicus	SAMN03996322	SAMN03996322 _ 02417	-	DJR_aa_Vibrios.hmm	-	5.8e-08	43.0	0.0	7.4e-08	42.6	0.0	1.0	1	0	0	1	1	1	1	unannotated	protein
SAMEA1018513	Vibrio cholerae	Vibrio diabolicus	SAMN03996322	SAMN03996322 _ 04164	-	DJR_aa_Vibrios.hmm	-	5.2e-08	43.1	0.0	6.6e-08	42.8	0.0	1.0	1	0	0	1	1	1	1	unannotated	protein
SAMEA1018514	Vibrio cholerae	Vibrio alginolyticus	SAMN03996326	SAMN03996326 _ 02648	-	DJR_aa_Vibrios.hmm	-	4.5e-09	46.6	0.0	5.7e-09	46.3	0.0	1.0	1	0	0	1	1	1	1	unannotated	protein
SAMEA1018515	Vibrio cholerae	Vibrio mimicus	SAMN03996329	SAMN03996329 _ 02729	-	DJR_aa_Vibrios.hmm	-	4.8e-05	33.4	0.0	7.4e-05	32.8	0.0	1.2	1	0	0	1	1	1	1	unannotated	protein
SAMEA1018518	Vibrio cholerae	Vibrio diabolicus	SAMN03996337	SAMN03996337 _ 01629	-	DJR_aa_Vibrios.hmm	-	6.1e-08	42.9	0.0	7.7e-08	42.6	0.0	1.0	1	0	0	1	1	1	1	unannotated	protein
SAMEA1018519	Vibrio cholerae	Vibrio splendidus	SAMN04017838	SAMN04017838 _ 00889	-	DJR_aa_Vibrios.hmm	-	8.1e-10	49.1	0.0	8.8e-10	49.0	0.0	1.0	1	0	0	1	1	1	1	unannotated	protein
SAMEA1018524	Vibrio cholerae	Vibrio splendidus	SAMN04017838	SAMN04017838 _ 02517	-	DJR_aa_Vibrios.hmm	-	0.00061	29.8	0.0	0.0007	29.6	0.0	1.1	1	0	0	1	1	1	1	unannotated	protein
SAMEA1018525	Vibrio cholerae	Vibrio splendidus	SAMN04017838	SAMN04017838 _ 03458	-	DJR_aa_Vibrios.hmm	-	0.00076	29.5	0.0	0.00086	29.3	0.0	1.0	1	0	0	1	1	1	1	unannotated	protein
SAMEA1018526	Vibrio cholerae	Vibrio sonorensis	SAMN04029016	SAMN04029016 _ 01913	-	DJR_aa_Vibrios.hmm	-	4.1e-06	36.9	0.0	4.9e-06	36.7	0.0	1.0	1	0	0	1	1	1	1	unannotated	protein
SAMEA1018528	Vibrio cholerae	Vibrio alginolyticus	SAMN04088202	SAMN04088202 _ 00078	-	DJR_aa_Vibrios.hmm	-	5.2e-09	46.4	0.0	6.7e-09	46.1	0.0	1.0	1	0	0	1	1	1	1	unannotated	protein
SAMEA1018530	Vibrio cholerae	Vibrio parahaemolyticus	SAMN04229571	SAMN04229571 _ 04600	-	DJR_aa_Vibrios.hmm	-	6.1e-08	42.9	0.0	7.7e-08	42.6	0.0	1.0	1	0	0	1	1	1	1	unannotated	protein
SAMEA1018534	Vibrio cholerae	Vibrio parahaemolyticus	SAMN04229571	SAMN04229571 _ 05063	-	DJR_aa_Vibrios.hmm	-	6.1e-08	42.9	0.0	7.7e-08	42.6	0.0	1.0	1	0	0	1	1	1	1	unannotated	protein
[truncated: 619 more rows]

## Sheet: HMM hits SAH hydrolase
SAM	Sp	Species	#	#	target	name	accession	query	name	accession	E-value	score	bias	E-value	score	bias	exp	reg	clu	ov	env	dom	rep
[truncated: 1,642 more rows]

[truncated: 3 more sheets: DJR, ATPase & SAH hits (630), Figure 4 sequences, Geography & Isolation Source]
